# Supplementary material for: Eco-evolutionary modelling of microbial syntrophy indicates the robustness of cross-feeding over cross-facilitation
Source: Sci Rep. 2023 Jan 17;13:907. doi: 10.1038/s41598-023-27421-w (PMC9845244; doi:10.1038/s41598-023-27421-w)
Supplement: Supplementary file 2 — Supplementary Information 2. [file 41598_2023_27421_MOESM2_ESM.zip]

Archive with 3 entries (3 files):
- SI - Invasion fitness 220624.nb
- SI - Adaptive dynamics 220624.nb
- SI - Fixed point analysis 220624.nb
