# Supplementary material for: Eco-evolutionary modelling of microbial syntrophy indicates the robustness of cross-feeding over cross-facilitation
Source: Sci Rep. 2023 Jan 17;13:907. doi: 10.1038/s41598-023-27421-w (PMC9845244; doi:10.1038/s41598-023-27421-w)
Supplement: Supplementary file 2 — Supplementary Information 2. [file 41598_2023_27421_MOESM2_ESM.zip › SI - Invasion fitness 220624.nb]

(* Content-type: application/vnd.wolfram.mathematica *)

(*** Wolfram Notebook File ***)
(* http://www.wolfram.com/nb *)

(* CreatedBy='Mathematica 12.0' *)

(*CacheID: 234*)
(* Internal cache information:
NotebookFileLineBreakTest
NotebookFileLineBreakTest
NotebookDataPosition[       158,          7]
NotebookDataLength[    166105,       3290]
NotebookOptionsPosition[    163639,       3242]
NotebookOutlinePosition[    164836,       3270]
CellTagsIndexPosition[    164793,       3267]
WindowFrame->Normal*)

(* Beginning of Notebook Content *)
Notebook[{

Cell[CellGroupData[{
Cell["Invasion fitness", "Title",
 CellChangeTimes->{{3.8650487240003004`*^9, 3.8650487242425127`*^9}, {
  3.865048953122066*^9, 3.865048960834015*^9}, {3.8650494316646757`*^9, 
  3.8650494317311587`*^9}},ExpressionUUID->"3f8aa78a-7dff-46cd-ab79-\
e4d486de45e6"],

Cell["\<\
Supplementary Material: Eco-evolutionary modelling of microbial syntrophy \
indicates the robustness of cross-feeding over cross-catalytic interactions\
\>", "Text",
 CellChangeTimes->{{3.8650449449190054`*^9, 3.865045076300751*^9}, {
  3.865045118669978*^9, 
  3.865045126819205*^9}},ExpressionUUID->"05571bcb-9fe3-422c-b804-\
f6c237b9b207"],

Cell[TextData[{
 Cell[BoxData[
  FormBox[
   RowBox[{"Boza", ",", " ", 
    RowBox[{
     StyleBox["G",
      FontSlant->"Plain"], 
     SuperscriptBox[".", "*"]}]}], TraditionalForm]],
  FormatType->TraditionalForm,ExpressionUUID->
  "96542d16-0a7b-48bf-b1d3-471b532aa67f"],
 ", ",
 Cell[BoxData[
  FormBox[
   RowBox[{"Barab\[AAcute]s", ",", " ", 
    RowBox[{"Gy", 
     SuperscriptBox[".", "*"]}]}], TraditionalForm]],
  FormatType->TraditionalForm,ExpressionUUID->
  "4ed121e9-4016-49fc-b736-0d975f9aed0f"],
 ", ",
 Cell[BoxData[
  FormBox[
   RowBox[{"Scheuring", ",", " ", 
    RowBox[{
     StyleBox["I",
      FontSlant->"Plain"], "."}]}], TraditionalForm]],
  FormatType->TraditionalForm,ExpressionUUID->
  "0bc3bb5f-317b-4da1-afb7-d4662aa5499e"],
 " & ",
 Cell[BoxData[
  FormBox[
   RowBox[{"Zachar", ",", " ", 
    RowBox[{
     StyleBox["I",
      FontSlant->"Plain"], 
     SuperscriptBox[".", "\[Section]"]}]}], TraditionalForm]],
  FormatType->TraditionalForm,ExpressionUUID->
  "151c9da1-8293-497c-a05c-01eafc4dbc45"]
}], "Text",
 CellChangeTimes->{{3.8650449449190054`*^9, 3.8650450413276014`*^9}, {
  3.865045088134473*^9, 
  3.86504510589581*^9}},ExpressionUUID->"dcd3be6c-6d21-49a3-b9eb-\
730b3e1aa24d"],

Cell["\<\
* Shared first authorship
\[Section] Corresponding author: istvan.zachar80@gmail.com\
\>", "Text",
 CellChangeTimes->{{3.8650449449190054`*^9, 3.8650450413276014`*^9}, {
  3.865045088134473*^9, 3.865045103970373*^9}},
 FontSize->10,ExpressionUUID->"65fbaf92-7751-402c-aea9-f56d453a1d57"],

Cell[CellGroupData[{

Cell["Plotting the invasion fitness (Fig S8)", "Section",
 CellChangeTimes->{{3.8650487384746284`*^9, 
  3.865048762215503*^9}},ExpressionUUID->"b6760c88-0296-4be5-b930-\
d524a29b4f0f"],

Cell[CellGroupData[{

Cell[BoxData[{
 RowBox[{
  RowBox[{"ClearAll", "[", 
   RowBox[{
   "n", ",", "b1", ",", "b2", ",", "r1", ",", "r2", ",", "c1", ",", "c2", ",",
     "k1", ",", "k2", ",", "\[Mu]", ",", "\[Sigma]", ",", "\[Eta]", ",", "z", 
    ",", "v", ",", "vt", ",", "pgr"}], "]"}], "\[IndentingNewLine]"}], "\n", 
 RowBox[{
  RowBox[{"v", ":=", 
   RowBox[{"{", 
    RowBox[{
     RowBox[{"n", "[", "1", "]"}], ",", 
     RowBox[{"n", "[", "2", "]"}]}], "}"}]}], " ", 
  RowBox[{"(*", " ", 
   RowBox[{"Dynamical", " ", "variables"}], " ", 
   "*)"}]}], "\[IndentingNewLine]", 
 RowBox[{
  RowBox[{"vt", ":=", 
   RowBox[{"Through", "[", 
    RowBox[{"v", "[", "t", "]"}], "]"}]}], " ", 
  RowBox[{"(*", " ", 
   RowBox[{
    RowBox[{"Dynamical", " ", "variables", " ", "with", " ", "time"}], "-", 
    "dependence"}], " ", "*)"}], 
  "\[IndentingNewLine]"}], "\[IndentingNewLine]", 
 RowBox[{
  RowBox[{
   RowBox[{"par", "=", 
    RowBox[{"{", 
     RowBox[{
      RowBox[{"b1", "\[Rule]", "1"}], ",", 
      RowBox[{"b2", "\[Rule]", ".1"}], ",", 
      RowBox[{"r1", "\[Rule]", "1"}], ",", 
      RowBox[{"r2", "\[Rule]", "1"}], ",", 
      RowBox[{"c1", "\[Rule]", "1"}], ",", 
      RowBox[{"c2", "\[Rule]", ".1"}], ",", 
      RowBox[{"\[Delta]1", "\[Rule]", 
       RowBox[{"1", "/", "10"}]}], ",", 
      RowBox[{"\[Delta]2", "\[Rule]", 
       RowBox[{"1", "/", "10"}]}], ",", 
      RowBox[{"k1", "\[Rule]", "1"}], ",", 
      RowBox[{"k2", "\[Rule]", ".1"}], ",", 
      RowBox[{"w1", "\[Rule]", "1"}], ",", 
      RowBox[{"w2", "\[Rule]", "1"}], ",", 
      RowBox[{"\[Mu]", "->", 
       RowBox[{"1", "/", "2"}]}], ",", 
      RowBox[{"\[Sigma]", "->", 
       RowBox[{"2", "/", "10"}]}], ",", 
      RowBox[{"\[Eta]", "->", 
       RowBox[{"1", "/", "10"}]}], ",", 
      RowBox[{
       RowBox[{"z", "[", "1", "]"}], "\[Rule]", "0.2"}]}], "}"}]}], ";"}], 
  " ", 
  RowBox[{"(*", " ", 
   RowBox[{"Sample", " ", "parameters"}], " ", "*)"}], 
  "\[IndentingNewLine]"}], "\n", 
 RowBox[{
  RowBox[{
   RowBox[{
    RowBox[{"g", "[", "z_", "]"}], ":=", 
    RowBox[{
     RowBox[{"(", 
      RowBox[{
       RowBox[{"(", 
        RowBox[{"1", "+", 
         RowBox[{"Tanh", "[", 
          RowBox[{
           RowBox[{"(", 
            RowBox[{"z", "-", "\[Mu]"}], ")"}], "/", "\[Sigma]"}], "]"}]}], 
        ")"}], "/", "2"}], ")"}], "/.", "par"}]}], ";"}], " ", 
  RowBox[{"(*", " ", 
   RowBox[{
   "Functional", " ", "forms", " ", "of", " ", "tradeoff", " ", "curves"}], 
   " ", "*)"}]}], "\[IndentingNewLine]", 
 RowBox[{
  RowBox[{
   RowBox[{
    RowBox[{"d", "[", "z_", "]"}], ":=", 
    RowBox[{
     RowBox[{"(", 
      RowBox[{"\[Eta]", " ", 
       RowBox[{"Max", "[", 
        RowBox[{"0", ",", "z"}], "]"}]}], ")"}], "/.", "par"}]}], ";"}], 
  "\[IndentingNewLine]"}], "\[IndentingNewLine]", 
 RowBox[{
  RowBox[{
   RowBox[{
    RowBox[{"pgr", "[", "v_", "]"}], ":=", 
    RowBox[{"{", "\[IndentingNewLine]", 
     RowBox[{
      RowBox[{
       RowBox[{"b1", "*", "r1"}], "-", 
       RowBox[{"d", "[", 
        RowBox[{"z", "[", "1", "]"}], "]"}], "-", 
       RowBox[{"b1", "*", "c1", "*", 
        RowBox[{"v", "\[LeftDoubleBracket]", "1", "\[RightDoubleBracket]"}]}],
        "+", 
       RowBox[{
        RowBox[{"g", "[", 
         RowBox[{"z", "[", "1", "]"}], "]"}], " ", 
        RowBox[{"(", 
         RowBox[{
          RowBox[{"(", 
           RowBox[{"k2", "*", 
            RowBox[{
            "v", "\[LeftDoubleBracket]", "2", "\[RightDoubleBracket]"}]}], 
           ")"}], "/", 
          RowBox[{"(", 
           RowBox[{"\[Delta]2", "+", 
            RowBox[{"w1", "*", 
             RowBox[{
             "v", "\[LeftDoubleBracket]", "1", "\[RightDoubleBracket]"}]}]}], 
           ")"}]}], ")"}]}]}], ",", "\[IndentingNewLine]", 
      RowBox[{
       RowBox[{"b2", "*", "r2"}], "-", 
       RowBox[{"d", "[", 
        RowBox[{"z", "[", "2", "]"}], "]"}], "-", 
       RowBox[{"b2", "*", "c2", "*", 
        RowBox[{"v", "\[LeftDoubleBracket]", "2", "\[RightDoubleBracket]"}]}],
        "+", 
       RowBox[{
        RowBox[{"g", "[", 
         RowBox[{"z", "[", "2", "]"}], "]"}], 
        RowBox[{"(", 
         RowBox[{
          RowBox[{"(", 
           RowBox[{"k1", "*", 
            RowBox[{
            "v", "\[LeftDoubleBracket]", "1", "\[RightDoubleBracket]"}]}], 
           ")"}], "/", 
          RowBox[{"(", 
           RowBox[{"\[Delta]1", "+", 
            RowBox[{"w2", "*", 
             RowBox[{
             "v", "\[LeftDoubleBracket]", "2", "\[RightDoubleBracket]"}]}]}], 
           ")"}]}], ")"}]}]}]}], "\[IndentingNewLine]", "}"}]}], ";"}], " ", 
  RowBox[{"(*", " ", 
   RowBox[{"Per", " ", "capita", " ", "growth", " ", "rates"}], " ", "*)"}], 
  "\n", "\[IndentingNewLine]", 
  RowBox[{"(*", " ", 
   RowBox[{
    RowBox[{"Equilibrium", " ", 
     RowBox[{"equations", ":", " ", 
      RowBox[{
      "the", " ", "first", " ", "two", " ", "are", " ", "for", " ", "the", 
       " ", "equilibrium", " ", "densities"}]}]}], ",", " ", 
    RowBox[{
    "the", " ", "third", " ", "for", " ", "the", " ", "equilibrium", " ", 
     "trait", " ", "value", " ", 
     RowBox[{"z", "[", "2", "]"}]}]}], " ", "*)"}]}], "\[IndentingNewLine]", 
 RowBox[{
  RowBox[{
   RowBox[{"equilibEqs", "=", 
    RowBox[{
     RowBox[{"Join", "[", 
      RowBox[{
       RowBox[{"Thread", "[", 
        RowBox[{
         RowBox[{"pgr", "[", "v", "]"}], "\[Equal]", "0"}], "]"}], ",", 
       RowBox[{"{", 
        RowBox[{
         RowBox[{
          RowBox[{"D", "[", 
           RowBox[{
            RowBox[{"pgr", "[", "v", "]"}], ",", 
            RowBox[{"z", "[", "2", "]"}]}], "]"}], "\[LeftDoubleBracket]", 
          "2", "\[RightDoubleBracket]"}], "\[Equal]", "0"}], "}"}]}], "]"}], "/.",
      "par"}]}], ";"}], " ", "\[IndentingNewLine]"}], "\[IndentingNewLine]", 
 RowBox[{
  RowBox[{"Column", "@", "equilibEqs"}], "\n"}], "\[IndentingNewLine]", 
 RowBox[{"sol", "=", 
  RowBox[{"FindRoot", "[", 
   RowBox[{"equilibEqs", ",", 
    RowBox[{"{", 
     RowBox[{
      RowBox[{"{", 
       RowBox[{
        RowBox[{"n", "[", "1", "]"}], ",", "1"}], "}"}], ",", 
      RowBox[{"{", 
       RowBox[{
        RowBox[{"n", "[", "2", "]"}], ",", "1"}], "}"}], ",", 
      RowBox[{"{", 
       RowBox[{
        RowBox[{"z", "[", "2", "]"}], ",", "0.7"}], "}"}]}], "}"}]}], 
   "]"}]}], "\n", 
 RowBox[{
  RowBox[{
   RowBox[{"invasionRate", "[", "z_", "]"}], ":=", 
   RowBox[{
    RowBox[{
     RowBox[{
      RowBox[{
       RowBox[{"pgr", "[", "v", "]"}], "\[LeftDoubleBracket]", "2", 
       "\[RightDoubleBracket]"}], "/.", 
      RowBox[{
       RowBox[{"z", "[", "2", "]"}], "\[Rule]", "z"}]}], "/.", "par"}], "/.", 
    "sol"}]}], " ", 
  RowBox[{"(*", " ", 
   RowBox[{
   "Invasion", " ", "growth", " ", "rate", " ", "of", " ", "a", " ", 
    "phenotype", " ", "with", " ", "trait", " ", "z"}], " ", "*)"}]}], "\n", 
 RowBox[{"plot", "=", 
  RowBox[{"Plot", "[", 
   RowBox[{
    RowBox[{"invasionRate", "[", "z", "]"}], ",", 
    RowBox[{"{", 
     RowBox[{"z", ",", 
      RowBox[{"-", "0.5"}], ",", "1.3"}], "}"}], ",", 
    RowBox[{"PlotRange", "\[Rule]", "All"}], ",", 
    RowBox[{"FrameLabel", "\[Rule]", 
     RowBox[{"{", 
      RowBox[{
      "\"\<compound trait (z)\>\"", ",", "\"\<invasion growth rate\>\""}], 
      "}"}]}]}], "]"}], " ", 
  RowBox[{"(*", " ", 
   RowBox[{
    RowBox[{"The", " ", "point", " ", 
     RowBox[{"is", ":", " ", 
      RowBox[{
      "there", " ", "is", " ", "indeed", " ", "just", " ", "one", " ", 
       "root"}]}]}], ",", " ", 
    RowBox[{
     RowBox[{"at", " ", 
      RowBox[{"z", "[", "2", "]"}]}], "\[TildeEqual]", 
     RowBox[{
      RowBox[{"0.7", ".", " ", "And"}], " ", 
      RowBox[{"it", "'"}], "s", " ", "a", " ", "local", " ", "and", " ", 
      "global", " ", 
      RowBox[{"maximum", ".", " ", 
       RowBox[{"Note", ":", " ", 
        RowBox[{
         RowBox[{"z", "[", "1", "]"}], " ", "is", " ", "not", " ", "at", " ", 
         "a", " ", "local", " ", 
         RowBox[{"otpimum", ".", " ", "So"}], " ", "given", " ", "a", " ", 
         "chance", " ", "to", " ", "evolve"}]}]}]}]}], ",", " ", 
    RowBox[{
     RowBox[{"it", " ", "might", " ", "do", " ", "so"}], " ", "-", " ", 
     RowBox[{
     "but", " ", "we", " ", "are", " ", "not", " ", "interested", " ", "in", 
      " ", 
      RowBox[{"that", "."}]}]}]}], " ", "*)"}]}]}], "Input",
 CellChangeTimes->{{3.861695357868163*^9, 3.86169536288351*^9}, {
   3.8618603202408843`*^9, 3.8618603653157363`*^9}, {3.8618749570588913`*^9, 
   3.861875004671473*^9}, {3.862019532974822*^9, 3.8620195516164455`*^9}, {
   3.862019600500586*^9, 3.862019660857402*^9}, {3.862019693744563*^9, 
   3.8620197014747033`*^9}, {3.862019775495406*^9, 3.8620198093138723`*^9}, {
   3.8620206649443846`*^9, 3.862020667834854*^9}, {3.862022334010737*^9, 
   3.8620223693511567`*^9}, {3.8620224004612465`*^9, 3.862022405580556*^9}, 
   3.8620224409298697`*^9, {3.862127731578504*^9, 3.86212773237344*^9}, 
   3.862298416260412*^9, {3.8622984890572367`*^9, 3.8622984911228547`*^9}, {
   3.8623017011309247`*^9, 3.8623017297201796`*^9}, {3.8623173230145435`*^9, 
   3.862317329120422*^9}, {3.865049002962271*^9, 
   3.8650490298795795`*^9}},ExpressionUUID->"396d2fd3-0a8d-47ea-a36d-\
e1a3974bd543"],

Cell[BoxData[
 TagBox[GridBox[{
    {
     RowBox[{
      RowBox[{"0.98`", "\[VeryThinSpace]", "-", 
       RowBox[{"n", "[", "1", "]"}], "+", 
       FractionBox[
        RowBox[{"0.004742587317756681`", " ", 
         RowBox[{"n", "[", "2", "]"}]}], 
        RowBox[{
         FractionBox["1", "10"], "+", 
         RowBox[{"n", "[", "1", "]"}]}]]}], "\[Equal]", "0"}]},
    {
     RowBox[{
      RowBox[{"0.1`", "\[VeryThinSpace]", "-", 
       RowBox[{
        FractionBox["1", "10"], " ", 
        RowBox[{"Max", "[", 
         RowBox[{"0", ",", 
          RowBox[{"z", "[", "2", "]"}]}], "]"}]}], "-", 
       RowBox[{"0.010000000000000002`", " ", 
        RowBox[{"n", "[", "2", "]"}]}], "+", 
       FractionBox[
        RowBox[{
         RowBox[{"n", "[", "1", "]"}], " ", 
         RowBox[{"(", 
          RowBox[{"1", "+", 
           RowBox[{"Tanh", "[", 
            RowBox[{"5", " ", 
             RowBox[{"(", 
              RowBox[{
               RowBox[{"-", 
                FractionBox["1", "2"]}], "+", 
               RowBox[{"z", "[", "2", "]"}]}], ")"}]}], "]"}]}], ")"}]}], 
        RowBox[{"2", " ", 
         RowBox[{"(", 
          RowBox[{
           FractionBox["1", "10"], "+", 
           RowBox[{"n", "[", "2", "]"}]}], ")"}]}]]}], "\[Equal]", "0"}]},
    {
     RowBox[{
      RowBox[{
       RowBox[{
        RowBox[{"-", 
         FractionBox["1", "10"]}], " ", 
        RowBox[{"(", 
         TagBox[GridBox[{
            {"\[Piecewise]", GridBox[{
               {"0", 
                RowBox[{
                 RowBox[{"z", "[", "2", "]"}], "<", "0"}]},
               {"1", 
                RowBox[{
                 RowBox[{"z", "[", "2", "]"}], ">", "0"}]},
               {"Indeterminate", 
                TagBox["True",
                 "PiecewiseDefault",
                 AutoDelete->True]}
              },
              AllowedDimensions->{2, Automatic},
              Editable->True,
              
              GridBoxAlignment->{
               "Columns" -> {{Left}}, "Rows" -> {{Baseline}}},
              GridBoxItemSize->{"Columns" -> {{Automatic}}, "Rows" -> {{1.}}},
              
              GridBoxSpacings->{"Columns" -> {
                  Offset[0.27999999999999997`], {
                   Offset[0.84]}, 
                  Offset[0.27999999999999997`]}, "Rows" -> {
                  Offset[0.2], {
                   Offset[0.4]}, 
                  Offset[0.2]}},
              Selectable->True]}
           },
           GridBoxAlignment->{"Columns" -> {{Left}}, "Rows" -> {{Baseline}}},
           GridBoxItemSize->{"Columns" -> {{Automatic}}, "Rows" -> {{1.}}},
           GridBoxSpacings->{"Columns" -> {
               Offset[0.27999999999999997`], {
                Offset[0.35]}, 
               Offset[0.27999999999999997`]}, "Rows" -> {
               Offset[0.2], {
                Offset[0.4]}, 
               Offset[0.2]}}],
          "Piecewise",
          DeleteWithContents->True,
          Editable->False,
          SelectWithContents->True,
          Selectable->False,
          StripWrapperBoxes->True], ")"}]}], "+", 
       FractionBox[
        RowBox[{"5", " ", 
         RowBox[{"n", "[", "1", "]"}], " ", 
         SuperscriptBox[
          RowBox[{"Sech", "[", 
           RowBox[{"5", " ", 
            RowBox[{"(", 
             RowBox[{
              RowBox[{"-", 
               FractionBox["1", "2"]}], "+", 
              RowBox[{"z", "[", "2", "]"}]}], ")"}]}], "]"}], "2"]}], 
        RowBox[{"2", " ", 
         RowBox[{"(", 
          RowBox[{
           FractionBox["1", "10"], "+", 
           RowBox[{"n", "[", "2", "]"}]}], ")"}]}]]}], "\[Equal]", "0"}]}
   },
   DefaultBaseStyle->"Column",
   GridBoxAlignment->{"Columns" -> {{Left}}},
   GridBoxItemSize->{"Columns" -> {{Automatic}}, "Rows" -> {{Automatic}}}],
  "Column"]], "Output",
 CellChangeTimes->{{3.865048991052395*^9, 3.865049003734437*^9}},
 CellLabel->"Out[21]=",ExpressionUUID->"7f9a0def-3e72-497a-86b0-8c9a3977c461"],

Cell[BoxData[
 RowBox[{"{", 
  RowBox[{
   RowBox[{
    RowBox[{"n", "[", "1", "]"}], "\[Rule]", "1.0266629394164062`"}], ",", 
   RowBox[{
    RowBox[{"n", "[", "2", "]"}], "\[Rule]", "11.085384614397759`"}], ",", 
   RowBox[{
    RowBox[{"z", "[", "2", "]"}], "\[Rule]", "0.6951110142295915`"}]}], 
  "}"}]], "Output",
 CellChangeTimes->{{3.865048991052395*^9, 3.8650490037424355`*^9}},
 CellLabel->"Out[22]=",ExpressionUUID->"d16ab0b4-2d10-4220-9664-e6b4ed196701"],

Cell[BoxData[
 GraphicsBox[{{{}, {}, 
    TagBox[
     {RGBColor[0.368417, 0.506779, 0.709798], AbsoluteThickness[1.6], Opacity[
      1.], LineBox[CompressedData["
1:eJwV13c81H8cB3AjIqtUVGSUnyQkFFF9JHsnlZGRSkYho0RDcieKpGx3silU
yHZvmRnh3Nl7JIkSVyjx+/jnPJ6P12e/P3ffL3EHd7MrLExMTEr4Y/1v6Y3w
nrW1YSDFXDC0ViGCHMPLmvF7GIyK2xUtsNNuWg5NzQ7Dr9pRgbPY4f4SE9T+
YVCv/dBmjH2ZUPYjtXgYBHY2cmlg88ZNsuu6D8OmirOZ+7Adqk4cjhgaAlep
wOM/lInQrSFREtQ5BPZq3Y+/YRvWcardbhmCCp05+hds5Sa6ukPZEKTGmJ4f
weamuxgqRQ+BL3VRiIpd9CX6Uo/REPw2PkB+h83F9+OZWOUgfFJUNHbDVuhP
MTUrGIR3kSlEZ2yLzHN8QdmDUPa5tPgydgaiPPkSNQiuhwtYrbHVPcKC89wG
QUMn4qQOtg/1wN1jYoPQrFmiL4I9/NzJyeLhAMRnCR6vP0IEdnvhfaG3B+CS
r75XFbaMTPvncvcB8AuMfVmG7VerfEn0wgDQQ0xG8rC3/WK3nVQagFPp6fPR
2Hrn0s94T/ZDnVfYuSvYBTvGTkTo9cOT2WcFfw4ToeSB9nkn9X54r2AgxcCu
mH7lrq7cD3/Ck5/PYtdWeL2ck+iHzuQfRiPYXfZsLKeZ+sGP8NykDvtPllTd
luI+EBRs8QvD1jjqbvBcog+yBWy4BLC1U2iXXIX6gEVLVIUX24BL5c4p/j5w
PZZlyY5tPsiUu7DWC2J8rX6/lYjg+CCS17y/F+S/v1Tswg5tfE/dFtkL167Q
PJ5jUy1Xzkev9cA/7smkDdhp3+tcEn/3wH3eJK+/ikTwffj0bspsD1BtPFXn
sUVy96Tm9fdAtq5o8jD2NSa97/XFPVDoFNFeis2RGRW06N4DokKuma7Y6gy5
dxYj3TA1aJ5Tq4DPM2Spxra7G6RFj1BKsb/sru663NoN966WVuVhh+ucXfGo
6IaEUJOYWOyBeH+dkNhuKOg/+8gV2/fkx8FS026w7NRw5MV+G35xk9CHLug1
anTTOUSEw9eXLWyLuyCPrm50FLvM4Flmcm4XpJtLCxzAruH4oCkV3wUyMW2O
vNhdgWL3D3t1wbsgyhpNngj/bg4vmPzXBUt37OetsPXtbAaDQjqhcdR69NxB
IrQd/3Xg4/1OiMhzb9LCNhcO8+O62QkB7z3jlLBteysEIx06wVMjc2oL9o0z
wmZJap0QXe6g0yxHhFid/vrSWTrwZu4aU8H+fNDy7ffTdLg+s91uVYYIuq+T
LXp06fDOzErgG/YryWmmakQHeopsfje2x27/01GydMjJmYh+i/1nE2lejZMO
llMnN1/E3jw5ohRSRYP+XpekigNEUE10Kt17kAYincscNtJEIAm+u8gjSYMz
cyIs2thMz5c5F4VpwO8d0CeHXRcSatW0iQbjO09IMWGb3sr56zHZAexb/RWS
9xPhitnccQqpA6QVu7sHpIgQweFbbcHdAeTBF+xH9+H78yk84z5LB6w4l6kI
YZdEpodmLFGhNPHrsX+SRBgRppkxJqgwdlyvrApb/pDc+NNKKnzyUHyghd1u
OcHa4EaFfB6fNa3/8H5em2odprZDjvlcqtheIkh4XN1/oaEdEge9CSt7iKBy
+B7Pw8p20L+me7AH2x5ed7Znt0PNQlBfOPZbGrvjtcB2KNpKJSyL4/2sVBBT
FdtBds/n0RoxIuxJMIvYK9MGRbNvJKRFiDB1R9/o0442ENp6VWZtNxHybDU2
3WJrA0qTwAINW3WPQlDTUCv8lusqv4Ntlr3F98azVjAY/XGwWZgID4vb7eD3
J/Dd56NnLUSECZrxQesPLVBvmm2htQPX8732zIa8Fshv1ffZgu0RcyI7L74F
9r53OTUoSIQVK7m9LN4tcD5Bf94Le9sYj2C25LqvhJEEiKA117L6+3EzbGAj
Go1uw7+H3AatkeeaoOq5q+e+LUSQkko7EaLZBPc/TLDObsbznfqXd1+hCeKu
/NTIx871e/P0Gm8TqMswGtSwC6e2ntaub4QLyXUj+nxEqK4doC0fbgStobQJ
Cx4iDN1x67Xf/hG4TC82yXPi841t0DvP+hEUKqLEvnEQYaxArMzoZwMsSYdv
S8f+PN0Rr/qpAXJsk2mC2DMWyhe2ERqAkMWStMSO76sS03ADox48OvNnMzYQ
QXD22YQcvQ5WWagW+WsEWEkIbkmqqoOkxWgtC+wR/buFm3ProFY9M+vfKgGy
spyC5gl1cCnYplUbW/UykihSroM3Db0BHSsEsO2fuXQ8oRY2eGXVtC4TIL1R
Z9zAoQbIOqPB5gsECPU93lxhXAMRLsNhX+YJ4LZPsUBWrQb22FvM3sY+QhB5
yLetBgJCqgsTfxLgo/qvPbS6anCqtNTr+0GAmeIUB6v91dCqGZOqNEMAxYx/
o05zVXB2qDDWdoIA9HDzu5JDVXC6a/TJ+DgBvG+93jHRXAUTx3OpV7ELdS1N
7DKrwKPiqJ7bGAGUvhVWnLWtgpjxF3TPEQK42PfIEWIBDhZu87ccIIC79/s4
FdNKyFDmfxdFI8BbrUvtBQcqgeVwTxkL9pzAlo0HN1ZCAZ/hglsHATxKr3n/
R6mAmIux3zSpBPBc3WvCL1MBnvSJnslWvJ5HkRtmNpZDI3E4jrmJAL6J7u5J
UALMgh6LIUAAhnD+046EEii/f3R2kILHIzHesPmWgM4X5gV5bGfy7TlX+RJw
TrXcT68ggNXLhzdUkovhJE1LmK+MAMfTYryogUVAlRf6fraQACw5cItVuxAO
2q3e3J1FgHsyLLFH9hTCxwjbGtNMAvzN0SxxXi0AorHPfGAGnj+3camtqAA0
u2Lmx9MI8PkN7XbivgKwE2UYxybjehR88T/MmQ97Bnm2NsYTYNctUaa22Dfg
yv3zAHpCAHKdgKiowRswSz04ceQxAcS38Z5w/5cHYUJyPLKhBJB6t+LP55AH
tU+5s7Y9IsDhb72LJgdyQUH2D6X9IQFM7V78aK98Bcafzpz540cAog7ncMdY
OvyTKLnE7ESATdFMq3ui0uFKm7ljtSMBwiYWhb100iGxtiH4wRUCvHgwabU1
Jw2arv0Q+uNAgOTymq4zPqkQlhx1lG5DgIqD91rpG5Oh8sxnyv4zBBg/OOmf
axkLsVKp7zSP4f3FD5kXfIwBI8MvpEFVAuSwdcuWKsfAXFD7M++juH79DcO1
26NBJD+BkHiEAOzB2acGqM/BXo5oQpcngFlFr4DAi3C42Q4LIxIEEIps+iju
GQZ6CiROy70EmLha7idr+gTuVjxebhUngM9W0pAmdygsWeVZF4oQINbFPsMr
iAAlQen0yzsIUH6o1TXlqy98cy6bsuQigOHgm7bS9Jvg7Wp4KI+TAEOPnilS
L3qDqpTlHiYOXO+q7N9rBe4Q8nlqLnEDAf4TvE6Rk3EFH5aJhi8sBNB1kyfa
pDmCIYe+qjwzXt9RtwM391vDxXsCE6X/guDiF0YZbacZ8KZQt/39GwTGBxZf
OGzTAK1NybSjf4KAyWjud0zt+xOzq0eCg5eCIEHou8w+aQ2U1JMiU7WVAI/s
5tiLJMwQW/b82d9yBNB453zLQskaLQwVr+3XJ4C1tFxOa7YjEpWh1ocEEECF
5jKRdMgVsbEdGnyfQACBO5nCN0rdkUz5bsfhIgJMOUbUh1z2RicbHnyQniVA
Sgmnsoz3XXRtZ6ZqiiV+f5VbfVzSGIxSPQ9ybFEIhh17NO3ZNoSgHzKkhXMm
wSAhEKpkdiIUVX79Fxd3LRiOrW4f/Jb/BJX1cG/YnhkMyl8EYvhaIxDfX5aa
caFH4FwsN6VRHIVezVU/GNgQAp/O24ZmhyShwOLcfQL0UNBvsb2qFpON6kZu
Kzs7hgNBuWCO06MI/VBO/xUfEwlcB3bdFXYDRNkexFkVGQWkogTS7ZhaNOrV
eruZGAuOxUUxedm16ISpLP/eZ7EgV0J9Nl5ei459fcnpkxALVaUbiUYjtSjJ
8cfyxrexMFbh5Sa+vw6dDKkQ+toTC1I1BqixrA6B/tn9kfvjIL/t78iOoXpk
fbZwt2F9HPi1C/QbzdUjAs/zqNG2ODhFPdQZyNKALlySCPDojQN6x9XGGckG
ZPNuJsxvJg4WO2nvqtwbkLezVd4J/ng4NvA60In5I4qzoa3cvxAPDVPWEiUS
jehFcbRY7rd4kDnXl+Gp0ojuHLNnE/oVD5E1FvtlDRuRabcUU8BqPNiSz8ql
eDUi1W4OroNbEuD3GROVJ9WNaNPBzWpiRxJAEjQM7e2bUGITN7fWvQQgRu33
5khsRnuvROVqb0yEGZas39VvmpGbY8RCAF8imHlI3r5b04wGrrt2vxVMBBGD
vffmp5vRY1Z1nZ/7EqGIafejgaMtqIvU57KgkwiTrpsT33a3ILqyVNVPQiJo
ayzWWGxtRS78b9ruLCcCr8Xr08WSrcjPWsdTgYkEXdfthrertqLNeqcIA+wk
cIxr+NNh34rcCORGnm0kIM7FHDLKa0UP5JYdx2VJUEdWSTqp14a+HZ8rNrEj
wZPCGZmXF9pQuPyanfYVEpg3vSxbdW9DgnOer+RdSTDxi6OrPLoNKTmozg/f
JMEGo17uIxNt6Jbp38HMMBKk/Dt2PAq1owch9xOoJXg+DsEgTb12JDSlcGKl
kgQuW382LZi1o9mQ7jc7a0igsD/dwsyxHa0E3m+S+USCanMeb76wdvQTGTvm
j5Bg7PXgq5C+dmR74JnPQTYy1BcV/1SZwNbrqgjgJMOrD89UpmbbEe12+98a
HjJ4dmvVazNTUVp9lbSYABlYWPNGWaWo6PZPHaqsJBnEre7tuOdDRTc9nS9F
niKD1MdMtuB7VBR661RMtTYZ5I5Q558GU1GL55uez3pkUOWX+JQcR0Vv5RQs
2EzJYNbU+KCukooCz3/YnmlNBguVBbfWeiriLGQPdLMlg22G8IXuNirKER9J
lbpIBpdA9yNfR6nojpvTgLcjGR6qbv/Gzd6BTFsmZl09yBCadaJnO18HUqJ2
0Ro8yRAh4FQnsqMD5bpWCwr4kCFxvixJXroDVZt/Dgu5TYbCV/bm5sYdSEEk
iqX5ARnKdoSetDnfgarS72aWPCRDFbFAztG+A6Gr18/EEsjQ4sDO6evZgaa3
H4iSDSHD5105lQnRHSgi615k3lMyzDzqfJWW1IGilL+cPPCMDPO/V2NyszqQ
wO1zKXGRZFjtOO0JZR1I1TvZwCCKDBtO+tt9rOlADLcj98OjybDpTZohtaUD
fZzTPFoTQwaBx4uS40Md6PDGewLM8WQQXhbbNvOlA2lwP5XYlECGPVf1mX/N
dSCL1snwDYn4/Du9vv9b7kBmixsN5rDlTpH62VlpSDHH3/gTiQxK7+o/8nHT
UEoJNTyBjOshOvd+x3YaYi9/yWydRAb1sJ2p4iI4NyUmcr0kg85fjQjpfTSk
obHvbC62sfO1u4ryNLTp3UFx9WQymHdHuRw7SkOZp878rsG20oLzWho01HfG
qEklhQz2BVOaxgY0dEJ4NJKM7SjOr3DenIasJnu1fmFfe6omam9DQ3JHuXqP
peL79u8yt7MjDdVuPK3hg+3rGr58w52GbEee3iJj3+stnvTzpSGK0Hu3Euwg
nVHawwc0VM1dvLsGO/T9pg9PQmnIQz7Kj4IdsVcpL+o5DW22tfB/hR39zCaB
nEhDM4v8AsHYiWvER5npNMQsPKpujp1y/a3P2zwakumc+rkFO7u/16G0mIbe
GlqJVuH1rq4pbSN8oCE/Jo2us9hmEhF1ps00FNicodKL95+p++2mcCcNvdA9
pKqPvXJNW2pqiIY4Dsa1ZuHzO/0subdgCp9HUvpXBj7vjPcroffnaUjTXfa+
HPbf3vPHDFZo6KSv4MOzuD6mq/mzAux0pDph9dUZ1y99D2/SGB8did9ZS3fF
9f2j7Wyat5OOsn7vzrXC9yH1qWiBliwdjcw+cGWKI8NSgd/lLcp09FLblKsY
3yfDns7tg+p0FNL3qt4K37ffYk98vc3piEwavuj8nAwGWl/2q9vSET22S5qO
7+9LZ41+Lic8P9eL0QMRZNDLXzqe6k9Hk1Je35KfkIHcdeaHG4GOjFtNpKpC
8X3/k/dS9SkdWRKdJZsf4fM9dYW1I4WOHr59o5oZRIafV6sKSTl0lF+J1HwD
yaD9RMjRuYiO2Cl06uEAMvygUz8yNdFRDuNj9E1/Mmg4ngg/+JOOiq6y2/Dc
IENMaBz6+4eOPJpMpk+64e9bHmOufkMnClC5Ve7gSoaoxVdnbHd0ou26wizO
V8gw9UhwZxjqRCcdQrcGW5DheK5nk4VeJ6K0j74TPkuGSOonf4kznSjw5VFd
8mkyqO0KGip37ETF/ExHr+iTIfz1XOp0WCcSFqg7zKxGhvE2g7NFMZ3IWE+N
/OsIGVQYGeyByZ0oSZFa2qlAhtFjNs4733cixTzJaQtp/H1rbZTTHehEPjFT
5i47yNA/l1KaLt2FvCqzvubPkcDM12hLs2IXqnU1Ey37RoKPa4tOc8e6ULxe
PXozSYIiXqMdaiZdKIm/UPbSAAkiZRZvtnt1oX/Bnsd+1pNA38lA6W9FF+pp
BP+UWBJ8+PHrsVh9F+qwbTpLjCSByq2X41ptXWix5Gnf+SckkCT+iowY7UJN
y3d6au6TgCUt6ed/7N2od6eDFeDnU+nwQp6pSTdKEFgJ1pAjgfxVMvtNi24U
ttVybk2SBBnfdW0TLnajw6we469ESfDiH4ln0qsbPdKNdGzcTAIPId1r/rHY
a7s6pOYTQep84v6M0W40KJ6jeeNdIsS0aqb99epBq32v6+X3JMIJ6VDmhTs9
SCLow0bqDvx8JrTZThN6UIxGUqkdfr4fOW61szemB60RQu7rriRA12v38KLy
HkSd6ODS7UwAgZB43xusvahjpNyFNSgBXpyaM/wS2YuyimPYoun4fSXp8Kuh
hF4UfSxDmK8xHib++G3sSutFH6sVvG5VxoNSPlt1bRFuf2uVVSAjHuhiQsop
fb1I6/6H6sc342Hrqpa4zZ4+9M7NusJhG36fKUn41fGuD4U881HerBkHj5r4
BcPK+1Blc3m/3eE4uD8QoqJT14eKLNiekiTj4BqTr395Tx9S9Al1H+eIA21d
c+a0tT6k/PqdekJLLPzt5ubxMepHt087Kn8yjYXLi3clBL/2owsG87w9hjGg
fMT+jLXYIHo05q6FdkaB451/mkZXhpHDh56UqWcRIHogSNx3dgS1KPIsXOAO
hplXRi6G8yPINGNKsPczEUqkBQvEFkeQ4eHmxMtABFPpV5qNTKNoasud2Vee
RAjY335117ZRtOKz9fVKLwHG9gnnVaiOogq3U9kLr4MgXaJQlfnRKPKe4f0g
aBcInml3H3Y+GUVMN49v4FQLhBMSOi3Zz0bRi4dPtfgFA6Frb5+NWcIo2hye
Qrne9gDY9zI9SM0bRTJzVy1MTj4AJ3HDBq3OUfTWQ1hzfn8AHBCZOBO6Zwxt
Znnz33OxO/DIpNOda98YerQgJFw+7g+TAfWPnxwYQwFi+Tt3ZvrDy/GsmnCl
MfTS7qazr5w/CGRfV3yuPYY8Lt2abUF+wKS0yJ/oMoZ0G5Wq+K77Al1vU0du
/hhSD/94cWrBGw75/52VKx5DI8Rtx20p3hCeM8P5tnwMzeUYl/CHeIMeX9vJ
/Fo8n3Oqh4qoN1Doz98VdY2hiLeK3+8Ye0GW3e5n8AfnupNDgqU34I6PvClV
Yxy9ZFuIKLt/HZgCVVsLdMaRWP5FX9fd14EQrmkYbYgtIsRVWX4NwjMtdK3P
jSP7SjLh1B9XSO4NUP/sjHO5lqzJey5Qf5wqvxwxjgIC3svUZ1wFff3+vP6o
cVS1Wz483fgqtJ37LEOJH0dMFyY4pRcdocd9WephGm4/vUl6r74jTCeLi/OU
4PH2hZL6Fy8DH7vnFvFhnI/d+PbY0wFe8N95yjqBc8d7HzokHGCHKJFncmoc
qYvM6X3ovgh7VOI5X8/j8cfG+qLQRVByqWY+zD6B7C2r74gK2oNFK/+8ruwE
YlK7mExstoaBPmGPAwoTSJ1VxUhYC/+f+EXyO48yzp+ESrJWWYELk9p0h/oE
qvJVvlxbagl3FS6NXTCfQAFUUa9tlechJbqgw8Mfty8YNB9gMYcS8897mQJw
nnO7ZzX2DLTyC/o8DcL9lYq5teXPwHK4n2BeGJ7PR3nhpIMZmAafvPAtCfc/
YqX6jWYK/261fb5Si/vfXrqU328A/EeYlX99xPmXyEAHGQOQYig8CvqE89Fv
UWfv64O5R7R0ahfOE/38WGT04JWTjfvI1Pr+SE+vvtQGC8tvS1Y8n1HADg7x
LsZJcBPcrT+95TNiCrt21835JDzsNE64LYBzZ7dyNKIOeafzj8eK4jy97OPW
bARs+rcDOw9hLzPNGr9Rg10cr2mXj2D7S7CNl6uCfP2ABEMVe9f2SwMtR+GC
hnoDvyb2dPrJpb/KkK+6kdv0HHadZHBauBJ8XFKxGbbC/rSFoUBRhKEilzw3
O+xb9JId8wrAqdhqGuaEve3uzJjjIbA/EBXV5IctFU3245CFm1/rJy3vY2co
TKbmHIDHmUvKXx9i36Ta21hKQ9HeC30bw7DTKn57tOwDHuG9olpJ2ObTHVk7
9sIxzT1elanY4dLtJux7wOWaeMPhLGyzprUtK2JQXyHqLvkOuzCo/M3abmBM
iNSQ32NX/OnJEBKGPTwigoJl2Jr7Bgt0dsE9G2HYWIPtPen9vU0AcghCWwMa
sC9fPM0lsx36cnddXWrGNmzNEI7dCsqrO/i+0rGrVN79SdoMjpI7Ll3sxY7o
8792ixdeGAsW9w6u77dzMriVC+bI2+2aJrGZTk1d6WcHkYZtBRrfsC0GLdie
bQDDH1s3lv/ANv2vncWRBfwEt1orMrBHPvgbWjFBFuJ/83oJe+7K6Mv+FUrX
1S2sEv+wxa6fX1ZfpmyI2Hw+kXkSMb212ntv4hfl4gjv2pNN2OqMhV9NPygR
HLxn2PiwR0QuniFMUyjyPJl3t67nZTITZZ8pMxbcf38JYtsbS9i6jlJ2PeAy
cRPGZrp0b1amn6KbvSl1Ugw7YJd6/S065SaVc9H2v/X8jqX99U+UtGUOg+79
6/nIfamOGkqHOEeSidx63nfG9WgJhUl/40KDwro9jWwOZlPkPNl11JXXvSQ4
NB9JuRDPllCitm6x/zbUXqaEVm/4Ia++7irj7fbmlJJp1lPZmuu2r74+HkaZ
5GeNEddbN4f+4sd0yjY1lm9xRuvepq3W8J5y6hIz4jdb94f23YeqKZ6PmZ6H
nls3c0eQZTPlZcHaJIs1dhUHV4ssjdLav6rqb7e+fhs23oReygrravjCpfXz
8uL4dXuEIi3zb8zVCfvl6/cjCRMUC/OVIxPX1sebvfZH4SuFeOdv6IUb6/2/
nZ0/8Z1SmPZniO6D7XH1YMXwT8pYy7KCkR/2XK2ISB+DsvnXErHu3nq9Ykpu
8i5RrmstyhUFr49HvOwisUZJvP47UO4Jtq7y0b5AZmiK+tWVEYEt3/tsfwQr
SE4u3IuJW1/fmxwfJg4w513o4CNjb+Z+ondpEwQemZd8lLKesy35jHHDEHGu
1fc19gVHoZpdWyBm36yIVSX2hJKsuIAgzEizdSpWr48vGf23fwdoyO1+zNOA
/cgvcW/+LphRMlqsasfuGVLc91QENDRy2/ZNYGf9EztF2AuxWnUE5q/YFKOy
11kSMKs7qNY/iz3EF8lG/w9iTXiywhexXc5xempIwfcL1wN+bfqCmBzes924
Kwua9oQjbXzYTn4RGcNyEHeJNJO1Dft4ZEqzhDxounyyuCCCHdwbqBN/COJv
yR6qOYRNoLZwFyiBduTsaIQFtrw/Hy1WDRKj2GJdbLBnzv6TIx6Dn7G7jTUd
sKu3cCjcOg6JSUZli67YDxBV9DKC+ZzcSNv72PM/HEiFJ4HccP2UTAb28/ie
Ul5tYDQRltlef0EBe7Od6MnaoNdKejP8Bue7Rk5nHtEBBv2T0PNSbKl+F/cr
uqA/JstYblnv/8zJslsffq/MpjUs4P7+38vC2Exh4J2snPESdoZhRdI5U6hx
vF5MX8HtjTyrrmSZQkT7TOMo2xRiGpXbzWV8GqTTvn3/KziFAiqy9LKSzcDO
4KuK/DGcC4irRzufhY9xEy2xQTifPsBBumUNecYS50RDcN5HXZkYtIYo1svD
6WE4V+mhN2teAIfr4z/zo6dQVZx1ktc2G1hRHxP4lIXb69bV7Cy3hUNTw/bM
n6aQ+rEfxnH8FyH+SD/DeftXxBT1EYkUXoasesWR07u+oqq5AdPcX5eh6NyT
5qOiX9FLoGwPV74CHTePp3DuxzmbrsqpiivAWZxkkn3sKxq5OW9zo9ER8GP4
1dQlnD/p4gydd4JzKrN2V/NxfxPNU3vvXoetqmtNl02m0dsupwGzt16Q738/
ZPnMNJqj6HzZ3+0FppVrOuEW08jD+j2v0KoXhKsz1RVfnEbqSZaHDQy9YZMO
M2zynkYjn4RuDX/1BhZz1oK3sTgP295bsf8mzF/fmLAyOo2qUrOe3i73BWoy
n+sL72/IfneEfKvYPXjz1I+y4cUMUq+z3HKgLggcdIRjPzXPornF30xK7o/B
8tIrtebv39HbqIXAaysR8DytOH/z9jlUKJGbfibjBYRY6YgPvJlDKluaeLac
jYVkjU+Mk+o/kdiHv4mCHQmQ9tSNiz7wEy2p/wkpSEuCRl72YCb3eaTRf6ol
hJwMq+36F4xW59Hkj+tCY5dSQWTplXd93AKSlJnhuXk6HexPM8/3SjNQQPp7
8f2imVDFo1V5UZaB9ihzp6jsywTRpkePvh5kIFu2k4d0D2bCkMZm0WUlBlL5
8sX/KsqEC0qihjsQA61kp0GGXSacFzyece4MA2n8EZnd9zITjAd9rWj+DBTx
zkRPSTwL8uIq/rO+x0ATc9V+WvuzgOcc08+xAAYa+uhScu5QFrS0BgfPExhI
LpjL4vbJLNCrii7cEsFA3jn3JOFiFmimFvKapjEQb9riD8OULEizW+rtzsDr
zV7ot32VBazCx9LtshnoTvJqh0d+FlS/qFFzz2OgyfG/oy+qs0Cd2OEUXsJA
Cl/zHwyOZcFLDQElgXIGesSkVftjOgvWVi3XSJUMtFpis4VlIQsot0ajcqsZ
aMfgSJMkazbsVvrv4uE6BnpyQ1r5KFc23JlzkqlsYKDQpZJcg63ZMJCTs6jZ
xEDV2nfkbIWyQc15rrqlhYE09S+XeuzNhv8B8gNhEg==
       "]]},
     Annotation[#, "Charting`Private`Tag$3714#1"]& ]}, {}},
  AspectRatio->NCache[GoldenRatio^(-1), 0.6180339887498948],
  Axes->{True, True},
  AxesLabel->{None, None},
  AxesOrigin->{0, 0},
  DisplayFunction->Identity,
  Frame->{{False, False}, {False, False}},
  FrameLabel->{{
     FormBox["\"invasion growth rate\"", TraditionalForm], None}, {
     FormBox["\"compound trait (z)\"", TraditionalForm], None}},
  FrameTicks->{{Automatic, Automatic}, {Automatic, Automatic}},
  GridLines->{None, None},
  GridLinesStyle->Directive[
    GrayLevel[0.5, 0.4]],
  ImagePadding->All,
  Method->{
   "DefaultBoundaryStyle" -> Automatic, 
    "DefaultGraphicsInteraction" -> {
     "Version" -> 1.2, "TrackMousePosition" -> {True, False}, 
      "Effects" -> {
       "Highlight" -> {"ratio" -> 2}, "HighlightPoint" -> {"ratio" -> 2}, 
        "Droplines" -> {
         "freeformCursorMode" -> True, 
          "placement" -> {"x" -> "All", "y" -> "None"}}}}, "DefaultMeshStyle" -> 
    AbsolutePointSize[6], "ScalingFunctions" -> None, 
    "CoordinatesToolOptions" -> {"DisplayFunction" -> ({
        (Identity[#]& )[
         Part[#, 1]], 
        (Identity[#]& )[
         Part[#, 2]]}& ), "CopiedValueFunction" -> ({
        (Identity[#]& )[
         Part[#, 1]], 
        (Identity[#]& )[
         Part[#, 2]]}& )}},
  PlotRange->{All, All},
  PlotRangeClipping->True,
  PlotRangePadding->{{
     Scaled[0.02], 
     Scaled[0.02]}, {
     Scaled[0.05], 
     Scaled[0.05]}},
  Ticks->{Automatic, Automatic}]], "Output",
 CellChangeTimes->{{3.865048991052395*^9, 3.8650490038784266`*^9}},
 CellLabel->"Out[24]=",ExpressionUUID->"bb9a0745-32d1-47b4-ad82-e71946ce9065"]
}, Open  ]],

Cell[CellGroupData[{

Cell[BoxData[{
 RowBox[{
  RowBox[{
   RowBox[{"ClearAll", "[", 
    RowBox[{
    "n", ",", "b1", ",", "b2", ",", "r1", ",", "r2", ",", "c1", ",", "c2", 
     ",", "k1", ",", "k2", ",", "g", ",", "d", ",", "z", ",", "\[Mu]", ",", 
     "\[Sigma]", ",", "\[Eta]"}], "]"}], ";"}], 
  "\[IndentingNewLine]"}], "\[IndentingNewLine]", 
 RowBox[{
  RowBox[{
   RowBox[{"par", "=", 
    RowBox[{"{", 
     RowBox[{
      RowBox[{"b1", "\[Rule]", "1"}], ",", 
      RowBox[{"b2", "\[Rule]", ".1"}], ",", 
      RowBox[{"r1", "\[Rule]", "1"}], ",", 
      RowBox[{"r2", "\[Rule]", "1"}], ",", 
      RowBox[{"c1", "\[Rule]", "1"}], ",", 
      RowBox[{"c2", "\[Rule]", ".1"}], ",", 
      RowBox[{"\[Delta]1", "\[Rule]", 
       RowBox[{"1", "/", "10"}]}], ",", 
      RowBox[{"\[Delta]2", "\[Rule]", 
       RowBox[{"1", "/", "10"}]}], ",", 
      RowBox[{"k1", "\[Rule]", "1"}], ",", 
      RowBox[{"k2", "\[Rule]", ".1"}], ",", 
      RowBox[{"w1", "\[Rule]", "1"}], ",", 
      RowBox[{"w2", "\[Rule]", "1"}], ",", 
      RowBox[{"\[Mu]", "->", 
       RowBox[{"1", "/", "2"}]}], ",", 
      RowBox[{"\[Sigma]", "->", 
       RowBox[{"2", "/", "10"}]}], ",", 
      RowBox[{"\[Eta]", "->", 
       RowBox[{"1", "/", "10"}]}]}], "}"}]}], ";"}], " ", 
  "\[IndentingNewLine]", "\[IndentingNewLine]", 
  RowBox[{"(*", " ", 
   RowBox[{"Per", " ", "capita", " ", "growth", " ", "rates"}], " ", 
   "*)"}]}], "\[IndentingNewLine]", 
 RowBox[{
  RowBox[{"pgr1", "=", 
   RowBox[{
    RowBox[{"b1", "*", "r1"}], "-", 
    RowBox[{"d", "[", 
     RowBox[{"z", "[", "1", "]"}], "]"}], "-", 
    RowBox[{"b1", "*", "c1", "*", 
     RowBox[{"n", "[", "1", "]"}]}], "+", 
    RowBox[{
     RowBox[{"g", "[", 
      RowBox[{"z", "[", "1", "]"}], "]"}], " ", 
     RowBox[{"(", 
      RowBox[{
       RowBox[{"(", 
        RowBox[{"k2", "*", 
         RowBox[{"n", "[", "2", "]"}]}], ")"}], "/", 
       RowBox[{"(", 
        RowBox[{"\[Delta]2", "+", 
         RowBox[{"w1", "*", 
          RowBox[{"n", "[", "1", "]"}]}]}], ")"}]}], ")"}]}]}]}], 
  ";"}], "\[IndentingNewLine]", 
 RowBox[{
  RowBox[{
   RowBox[{"pgr2", "=", 
    RowBox[{
     RowBox[{"b2", "*", "r2"}], "-", 
     RowBox[{"d", "[", 
      RowBox[{"z", "[", "2", "]"}], "]"}], "-", 
     RowBox[{"b2", "*", "c2", "*", 
      RowBox[{"n", "[", "2", "]"}]}], "+", 
     RowBox[{
      RowBox[{"g", "[", 
       RowBox[{"z", "[", "2", "]"}], "]"}], 
      RowBox[{"(", 
       RowBox[{
        RowBox[{"(", 
         RowBox[{"k1", "*", 
          RowBox[{"n", "[", "1", "]"}]}], ")"}], "/", 
        RowBox[{"(", 
         RowBox[{"\[Delta]1", "+", 
          RowBox[{"w2", "*", 
           RowBox[{"n", "[", "2", "]"}]}]}], ")"}]}], ")"}]}]}]}], ";"}], 
  "\[IndentingNewLine]"}], "\[IndentingNewLine]", 
 RowBox[{"Column", "@", 
  RowBox[{"{", 
   RowBox[{
    RowBox[{"pgr1", "\[Equal]", "0"}], ",", 
    RowBox[{"pgr2", "\[Equal]", "0"}], ",", 
    RowBox[{
     RowBox[{"D", "[", 
      RowBox[{"pgr2", ",", 
       RowBox[{"z", "[", "2", "]"}]}], "]"}], "\[Equal]", "0"}]}], 
   "}"}]}]}], "Input",
 CellChangeTimes->CompressedData["
1:eJxTTMoPSmViYGAQBmIQLeRqXpZz7I1jUK1sO4i2WndwAoj2MoifCKIPPJ82
G0S/jlqxAUSXxq3eBqK5LhceAtHLyp+cBNEJdla3QLRb59P7IPpdzvFnILp6
UsGy7UC6q1NnOYg+syzl0n4gPYkv/DqIPvWuSeUAkD78uFUVRE932OUEoqe5
KnuA6E9OJ9NB9JV74RkgereGaw6IFkpTKQLR2wOKK8Dqj/xsBdELohW6QTTb
7sApILrsyed5IPr6kpfzQfSLD7PWg+XThDeA6Ed5U1sOAmkBi4edIFrnl4jy
SSAt9mA3mO6Y8Pn2v9NvHBVOSN4B0QC3/rTy
  "],
 CellLabel->"In[25]:=",ExpressionUUID->"5e632ed6-03b7-4c94-b208-4e51e4f937d6"],

Cell[BoxData[
 TagBox[GridBox[{
    {
     RowBox[{
      RowBox[{
       RowBox[{"b1", " ", "r1"}], "-", 
       RowBox[{"d", "[", 
        RowBox[{"z", "[", "1", "]"}], "]"}], "-", 
       RowBox[{"b1", " ", "c1", " ", 
        RowBox[{"n", "[", "1", "]"}]}], "+", 
       FractionBox[
        RowBox[{"k2", " ", 
         RowBox[{"g", "[", 
          RowBox[{"z", "[", "1", "]"}], "]"}], " ", 
         RowBox[{"n", "[", "2", "]"}]}], 
        RowBox[{"\[Delta]2", "+", 
         RowBox[{"w1", " ", 
          RowBox[{"n", "[", "1", "]"}]}]}]]}], "\[Equal]", "0"}]},
    {
     RowBox[{
      RowBox[{
       RowBox[{"b2", " ", "r2"}], "-", 
       RowBox[{"d", "[", 
        RowBox[{"z", "[", "2", "]"}], "]"}], "-", 
       RowBox[{"b2", " ", "c2", " ", 
        RowBox[{"n", "[", "2", "]"}]}], "+", 
       FractionBox[
        RowBox[{"k1", " ", 
         RowBox[{"g", "[", 
          RowBox[{"z", "[", "2", "]"}], "]"}], " ", 
         RowBox[{"n", "[", "1", "]"}]}], 
        RowBox[{"\[Delta]1", "+", 
         RowBox[{"w2", " ", 
          RowBox[{"n", "[", "2", "]"}]}]}]]}], "\[Equal]", "0"}]},
    {
     RowBox[{
      RowBox[{
       RowBox[{"-", 
        RowBox[{
         SuperscriptBox["d", "\[Prime]",
          MultilineFunction->None], "[", 
         RowBox[{"z", "[", "2", "]"}], "]"}]}], "+", 
       FractionBox[
        RowBox[{"k1", " ", 
         RowBox[{"n", "[", "1", "]"}], " ", 
         RowBox[{
          SuperscriptBox["g", "\[Prime]",
           MultilineFunction->None], "[", 
          RowBox[{"z", "[", "2", "]"}], "]"}]}], 
        RowBox[{"\[Delta]1", "+", 
         RowBox[{"w2", " ", 
          RowBox[{"n", "[", "2", "]"}]}]}]]}], "\[Equal]", "0"}]}
   },
   DefaultBaseStyle->"Column",
   GridBoxAlignment->{"Columns" -> {{Left}}},
   GridBoxItemSize->{"Columns" -> {{Automatic}}, "Rows" -> {{Automatic}}}],
  "Column"]], "Output",
 CellChangeTimes->{3.8650490403400664`*^9},
 CellLabel->"Out[29]=",ExpressionUUID->"192e720e-a7f8-4fb3-ad0d-fe348a4c3173"]
}, Open  ]],

Cell[CellGroupData[{

Cell[BoxData[
 RowBox[{
  RowBox[{"(*", " ", 
   RowBox[{
   "Functional", " ", "forms", " ", "of", " ", "tradeoff", " ", "curves"}], 
   " ", "*)"}], "\[IndentingNewLine]", 
  RowBox[{
   RowBox[{
    RowBox[{
     RowBox[{"g", "[", "z_", "]"}], ":=", 
     RowBox[{
      RowBox[{"(", 
       RowBox[{
        RowBox[{"(", 
         RowBox[{"1", "+", 
          RowBox[{"Tanh", "[", 
           RowBox[{
            RowBox[{"(", 
             RowBox[{"z", "-", "\[Mu]"}], ")"}], "/", "\[Sigma]"}], "]"}]}], 
         ")"}], "/", "2"}], ")"}], "/.", "par"}]}], ";"}], 
   "\[IndentingNewLine]", 
   RowBox[{
    RowBox[{
     RowBox[{"d", "[", "z_", "]"}], ":=", 
     RowBox[{
      RowBox[{"(", 
       RowBox[{"\[Eta]", " ", 
        RowBox[{"Max", "[", 
         RowBox[{"0", ",", "z"}], "]"}]}], ")"}], "/.", "par"}]}], ";"}], 
   "\[IndentingNewLine]", "\[IndentingNewLine]", 
   RowBox[{
    RowBox[{"fun", "=", 
     RowBox[{"Table", "[", "\[IndentingNewLine]", 
      RowBox[{
       RowBox[{
        RowBox[{"equ", "=", 
         RowBox[{
          RowBox[{
           RowBox[{"{", 
            RowBox[{
             RowBox[{"pgr1", "==", "0"}], ",", 
             RowBox[{"pgr2", "==", "0"}], ",", 
             RowBox[{
              RowBox[{"D", "[", 
               RowBox[{"pgr2", ",", 
                RowBox[{"z", "[", "2", "]"}]}], "]"}], "\[Equal]", "0"}]}], 
            "}"}], "/.", "par"}], "/.", 
          RowBox[{
           RowBox[{"z", "[", "1", "]"}], "->", "z1"}]}]}], ";", 
        "\[IndentingNewLine]", 
        RowBox[{"equSol", "=", 
         RowBox[{"FindRoot", "[", 
          RowBox[{"equ", ",", 
           RowBox[{"{", 
            RowBox[{
             RowBox[{"{", 
              RowBox[{
               RowBox[{"n", "[", "1", "]"}], ",", "1"}], "}"}], ",", 
             RowBox[{"{", 
              RowBox[{
               RowBox[{"n", "[", "2", "]"}], ",", "1"}], "}"}], ",", 
             RowBox[{"{", 
              RowBox[{
               RowBox[{"z", "[", "2", "]"}], ",", "0.7"}], "}"}]}], "}"}]}], 
          "]"}]}], ";", "\[IndentingNewLine]", 
        RowBox[{
         RowBox[{"pgr2", "/.", "par"}], "/.", 
         RowBox[{"Most", "@", "equSol"}]}]}], ",", "\[IndentingNewLine]", 
       RowBox[{"{", 
        RowBox[{"z1", ",", 
         RowBox[{"-", ".4"}], ",", "1.2", ",", ".2"}], "}"}]}], "]"}]}], 
    ";"}], "\[IndentingNewLine]", "\[IndentingNewLine]", 
   RowBox[{
    RowBox[{"m", "=", 
     RowBox[{"Length", "@", "fun"}]}], ";"}], "\[IndentingNewLine]", 
   "\[IndentingNewLine]", 
   RowBox[{"fig", "=", 
    RowBox[{"Plot", "[", 
     RowBox[{"fun", ",", 
      RowBox[{"{", 
       RowBox[{
        RowBox[{"z", "[", "2", "]"}], ",", 
        RowBox[{"-", "0.3"}], ",", "1.3"}], "}"}], ",", 
      RowBox[{"PlotRange", "\[Rule]", "All"}], ",", 
      RowBox[{"FrameLabel", "\[Rule]", 
       RowBox[{"{", 
        RowBox[{
        "\"\<trait value of mutant \
(\!\(\*SuperscriptBox[StyleBox[\"z\",FontSlant->\"Italic\"], \"*\"]\))\>\"", 
         ",", "\"\<invasion growth rate of mutant \
(\!\(\*SuperscriptBox[\(G\), \(*\)]\))\>\""}], "}"}]}], ",", 
      RowBox[{"Frame", "->", "True"}], ",", 
      RowBox[{"Axes", "->", "False"}], ",", 
      RowBox[{"ImagePadding", "\[Rule]", "All"}], ",", 
      RowBox[{"ImageSize", "->", "500"}], ",", 
      RowBox[{"PlotStyle", "\[Rule]", 
       RowBox[{"(", 
        RowBox[{
         RowBox[{
          RowBox[{"Hue", "[", 
           RowBox[{
            RowBox[{"#", "/", "m"}], ",", ".8", ",", ".8"}], "]"}], "&"}], "/@", 
         RowBox[{"Range", "@", "m"}]}], ")"}]}], ",", "\[IndentingNewLine]", 
      RowBox[{"Method", "->", 
       RowBox[{"{", 
        RowBox[{"\"\<GridLinesInFront\>\"", "->", 
         RowBox[{"!", "True"}]}], "}"}]}], ",", 
      RowBox[{"GridLines", "\[Rule]", 
       RowBox[{"{", 
        RowBox[{
         RowBox[{"{", "0", "}"}], ",", 
         RowBox[{"{", "0", "}"}]}], "}"}]}], ",", 
      RowBox[{"GridLinesStyle", "\[Rule]", "Gray"}], ",", 
      "\[IndentingNewLine]", 
      RowBox[{"PlotRange", "->", 
       RowBox[{"{", 
        RowBox[{"All", ",", "All"}], "}"}]}], ",", 
      RowBox[{"ImageSize", "\[Rule]", "400"}], ",", 
      RowBox[{"ImagePadding", "\[Rule]", "All"}], ",", 
      RowBox[{"Background", "\[Rule]", "White"}], ",", "\[IndentingNewLine]", 
      
      RowBox[{"(*", 
       RowBox[{
        RowBox[{"PlotStyle", "->", 
         RowBox[{"Thread", "@", 
          RowBox[{"Directive", "[", 
           RowBox[{
            RowBox[{"AbsoluteThickness", "@", "1.5"}], ",", "colors"}], 
           "]"}]}]}], ","}], "*)"}], "\[IndentingNewLine]", 
      RowBox[{"Frame", "->", "True"}], ",", 
      RowBox[{"LabelStyle", "->", 
       RowBox[{"Directive", "[", 
        RowBox[{"Black", ",", "12"}], "]"}]}], ",", 
      RowBox[{"FrameTicksStyle", "\[Rule]", 
       RowBox[{"Directive", "[", 
        RowBox[{"Black", ",", "10"}], "]"}]}], ",", 
      RowBox[{"FrameStyle", "\[Rule]", 
       RowBox[{"Directive", "[", 
        RowBox[{"Black", ",", 
         RowBox[{"AbsoluteThickness", "@", "1.5"}]}], "]"}]}], ",", 
      "\[IndentingNewLine]", 
      RowBox[{"PlotLegends", "\[Rule]", 
       RowBox[{"LineLegend", "[", 
        RowBox[{
         RowBox[{"Range", "[", 
          RowBox[{
           RowBox[{"-", ".4"}], ",", "1.2", ",", ".2"}], "]"}], ",", 
         RowBox[{
         "LegendLabel", "\[Rule]", 
          "\"\<\!\(\*SubscriptBox[\(z\), \(1\)]\)\>\""}]}], "]"}]}]}], 
     "\[IndentingNewLine]", "]"}]}], " ", "\[IndentingNewLine]", 
   "\[IndentingNewLine]", 
   RowBox[{
    RowBox[{
    "$dir", "=", 
     "\"\<C:\\\\Zac\\\\Science\\\\Syntrophic kinetics\\\\Scientific Reports\\\
\\Figures\>\""}], ";"}], "\[IndentingNewLine]", 
   RowBox[{
    RowBox[{"saveQ", "=", 
     RowBox[{"!", "False"}]}], ";"}], "\[IndentingNewLine]", 
   "\[IndentingNewLine]", 
   RowBox[{"If", "[", 
    RowBox[{"saveQ", ",", "\[IndentingNewLine]", 
     RowBox[{
      RowBox[{"Export", "[", 
       RowBox[{
        RowBox[{"FileNameJoin", "@", 
         RowBox[{"{", 
          RowBox[{"$dir", ",", 
           RowBox[{"\"\<Fig S08\>\"", "<>", "\"\<.tif\>\""}]}], "}"}]}], ",", 
        "fig", ",", "\"\<TIFF\>\"", ",", 
        RowBox[{"ImageResolution", "\[Rule]", "600"}], ",", 
        RowBox[{"ColorSpace", "->", "\"\<RGB\>\""}]}], "]"}], ";", 
      "\[IndentingNewLine]", 
      RowBox[{"Export", "[", 
       RowBox[{
        RowBox[{"FileNameJoin", "@", 
         RowBox[{"{", 
          RowBox[{"$dir", ",", 
           RowBox[{"\"\<Fig S08\>\"", "<>", "\"\<.jpg\>\""}]}], "}"}]}], ",", 
        "fig", ",", "\"\<JPEG\>\"", ",", 
        RowBox[{"CompressionLevel", "->", "0.05"}], ",", 
        RowBox[{"ColorSpace", "->", "\"\<RGB\>\""}]}], "]"}], ";"}]}], 
    "\[IndentingNewLine]", "]"}]}]}]], "Input",
 CellChangeTimes->{{3.8621275377271814`*^9, 3.862127672921548*^9}, {
   3.862127750052518*^9, 3.8621277549746447`*^9}, {3.86212783671579*^9, 
   3.8621280052610984`*^9}, {3.8621280533552804`*^9, 
   3.8621281475570116`*^9}, {3.8621282071396055`*^9, 3.862128337820114*^9}, {
   3.862128383173007*^9, 3.862128438232047*^9}, {3.862281523517881*^9, 
   3.8622815293917894`*^9}, {3.862298259145361*^9, 3.8622982987205286`*^9}, {
   3.862298916091649*^9, 3.862298924184053*^9}, {3.8622991578203845`*^9, 
   3.8622992011022444`*^9}, {3.862299454289422*^9, 3.8622994587459507`*^9}, {
   3.862299490161222*^9, 3.8622995371374598`*^9}, {3.862299587603603*^9, 
   3.8622997322583256`*^9}, {3.86229976327122*^9, 3.8622999112383647`*^9}, {
   3.8622999424401674`*^9, 3.862300048208851*^9}, {3.8623000931011133`*^9, 
   3.8623001557070813`*^9}, {3.862300214484629*^9, 3.8623002854906855`*^9}, {
   3.8623003164184723`*^9, 3.862300347264365*^9}, {3.862300440002223*^9, 
   3.8623004416092978`*^9}, {3.8623005678351927`*^9, 
   3.8623007415042095`*^9}, {3.862300808631742*^9, 3.862300834672658*^9}, {
   3.8623017769620843`*^9, 3.862301777496011*^9}, {3.8623022638274517`*^9, 
   3.8623022689561815`*^9}, {3.8623023287355275`*^9, 
   3.8623024962499056`*^9}, {3.8634516823180785`*^9, 
   3.8634517345993495`*^9}, {3.865048819490094*^9, 3.8650488365430293`*^9}, 
   3.865048943632343*^9, {3.8650490720009484`*^9, 3.8650491655776587`*^9}},
 CellLabel->"In[86]:=",ExpressionUUID->"6ccb3c25-701e-48f7-bf85-bd1ee935a77f"],

Cell[BoxData[
 TemplateBox[{
   GraphicsBox[{{{{}, {}, 
       TagBox[{
         Directive[
          Opacity[1.], 
          AbsoluteThickness[1.6], 
          Hue[
           NCache[
            Rational[1, 9], 0.1111111111111111], 0.8, 0.8]], 
         LineBox[CompressedData["
1:eJwV1Hk01tseBvCSqFspcRKVMiTNZChpEKKEikKJLomcKIkIR8dvhwovUS/X
qcj0ZqiL0PGKxzxkeoeQk3QQISES0cnd94+99vqsZ6291t7r+W4Fx8sW50Xm
zJkTQNf/d5M4pWUaGkKMJYctMXxKkKsqbFfdLMQNlvciNWq5QiZZXkkIob/6
6CrqT+1d2v+SEuJVeKL7eBZB+KpEu64xAZ4seqv5mLrp0erMyFwBCp13vZnM
JLBI/cVoSF2AZRUFwVEZBFytqqXdGwV4OuSy5jq1YrVXe5uCAFv5KbEO1ON9
QrcKSQFW+G3V2EF9TzU6Jv4LH/qdDiKCdILWTImuQzl8jPMm3y+iPp0rHpCq
xkfRrjbGhUMQsDxs/fAGPjJ07PmHqR95SjRrr+WD1eA4uZm6Z8cvirVL+OAE
ideNpBG4PVesHRzkYZqdFOBNfSNvr7RaKg8L3+wb900lSCm4msWV5aG2qCLQ
PpmgesXkyXmSPOxpljXVpR645jd7ZAEP5yTcB2SobS+JpHI/N4OzeH4ML4ng
0uU1X2Y5zVB0Ko7fTx1zxfL2ndXNWDCz84D0Y4JObxQmzG/CiJblz/uPCHTf
ZtTaTDTiebb8osvUcXrsNsneRngbWvYZU1sucp8glY0wUJ8R+/6QoDZRTv0C
acTaD6aDNtS59d5P1OY2QmpCYc7SBwShCltiy37UQ2b0cZTFfwg+hMik+Q3V
w9Z53aAytf6QSL5GRz1+9yQLJ+MIfhS0C1KL6qF8uzkuntrTNFTijl89nGpO
fOmMJTjj0x1sMfUKHW2M8Rk2gVpjnFfPeB2WGOWf3RBDUNmSrjfcU4dho6yh
sWiCU53cxd+FdUh4p7mrhJoZ6UiRyKvDxoC8hSeohZIKLTpedUiSuhgRcJfg
mlW6VtTXWii/PdpUGklQ/L7w256JGmzo//FaKpz2qf9VuXFvDYKFtqzWMIK+
0bcsi5Ya6J8+OhNHLSHyU+VCfg00bHyGV1P/W1nfOsa7Bu0ixtsV7hCIur56
MTBRDesunSq5WwQmY3/5sr9Vwcw707+Z0PPjY0SNe6vwILKOF0Rtq28aNSms
wo2d7S81qN2iizk2OVW45n7fms0QsHYktsq5VaHLiB9qFUTv43leM6GrErpS
1pblgfS9xkdGOA0ViFh+0d3gOoHTH0/8bYoqUBssf+OjL4G7gYP4wowKSNeE
SIdRB8YI5H8NrYADu7WG50OQqJFvtkW/Am46/XutrhH0XvXLzH5RjpLVt3mH
rtJ+fRV1KUwqw8UFr1Nq3AgiDyQ9uxtdBruYffKO1Nms/d9cmTJwtVNlflyk
86XqFyznWAZ1VnfoNmpfu5Fkf4Uy2LRamka4EgRVt/+9N7EUP72UXqs7E6iq
2+Xf1AVc3lZtWX6W4Nf6WEOtVUDfcTP7P+wJnp4XCHunS3B445ppJeod8cZj
RtwSvLyc6q5hR/s8b8f2hTolCFS+u/2ILYF5i1h6hHYx3JzCve2sCbyvZz9g
qxfh+EqHCPGj9L4WuzOjJYpgvk2x08Oc4NXmykLWJy5SZTUc2s0I1nW2tYak
cqG8q/c7x5Tm+rPLfGS5sD370ErXhOaLzYOt5xZiWFy8TOcgQcOjT+4r+QXo
kXi+PmI3waSPd4D0swIkXLge/JcO/X+Oz95ZFlYAg91JX1SofeZJPVlwsACx
YqMDL3fS/MLu7qk/85GyaUjrnSbN1W9btSfmoUNUVnJ4G80rVfbHe+TiY+xi
RWNFgqKemRod81xEVOw18VEgODGPf6x9cy7CzK+cSVtHEKLv77jyYw4Kjq7U
mbuWYLC0OZhtl4MqzdsZ6avo/Bb7NkSbZKODw11XKU3n5dL95ysOZ0FQ/C1U
Wowg7+n+qpOiWRhw7P0pP5/2f2ig9R4yITbN36oqSvt8cd/0cu1MOA23ZWmL
ECy/8FFvqVIGWH2BswY/GSQ56DSJ/8NBtJrEZflvDMpOvOufyk7GqNTNoqoP
DKxU5QZbPZJhWa5y8EUPg8EZq095asm4JGMWyOlmIJXM++yRnYT8Uc4U+ZvB
+S8VY/3/fYw9LSXvt3QwkFx98nuOXQK4Baoie4UMElkj6zxPxYL3uTfIpJRB
nZar0rZ2NrYfMcmRAIOxju71gzZslBufs+EXMzDc3LrJ0eY+nkptFLMoYvCx
5qWmhXUM+pmSDL0CBnYi0nedMlhwcLZy5mcyeHZMnN2RHoHFLSs2BWQwmJMw
HX8iPRxrqq2N1qczSNHtSjF8cgf99rq/e6YxGPJ69qdyWgiktRVLpxIZfG26
W1pn8Bti5VY+zL3PYM1pN1yR8Uet0qEyxXsMjHqNSmQ/+aLrTVl9VDSD2JmZ
ItdoL3SFudxyjmRQGtLKlXT2hKXKhGZTBIN+yZzCQh0PTD+IfKkRzsDrWMMl
qXIXDBiGHJ+6xaDaOcjtnOs5zGtTOWUdymDbtNtrZwV7zP5zRi0vmAFfpa1Z
zOMkxpMPvJa4Sc9LY9hmvx2G3MTAAReGQe3D9UN9L/Qw0yBWGBXE4H9cZUPa

          "]], 
         LineBox[CompressedData["
1:eJwV1nk8FE4UAHBUKuVIdEiRI0LOdBAPSUQIuZKfiA4SioQiypU7uVfIWRIV
lWqfkMoVdt2lnCFHtOSK3/hrP9/Pm/d2Z+bN7Oy0vWxkz8LExBTLzMS0/PmJ
Ijoy8FINzsd/8d+a6I9Mc7xH21lN4V3/vt/S5f54uu6x7sFX1kCh5Z88/pW4
QTC39oUdUPp4r1yY9sfShyX5Ug5O4OSd8zlJIgCVRCcsPfo8IHDvgajumACc
s+eQTxa+Dbzs4Z8XbG+jg2C6/MeDd2Bb4z+lKZ/b2NihoPDHIBA0O6Xkf8Xd
xlwDi726PsHQN5yX+aX6NpodzNw3Tw8Dx0hXFS/5O2jJSqHsqYgBp6X3x4yZ
A/Flu3xG+NVksLLcYbSQEoTiHGYV9tPJ0FCi2DH8IggTNLz7VDxTwOocV2tL
bRB6Pa7YNeZNgd0CMUI5C0GoesPksX7AA5DzD84VtwpGWy7ljtWf0yE8f2VG
Pl8IDj236v3UmgVSz+M40++H4vTcg6ljU0+gwO1t4VX/cJzOVZ/THi+BfXJl
jqah0Xg6qTdrfTTChu/f6a7nYrHUN1Hm+pcKeHc3y0zzRxxy+Z5VHv9RAR/E
E1Z7Dsehw02Zo/aTFSC0U7AnmxGH3Dc+WJ/grYTZ/rqlqTXxeNFrInz3qUp4
POqkZCEXj3zuOiPtA5Wwl43ZT/pWPHpdnM1VWvwAL9dtfjbEn4DKJy2EFqQ+
QVVbpobS4US0LFp0EVT9BMU+IXJduonoyZ6JmgafwDPMY8DbJBFLPoxZhbt+
gkfX2gIz7RNRft/t+B0ln+D6RMD3vKBElNj8dL06fIZiNunam9WJuKV95d87
J6ohnW9GW0A3CfcrPjryyLYa/E1/KYwZJaFptEFs/ZVqSMzM+FdsmYSxOkly
m+OqIXCIiVP2YhJylso45XZUQ359hXFdcBKyJlt2V9vVALwby8qqTEKGVWEN
p0ctCMwJnIrbl4xzG12t1wfWgpEz19T8oWRkqpGbWBNXC6Vsv30tDycj+8Hn
m1hKaiGHs+I4i2Ey7uItOcOYqoXeVW3sC+eT0bzuzd829zrgX/9nb0xiMr5V
+Sic4V4PfudHuLdOJWM5I6gk9U49PP9lGBc5l4yfHmvrJN+vB8l5VenFpWRs
3lrtHFtcDyZ7THwr2FJwbKr2deBUPSSkrfk+KpCCggVNBo7uX4DZK9fwjXYK
anCOqyQpNUBIMb8pa2wKrkv2zjlyuAE+ZXpXNCSkIH3Xmg0Tug1QZSBcH0VJ
QQfVnX1HTzeAWk3k/YnsFAy9ZBw65dsA009k+va+TkFazcsWww8NwPdOYW9p
ZwqmmGmqLdQ1wOFHN1d1fCf5vQ15OS0NECQo83WsNwVn5oZ8Fn82wAbN8Ct/
f6UgvwS/cD5bIwyzxakGzKfg2WC/y6sNG+GsSl6/zxYK7uFhb39m3ggjnsej
B7dRcPpBoob1mUYQShPP0xagYPDLZ7zFbo3AUiPxt1+UgvkDfW9s7zdCk/u/
pXvyFHR3cxXlSG0EXZ0ZpgxFCqou/ot4nd0IvxVv7cw8QMEG3s22XK8a4fgl
RtJtVQoyNHXWUDsaIaskya5Yh4LvGppdL/Q2wi2q8kk7PQoGWtl28ow0QpLv
9NZVBhTcctW7wPFfI1yiJ04Lm1Dw0MMnJlsFmyBNXmSy7jQFV8koUSvFm2AI
edy22lCwvrRKzEWuCZxaN143t6WgTdP3uSqNJnj2n910oQMF7zBzp1+1b4Jr
W4ezqp0pWK6ULxV2qQka9IP1o10ouHhF69VD9yZ4tNG0Tc+Ngp4DXl+a7jSB
0vnVrhnuFHwhwHtqOLwJLtoVuxy6RsEJ86cDzHFN0D0hplDjScGLNb3/ZLOb
QO01Z0+VNwVzVt4M0S5ogond51DhBgX7VLbw2pQ0QUzNUfX7Nyl4ulBPKrKq
Caq2hfPsu0VBw/vFlqMDTaCspy02doeC4fUGAyvHm8CNMWm6FEjB6tXDrvx/
m2DtGtPxlcEUPOy1I0R3NQ3elGcfGg2hoN/zVzx2nDSYTv3S8yWUgm9HjNK8
NtPgmb8YPfsuBff9F/QyT4wGmSfWecuFU/BKws7D72Vo4KkyvbOfuLDxTX3b
fhpo2NdPh0VQcITN1PI30IChaTApHknB3Zq/+1dr02Cz0UH218QON0JdBQxp
wLHJSE0lioIZJSL/9pnT4IT22dvFxN/HqcH6NjRoGYSmndEU5N9tweNwngaV
lqVC/sQWtn8e3HChgbhvgXMLcVxyuOR9Txp0fVko2BFDwSa62Mt8Pxo88rr7
1ZKYk6NcozKYBtd8tH6HEusdtarvjKJB9luB3gLiYL9piz8JxOKcBVXEH15H
9bOl0+DhF+5jTcQsfyRchfJoYLwoXdhIDFIfFg4W0WDB0rm9ktjH/r/gE69p
EMncQ31M/Cp1duOF9zT49yDdIpB4qvXeA7/PNEiNqckwIZbfIC2Z0EiDKqY7
9zYROx/7VPK0nQZRs7MitWQ+jwNsNT520yA36rShO/Hg24W6riEaOMwPcXAT
i07HWUxP0GDyyQ+LDLJetjJy/exzNEjyDJXYRZx6vsZFlIUOR7L2e1HIenem
2y8cYqMDK6+axhriLZ1LQSbcdBg7vcLHgeyXCU/SRic+OvwYHBR8RfazPrBe
IlmCDv+UfkQrhlFwXdn5kmfydNjBPGR4hvSD9iyLRrUSHSYOs5zxI/3y3nG/
xewxOmyae2qZQPprMbOxj8uYDuJlN/dHB1FQqcvRRfwUHXQGmnRvkH58YZgW
ZOZIBy3mbmaZ26S/Sh0U+K/SQVJo1Zt2fwq+Ft7z/YcPHUKlB4zdSX9Tp1/v
uxhBh9h2yipf0v/qNn490vF0UBlhcIz6ULDys1bEnwd0GJZja9cl5+dzCq3f
p4gOeYWrojvJedNjTYpWL6WDzYqOy+s9yPwu26iwVtDBb7vOxJ6rFKRrjMZG
0unk/nKlapDz3DXIqpnxlw4vBG+VPDtHwTNGdeMOTM3AznW665w9OY9v7iVL
rm0G7UiDy+x2FByKEPzzgq8ZJM53Fe62JvfVXqWMjyrNoBm/airLmIIeqUz6
YVrNEOwQkvPNkIKzqz/OGho0Q9uztPBV+mS9OoxPdNg0g1cQR6eoNgXX3rrE
NBrQDBUrr9fmKFMwbFghvyisGTwaC51syP3IYTJn5nG/GX5M/8e5ltyfPGJB
T5eym2FCeV5TQpqCO+rSrLmrmyFUyIj2mNzHe7fS3+7nagH7lf4N2UspWOKf
dH5hSwvURm1cd5rc7wdHbHje72yBcstSBsvfFFTFUcdjCi2QsPVMxfaxFNSx
X73ttGkLXIuoaY4g/yfWRUrX/VNaIMndwfLU8xQ8ouOstSOrBaY7VUKFC1JQ
qjt9Y+mTFtAy1vvQmZuCc1xrCyaoLXAIvp/gT03BeJfWHpvuFhDf98v7W1AK
Nshc1YNdrZC7S3mHtXkKvvyYs7VTuhWe2Qf3ixqlYOp/nQMe+1uhDEvivumm
oFOkxq0C7VZY4J0q4ocUXDPOVbLdsRX4GvML20VSUL3gicDC01Zg+5FkqD+a
jOJa3SPxr1pBseufDc9AMnJ18ZQqvG+FPo45k+quZOxi9zFxbGqF/AXR4VUN
yeh16VhIB6MVRM5W/HhTlIzPpH5OvjrYBvuP/RYQcUtGkceCVe4VbRBQsfHq
1EAS+v4+U3yjpg0O6rA5WXYlYYfiw8w7tDY4LV70sKg5CSPLRAPu97bB0wLF
7n3kvTLXLKFWvKIdhPMnV1LSkrCBSbGUcbgdpKbFqjpNk/CGqU7Blcp2qEk6
E3D0dSK2JYdSvGuJtbo//isg763umrAAejtccjWezc5MxEFHfcd7fe2gpMWl
1hSZiCa3jMWfr+wAmXWq0uHkfSaRfzpjUrMDhDfVeiRzJGILs1uc64cOeF5B
nzM1S8Br175n7arvgEdZ1Z1exxJwy6hecWdLB+gGyRZFqSSgRZsY/chgB8wM
/nKJEU7ArwXfNvCt64R3TiZN42Px2H1KJ7zcsBOsN5ZwCwTE40ix4O2NXzvB
5a/ERUyPwxUXv7gWT36Fhn+r5la9jUV+mYQG5vku8HijGhjaHIW5WqZH7vr8
gLC8Rb71j0LQ9+ZAzsHobojdJcQzYHMLt8Rdc9O4Tzz3vrPi8C189mSNim5i
NxRu83d6tusW9n2VaLJK7wam6lTP8hE/1Fa+vOBb1A21P4S2Pbvuh9wzfw2r
Grsh9929qs49vpjtunbOiLsHzBvFjHzRGyEkqfLUJuI7LTa/Q7yxLU0y8ixf
D5wvXi1718Qb1zUcF/EQ6oHca5qzqsNe6CIdo58o3wNcItG+WZu9UOkX38Pv
Rj3g5/5+1wMvT6w7K6XndK8HDtyscXhu646hsbTsmvgekB3Y+rFc2h21Kr2Y
JVN6oLB6roJt/ipShT+XDGX2QBTnI9cjsVexoMd+57mSHmBKlw9z/HwFo2we
TJ9p7wHDg6P8uapuaGzFnW4m0Atql2RpZvnOyBX2er5EuBdsWOJfWBk7Y+0b
G9NN4r3g90tWrWvuEmpue7quWZbE7/c6m+tewr0duh5GGr1QxhkRIzvpiJvM
7+get+8FpjJV4RyzC9huPDOl8bgXBJ3UW3cFnMVPfKbd4U9JvZWxlDvKZ7Gk
+3lt23Pijv5yW4Ydxly+/ND5LalHlXuYcM4O9e4OGCbVkXptNrVTxrZYVk5/
PDFO4ro2I6GaNlgQIh9/iNELaTwDaZ0rbZBiGOUfNEPGT64A87v/oVeXrsV2
5j7wm9hmnxhtjQpz5aw63H2g5vFvge+RFWbLFZ1J29sHZYV1/3avs8DYGY7j
vw70AdNJ1ZK6ZHMMQKcD+1RI/ma7Htc95mhzXJyz9giJ35gMe2NshlsvPHj7
13Q5vyvEOP8khqWFbza4TqwjaHc33Ai9zv1iSbpBvG/jUzlpI7wgrTPWd4vU
87T1b/1yArXervzgFUrccU1n56YTuNTq7ZadTOq7VUcbnzZAN86Ldf/eEefp
tbXvOIZ8T+o/L74nvrqRJy5UB8uPKVQtfSCevnyHbUYbNwYuUJnrSb3qV0/4
2o7ii4WIwlVdJC7yZkd9/hGcHnp+j32RuHOUSTJXHVODtkRxsPSDn75ktIqM
OmqJ3gjjZO0Hpvndc8yv1DDeRuvOBg7iEx//HKIAHmht8+DdQTzI6icneAiv
V/6z2K5KHKHVrf5REYVsbU13aBCfO98usU4Rq5eqjAS0iMcOLTgY7UU+5Sjd
nfrEGYLi9GF5LC0SUhG1Jj7KkDlzWBZtDYIO7rIlnhk0u3NYBtlGfymKORDP
1Sd0skrjKfFi6d3OxFUvZ/enS+JC6lHBPTeJ9WfWXRARw8xD+fzS/sQr6Tq+
vLtQr4Nrq0wg8UKOOg+7KFJ4OzbIRRD7ceY/5RRGreeqHPIxy3GXl4V8Qjhm
+JBNIW65XmCBqNROVA1zWqGYSuyS/6SscgcO7G5cUswgPiA1qsaxHSM+Ki7s
yya2OkeNObsNv7MsMQ4UEPedtYndvwX9rkcPHKISp9UEOHtwo67M+iux5cvx
g7+Y2Tbgpv7ApV9VxGusGnrMOfGJoc+W5C/Ehe4aYcps6Mn6N3OSRvzj8vz+
9tWo+dZV7ljbskvPWMeuwg6xc8dmfxCXBTz9asuMWd+6Wwz7l50jLzGySHW5
Z2WXO0Qcdc+R+/g8VVmndXxpdLl+Ip/R4F8q69IJH7NJYiYrkc/vGNTGF7Vr
nk4TGy6om9VNUFMuHr3POr+8XvdWvNozRj0vWL7TeolYsD3y0t4hqkLLoYLi
FQPApCaYGl7QR128+1KJfQ0x03ajluQf1Gp1+Y9n1y/bdpFtpp16/2++8Vuu
ZXsbF1FoVJsnYj828hL7Ve3ca1hLlbTLcHLcuuwzm27uqaBOb9k+W759eTzf
CofMl9T39fF3+ISWrdHLNZVLDbvNze22a9m1PpyX7lHNlMJTP0ss+wf3l4jz
VKHfqyV3yiybyWL7og51LMv/pafCss/3XVMJob4+9e9ww/5lN0zWKj2k3t7g
2SB2aNkZljMxz6mGHyetfNWWf0+LIH9AGXXbjUtDLZrLHh/0nvtEHZAfdJfW
WR4fWaAe30gtGrRlCTxOXFb3dH1kK9Un9VvEtxPL5p3YcLaLqm1ivk3RdNml
c91svdSNbLScMMvlfC2H6hM/qV14fG+fNbHgVTZv1hHqI/dPZcp2xFyJYBr7
m6rW/a592HHZknEHLaep6+IPOGi4EDdIHHkbMUtt0Xs+mXiVuFAh4PLsAtXp
Ve46nRvL+5Nv7XiABfc7Cyek3Vr+vnmWdNWVyCKSKjJzZ3k+35Wz/2PFxMh7
KjkRxAdYlFom2PDsEY7qxRhibTPdr7bsKDsfbGoaTxw1H3J+jBOrHG5eXpVG
7FLZcfYRN0bzz85bZRLvjah/u5kHrZquBL/IJV45RpOP4cVJlQvpdkXEIuyd
xgVb8N2f3j1vipfjjxVHDPgwOM+6lLuUmL/L+MbiNhTgNaG9LycedPjvrL8A
6o2orhKkEzPeqQrECGOjZ1nGnjbiEadL1bdF0HSVhpryV2Jn5aF5H1G02XHE
27SPuEr4dM8NMbxqqDsRxiBWEl9/4r0kzn6tjUiaIQ7T8i//LoU3L+hL5S4Q
d4WYJK+QxmD/E+cqVv4kcer713tkMeWF2bdZHmI7s/DcLHncqd7utXorcRf9
sPYxBcyus9zCu51YXpg3bEIBCwdOG8uKEh+oPjBzVBErt5z97KBIHPG2RpLn
AI76uBTTThK/t6vXEVdFt7WTRt0WxB/G/dWmVXHm/pXfY6eXx59keVsFyPLU
Q5LN4Sf4lT/7kPJSDTd1+6SreZD42ofT6y5roOqRkPAnccQX6G+at2hhBHuG
fVAr8fr8UfUT+nhEruOeXyfJv9Lzqb1THxdMuMuvfydx2qnAkHMG6Jjiv8Pp
509Qm7cN2KRuiNqSdq2Gf39C2dAZG0XbE8iiI6LDt3kQmILybs6/M0aP29lS
T0yJv/eOB7WZ457cLstsy0Hwu5hvfkXaAvtqNoU8sB6EsoxE56+3LdB4Y1B/
tAPxq1+9ogqWKJtxLtXDg+QLtNWG3D+FwyjOpRZHvHvq715Xa7Sef/SnqZnU
2zzBEqlmiwf2zxYJdQyCjbTemPo1W+S+ctTFrYvUC9Vp3ldgix+He0c2/CTj
j7KG9vPboWwH/4DhDPGsgYbBPztkfh3RVs83BGmyOtx81faY6eH2rvq/ISjz
Sxusir6AvyYOBpUPDYEgpkiP9rug38pI00+jQ1AoWs1xkNUVeTb3idZPDEGD
nfDvpF2ueOhQRGX77BBEOdueSjvnimGBPcwTa4fB0Fjq1NNhV5TadtdHQGIY
ol5HulUz3PCS5ldXn4vDwLXjgbzVFnccj7tpte/XMBS2N3KdSbiORZo6+/VZ
RkD8YVhJxjZ/HEr7bDzMOgo2TOFr7/sEYcHnccpF1jEwf/+4wZ49nJzH5NGI
beNQdvLkrN2jaIwdvYnbOH9DLO2JRPOTWBzvnmTTSP4N64VvvCpkScDotwcv
dYhMgPnkxVNWJsno7Hzq996sCfhqOsc/djUV80TUPM7ITsLZkpnU9PE0FHi2
xG/4bBKc3n+b/BmSgV9FYzoK5f6AVCR4R2/PxBnKz6TeN38g7o/fq+f0LDQY
3ezTdogBFzfv9tC6nIPyRfuPbwEG2FitlnD1yMFN7mY7zNUZcODU3GDyjRz8
uhBX1nqEAQ5xP4Im7ubg+fWbVrXqM2BYjFmbkpuDfpI8Ec02DJAyda2c7s7B
ogtcaU23GRB2SVGnyCQXY/fIunIHMcDzscLhb6dy0XPCQMMohAG1B25qrbXL
RdXrkX2N4QzI1qw8f8Y1F6uDOXY3xjGATzKfjzsiF3ty1j/7ksuAR2394u4f
c/GDo1QA52MGsJwuKUqvz8VcGT0TgycMkNZcd7i+ORedX96dri9igEQSt69Y
Xy7OVbEp15cywPTB8VMdTHn4LVRiPcc7BiwuTu9avSYPy/SPfTuODJCV+jin
wJmHgS0hvnUVDJg2LygN356HF5LyDNmrGKBVXJBdKpKHetafdx7/xACrhNyk
n5J5KCs0NBlWzYCF1qg4HoU83DiwprK2lgG3LayS1JXy8H+kugAg
          "]]}, 
        Annotation[#, "Charting`Private`Tag$5535#1"]& ], 
       TagBox[{
         Directive[
          Opacity[1.], 
          AbsoluteThickness[1.6], 
          Hue[
           NCache[
            Rational[2, 9], 0.2222222222222222], 0.8, 0.8]], 
         LineBox[CompressedData["
1:eJwV1Hs01VkbB3DJJFOJji6kXFJRTbnE+0qTW29miLdMpAuVSp1CyC1pqt8O
USm3k9HEGRy3E+NezsHXIbdcjkOdXpOUdCSUkFSamv3+sdden/Vda6/17P08
W8fzlPNReTk5uXC6/r/bJ69QMTHpwtr+1N831hAU63d166/tAj/RMFmbWqOC
yVi+oguJLnFhc6mHu/vMvmd1oV7PeqIfBFeXct37xjthyeoujKNuT9XkXy/u
xPJad6vBagJn3sJtI0adKJXW1F2oIhCY1s9/YdCJa20lbmxq3YbA7sc6nSie
s6FjJ/XEQJd3nWonqqYNvHSpE/XjE1LGJMirXbKmtpJAylfu+6lIgtr+4HfT
QoK9xYrhPEMJ5khZnrsFBOELrqx8u1oCBZZ2vjl1aoCy2ExLghJdnngpdb/x
Qt2meRKIzmxOeVZB4F2i2zQ01AH1KsbyKPX50h/VDHkd2LsmKvn4PYLM8tN3
BOoduPNl/KVjOUHDoimXmaodmDAwKFhD/To47JvD7A5kv3C1U6Te5yvPE7wR
I/Rh/CDKCHxPLRv7li0G38Lp2XrqBP9fomM0xWjILvWcWUrQG4SKtO/aca5S
4dGlIgKLJ3lNbpNteC6yfOpOnWzFeawqawNXpbfEjPqXOT6T5H4b3g3Ytbwq
JGjiahgdJ23IZ0tv2VEXtwTlGM5og+yI/JW/CwiidNbdFH1pQaWKb7PVHYKX
kYuzwkZaEKiSsIxFbTMiX2bS04IBadK/ZHyCL+XdnTxhC5Q651Zepg7YHqUc
E9aChxmJX1vzCPaHvIhw/vgAxf8+vdo+l8CwLTmwf6IZkwdOP1PLIrj/KNfq
bX8ztr/f6vWcR7CnVzD3U1czkk5z+XxqZrQnU7m0GcGVBX7W1F2qOo/MA5vx
4aveE3YmQbBrrumN901g9SgN5qcTVD2r+LB5shGisoALcmm0nwYf1NrJGmFy
MsO4LpVg4N2TWOdHjbjUeCA5glpZ/uuq42WNCPX6Gq5EfVDPZndCUCO0Rh25
824TKLAf3H092YCo0QufZt0isB//K5TzoR5yC3U2CDn0/JQEBTtZPVy2rDzr
Q73PZvuNqa565PCUPbSoveOrst2K6rHZYM/AxSSCWGOuVMO7HgbyS8esE2k9
AUc3pvXdx0sP21P5cfS+JkZHs1vr8GzszMsfrhIcuZVz1k1Yh4S4Y8OSKwQ+
tocUlfLqkOs7HRRE/WtC5/ITUXXoDQxmCWMIuCZljuts6iBwXeduFU0gOx3G
L7xbCz1ri0TjSNpf7xWOVaSLcOSvI7zC8wTXrdML4uJFGBK+XuBAXRhr+YHN
iBBTtk9O9iudL/2wCA1PEVg+jNti6lD30YyzOiJM/TB/JCic4GJD9/MfuTVo
zFw9X+MMgb6Re9klC6DXa1H8J3+CEy03t5ouBZa1FpUx1PlHO7tkn6shm3XJ
dg61cYrd+DZBNfrUe1I0/Gg/zzTeoGReDY/5cSuMfQmcHs3KvWZWhXm/FU3Y
niAIOlP4O8dIiANeIapvDtF6nTfx45WF+FPzxg5X6gdr71fEDgvw9tpzUfVB
Au3ex9JIngBiWZPZtQM0t/mmEqIuwF5Og722O83nOkXsnlGB9+ryWsvdCFpT
h32WSMph2Rds6+dIMBUSFK5WUE7f0ym2ajv9f3Z+i1G5Uo4GF2+ZEnXITFbO
7P+UwyvNsSTNnubHN734eK8MnGBWLuxobhTt2s0thX+mRafYmub3V1mm+BVj
Z2n6sdWmBML+6UZzp2JYikNDdm8k2DVTsqN7bTGWlBv6R5oQRNqc9VzyqggH
FH/V7DMiGKoRR3Dci8DWyzeIXk/ntyq0Nd6+EE/3fO5IX03nxTepZNHPd7D5
t6zzY0sISvMt610UqAPE3dOLaf+PvJYmgo+DbeJhBWr7k1s+LzDjQ3N9tCFr
IcGC46+s5q/IQ8SbmrnaqgTph8zbFf/ORuCV4ahPswlEu54OfizMQLjRjNbU
KQau+hpDUr8MNDqMm974wGBo2nW41DADiamW/70wyYCV0fHGrzAdCl7+0fsn
GBwdqxsf/PMPFMfveqswykBV0+VTkXsaSiYzFdQGGHBjR7UD9tyE2eEvDlpd
DJpN2SvWd3NQxfNw7ZcwGO95sXLIjQPl63b/43Uw2LpWusbTLQkL2LoWq9oZ
vGqs3Oi8OwGSy4V2as0M3OXV4o7kxcLBwfpBRjWDgh2KnJ7caxib/Z2XUxUD
ubTPKbtyr+JizuK9U0IGmRZ9mVtzYqDVPNt2awWDkcCCe3pZkdjyx53e5hIG
79vjapptz8Ei2ofN5DBYttcb/ovPonRLrcd4FoNtsm3V6sOh2H5bZ9NBHoOb
09NCdnwgRh0e3jRNZ1ATKRWoegVg6vpltdtcBoOqRRUV5n5w2q/kLZ/GIHBH
qy+r9hg0Pb7nNtxi0OB10fsw+zBO/NQevDKFwfrP3g+9dDxQuXRAk0lmIFn1
WDzLzwULT5643sOh52UxHMdzP2PdHL+WjUkMmm6vHBm4a4U2FtvAI5HBP18N
SN8=
          "]], 
         LineBox[CompressedData["
1:eJwd13k4Vd3bB3D8CqkQKiFDUUKIZLbkyTyGTCFRKiKEZEplLKTIcAZTCdFA
KNK5kcyEc8wN5iiEjjH0Lu9f5/pc33utvfba99rXPiLO18wvMjEwMCQxMjBs
/jaQxabG32oiNX54NF5wBxhWd+v2MVuh442Jr//S7oBDa4Gh8jtHdGvXnpF9
v7HbhfNaSlzQjh26rQrb7kLFk7JCKderSP9dWqWr+l1QEZuz8x/1R+3pl4oK
c+7C6kV2OeLBcDQk1KFc5xcOrsJZcvXKEUjp9cB1yoNw6OiXl/9jGoleydvJ
l+SHQ56p7XHD4GhEevNYIfVrOFgrPz3xlxaLlCyMf57UjgA7ZjL56MdHyJE0
J7yPJxLe9sllx/kSUc3SmDrlVRSIs1t/vLhIRG6cQ9GF9VGQqhU0qh5AQlVS
Fnqp36MgsODjoZkgMlKw3M97mSMaNEIsC0zuZqCMDIYnE57R4Myp2s/SmIXe
JvmkuB2Ngck39iMNPTloTCS30i7vHiyuZiwYLLxAEs9SKkUfx8Fi3slVvd9l
6IOs2/3sxIfgQBjJ2fEQUPD3D3qFXklQcStN5ubnjyjbKMP48mQycN66oPp7
8COaupEQS/yTDK6hMroX5z8il/WIhcb1ZOAK+eR4enctWjhgK83LlQJugXNx
R87WIrtxm9SbKinA56c/1Tdei/Yfdhc2vJcCgW4reSobn1DxXp/zG2KpoHrG
9sCaVAMSLr2xU90oDeyKNryENRpQ5TmpC4OWaRCw8ymcMm1Aw4XSYSEOaVD2
acY+zrsBLQZFTT31TAO5E+EpgmUN6HWGKi03IQ0k9r7acRI1ImWr5xU3qGnA
27dlKeJ0Ezp7dDxxpyUBFBWeaz93bkIJx9+0DpwlgNVD06S2601o1s1zLNuF
AEn6hGN7k5vQDT3TBP7rBOCokLma19+E0q5Prpc+JAAz0W6oyaUZRVI1A6Jb
CUC3f93M4d+CBMNNOq4iIqxyezvuiGxBOluDCjq0icDQfGyONbkFpU/V+MkY
EWGn8ps9TGUtKFNoArpsiHBod9l5+kILamh76NniTQSb1vdLvX6tqEFxXN8+
mwiV6vUHs/3aEKFmdrxrnQg19Kiy9Ig2FDEbG2/4PxI0FOjpEx+3oa27P+mX
s5Kga1+TZ1JpG4qxz/4WzE2CmYWW8siFNmRpmFHxRJwEwi87Td39PqPbbguL
V06TQIvjtzpBpR0NzwfRckgk2E4MytX+rx1JX/U5di2LBLRDrLvmDNtRFleg
hPQzErhqiIzqOrSj3R5/m2JfkeCeh8W9hVvtiPH5SmVzNQmozW+7zT61I9JM
4l69URKQrE9prrW2o9cGAbWuE3j8SHt+bnc7aqcF+AVOkWB5dTJ440c7Gk1K
/hBGJ4GAhMDBQrYOVMYW0s+yhQwXosOusZh1IB2ZprElYTIc5dnZV2zTgXZk
/7J2FiXDYkaaluP5DiRSPHG8+jAZot8W7y716UDG2rzb7KXJUDg++t75cQdq
zG3ZuVWVDH4+3mLs6R0oocWgaZcGGTQ21uPLn3Ug36r5p1wnydC+e68z57sO
RC7wiZ/VIQP9lD4rpb8DzSQYHxIwJ8OH9i7vKyMdSFxJtqHBkgyR9s4DPFMd
iMEWVK9Yk4HXN+il+3oH6j4B3hH2ZFB78sJyn3AnGk4sZpdwJcNWGRVKrXgn
4o05K+97mQxtFXWHvY51olffSV+L3Mjg1Pl9tU6rE+1Y20ZmuUaGCEauLN+L
nYhRdRfw3yBDjUqhVKxHJzq7P4F3KIAMG9d13j3x60QDC7OniYFkCBgP/NwZ
0YnucX/RngkhQ4nQ7rM/4zrR7F/puchbZJizeTXOmNyJaowXHHhuk8GteWRd
9lknCn8Y57AznAy5W0Jj9F52oo8LaCggggyj6ry7nco6kUT3Ida+SDI4vDaS
elDXib5s+IvciCGD2eNSu+nxTsReIv76SDwZ4tpMx7f87kTz7F5Byg/I0MTy
01tgqRNtE+R5qZ5Ahv8CBWMMWago/Vi75MFHZAh7847HhYOK5F6LXN6SSIbK
KfPMwL1UxLztv5k+7BPnot7mH6YipqbUivOPyXA9VeS/ahkqmgmSmOdOJsPr
jvdtvYpUNNymY1WBPcVmZTeLqKjpQt53yxQyHDk1O8aiR0U1fexRI9iuIfe8
hcyoyOybhrZrKhmyy0TXT9hQUelpJu6v2N9/U6JNnKhI2158UjeNDAJHbHlc
L1OR1L2IqmfYts5/MkK8qEhw/M/DFexkYpzk4wAqMuSxsNIkkKGTdvhtYRgV
XfOIZg7C5mCv0aqNxvV8t4j52Ea69m0DCVS0R1qcvQU7OmzR9k8qFfV8DLQe
xv5UnjDGlkVF5ry+XlPYTH8kvA/kU1H1s73mP7GR1Kc15SIqKjx1bWEAO/ji
uejT5VS0ReO+RTX2u/QV7ivVVBTlfeciAXuhJzEjrJGKBDx8RC9hy+2Slkzt
oCKfe7diDmN7GjSUveqjos/bu+IG8P0U3HXWqh+ioiGlHIm72BOVa63fJqmo
M+iIrSC22GKy7eIcFQWEZnO9wPvlLHNsbOcqFT3XtTGTwU6/3OwlxkRD5TaE
7Tl4vweyLq6psdEQazOos2PzDvyLsuSioW8ehwfd8POy5CFwX+WjIbVRxakK
/HzbItskiBI0NPBy92GFJDJsr7pcVixHQ8xBvXrncD/orTBpNanQkKWuTEUw
7p9qd0XbFQMaupby3fsh7q+Npx2jnBY0RJvxLojG/afyzd1L/CwN+Uiy8V/H
/Vlilhll7U5D6xxCd0VicX9VuMoL+NKQ/Mzla033yFB+8Oj3wWAaOkHPV76A
+5uyWH7CLZ6GJsgtem64/086hQ1Lp9BQzqhUaDc+L7WNOvF/Mmhocvm2j/xd
MjSSqGPBRTTEZEm+Cfi8GTETHp6soKHLs6Yhm+ex7ZqTOvNHGiK5touwB5OB
pjWd9IBGQ8PORTJC+Dx/m2A+lb2E74fZOzEKn//z5q2/XRm6UMpsQYeKBz6P
7xOJktuw4ciNb/h9MRkv/KeErwuNrJp9WbyI31fHVbLr1bvQ1pq00+5nyeCf
zmASq9OFgmcatmfZkGGFpX7FzLQL5eUWLdWdwfvVb3G636kLxUcfMxwxJcO2
2x4M03e70OCNy3IO/5Eh9qd8YVFsF2LNvNTMrUkGdstVa//HXcjs2saFCjUy
8ByOevXvWRdKUKu/06NABsHWTEeupi70OvJ7kxl+Hx/fR6tU5OxGpDMZgyos
ZCi7Q7i8xtuNQomvF2aYyKA85cRTLdKNfudOv320QQINmHY3kO9GVR5McvkL
JNC/yMLvYNWNHAc1w3eNkMCxSOXmHVI3Kun+K9lSQQJtfU8dwZxuvL69Bx6V
kkBqKIu74kU3kvl8X0TvNQlWObe9nKN0o8k+o2PhOSRI8eoZdhrqRl4aioZq
D0jQLuNrhA71oJJtXNefnyPB2/rcfQPSPSiwOGX4mi0J0s8NjPsr9qB9I/wq
YhYkuPpA6/ZLvR50Kt2BdE6HBKy/Ocv2u/egJ59vcHFLkeDkyxdCa6960FTB
PR1fOhHEdYamUt71oKJf84OK00Tg/MZTIV/dg5zZdzn8GiPCt53Blu6dPShN
uWdNpIcIgR4GMf30HhR7cut86zsiFEv9mH+n3ItCeseoIjeJIFogXOf3sRex
cMdtbZwmwK3Z86Uhzb3I+P3QTckxAvQrPHkaQe1FNxUNpMK+EOBBldjdxyO9
6NXRUDuGZgKsdklolv6vDwWuWxvZ5xKgnUGhgv5fH9oYPeYQ6UCAECv9l9dr
+9ARn+z79ZAGvcR75KCWPrT2ioUvqBR/bw01x96l9aGbx3sSRQrSYMLdxD1x
tA9JB5W76iangeVtC/E3W/qR4NMFuyV3/D1W6JA9f6ofGX8OufSbJw26GX2S
vT/1o5ut++1CHFLhxo3vOYfa+lHhQ/u96WapwDttVDrQ3Y9iNy7Wv/4vFWx7
D9O0J/qRy2KoYuGRVPjy8usuvu0DqNlEcnyNngJDZ/XjaswG0O9tlb5cMSkw
VSoczv1lADHP650KzU2G/7l99i6d/4LusbEXWFcngYBMajvj32/otUBA3tb+
BMjTsdK+HzyIOLcT1syLYuBW6Hiu8sMhRGt8M3rB9TbwJt/w0Xo8hN4ZNKiq
6d+G4hes6oZpOM+hO4hK3YbRLxKd9llD6KrS0KPD82Ggp3pt7VbREBLgts5Y
Dw0DruUls7qOITTI6aW5U+kWPPPetmrONYxs0lh3TDYEAYoh1J7dM4zC9Ebr
jBODoDdT8sEFvmEUvXRI94tDEGxvNxb1PzCMzAimt2/8CQQv6UcmaXLDiHOn
pdgL4UBQ+cX35Lv5MGKok1zXvhsArRekjK4mDqN3IdbpJDc/uJdEfdacMoy8
OGNsM074gU5tIKMkaRjJXvn9tp/JDygHG8smn+LxIc/V1oi+8HL4osilMuwz
DFaz7dchwSlj8Xwf9rEQqSZtH7Cw58qyFhpBVelVKfzlnsAZW/637OAIcjo5
NM3q5Akt752s9oiPoEGWjjUfFk84xf9qe5fsCGL4dNCRYu0Bx/sN/c21sBkp
Kcob7rDHJsLQ+CKuVwrfv+J8Bfoslhe0CkaQsFvtjj1xF6CBz2oo7hWud86O
O6d9AcqG3rT0vhlBmckmwYc3XODRtWtPPCvx9W2a+OW9XcDo/rgZoRWvrzHL
T83BGapqaAVzv/H8Vx/USBk7wcsYuRQ1+ggKM1oWurLTCchmCXeilrFzhgoN
SOcg8Juh7X7GURTmb75DNdsR5FdrmPW5RlGVRGuoQIU9PDtWdD7z+CjSXBbt
nt1nC0nL7Ma/lEYRw3NSlcdzG7gLV5VOqOP66i61X6o24GQsztGijeuzSoZ+
nLeGfVcyKpescC7UoPqj/AzEZsbtNb2Jx8spev1JM4fAS7+YCCG4niWwzVfF
HK5I68+M3sbrqWfrXBg4DTqVWz4F3sO5sJvFoshp+NcT5POMiPM6JfuB66bg
w+HWuv4Bz1fkqy4ubwB8L9oaN6pxfpKT/Um6PtQYyNf9+4Rz6x7d7u36wB25
RmFsw94RT7zwSxdK1uJfb/2G67WetuwBbVicfJO4cwObrbIx8N1JSI/iTWBn
GkMMaaMHTNFJ0BELieVgHkNhJjlRXfWakOKkE7GLHeesTtLT7xEo9fT67xbE
5hUrX1ZTg5u167b7NbDTv67oDyrAAWdnK0EtbK6K9sqDCtD0r85cSAdbn+XE
XbfjwKeaYChigp0Su4uZSR4qig6oizli88QIfbSRBWfTKOVDzths78RdPGSA
bfqXwmFXbI1wYZqMNJwVL5U+4okt0K5+uUES1tJ1hY+GYof1r+7SOwxP1QoF
pO9gO3MY6SkdAqN+zn0ykdiRPHwb0mJA3t2/61g8tpNYwFeZg6DzRoNd7hE2
3T6TUeUAzJg9YZNPxpb94kcwEAGN2Kv/U0jH7h1U09gQhPEjHf8UsrGN6ils
Ovshvl5h7cQz7EK6+XMCP3xn+kdXeom9/HnF0I0Xwm4+HFejYIsvcgRkc4Gh
zI7rSTWb9crz6Pgu2DMW+e9XHfbEI9PmfA54YRbMS/yMbUPksIlggwDmpafz
VOy84qxAIVY4Vel9zKAXe9bnDH/PVug/fMlgZRBbeCAxNZ0Rcr4OdZuNbVpf
pcD+H8Ur0d4lbxJbc3fsk7K/FFX9nt//prG9JCVWDZYpzP9OB1vPb+ZuC/H7
FigdJS2srxY390fyyckD8xSSm+5j5r+b+VDQSOMM5bJwjYjjP+wqIaP1mkmK
fLfay9L/jeP8vegDmTHKxv23KjtZsQdfiVhzDFGaTsrVX9ixmavtP1TbT3m8
VGhRyYldpdzOYEqjOL04PMi9G5tByNc7pJUi6ZJ91X0fdthx9ECslrLIu3+l
Zv9m3vyBIFFOqW5LieA7sGlWUV/pAkpsOBeXz6FNT0T7qCZTrFXi0hslNs1Q
snXRi3JglkVSROb/Xb2SeYIyk3PnbYD8psOyq7gjKOVn1/9rV/z/8QaB57Mo
4bsC2g+rbTr5sTYqppjVz9vf0tz0Uu2oIVD4Qzwmu09trg/YTvysp4zLTfhJ
62/ej8iH5wvtlKIJZ6ZI4837FS/np3VTgtO/xn89vem2ocEHXyl6ljb8Clab
89VbnkgapnCzUXNj7bCFi6NS28Yp38D4+KjjZn1q+2f/X5Tnfg1Vqi6bDj9n
oDNL0Rz60PfTHfv1dUfavwXK9hQlVy2vzfnuzcpLr1C6jd7Mp/liyxq6Nz1a
o1x9l7ddPwSb82Lc1n+MoOh5MDXzNrZSjf4Jpi3AJJouuhyBzcsIysLMkPYg
UT03HntCnHCtkA0uaLM3bTzCTh3QDeHbCbJ/o62sUrADHmjwPOGAOtfQa1sz
sdXOcDXd5oKHAit/7Z9u7ofc1sJpbrDvvB5dkoddKZ74wnU3zKtfyXIpwqan
//fzFi98+DNy9H0ptnhbJZcwH0TnO1ZwVWBPlYYqtPKD0G5LanXN5vVf2J8y
EQKjKY2twjRsvWt7NP0OQkdAVfbRXuzio0e0L4mC1VYtTdUv2IfqpTscxcBJ
UDvIahT7Qn6Op+Nh8DUznIulY7eFb7fIkISVLy3xhGVs2nDkwQ9SEHrFRCpv
bXP8bQb7waMQfef0pY9bfiCGXWeKAvllgVRi/XWFB/tgtY/0IzkQOdkXyLIP
m+nn0bAT8vCs1Y53935sUUEL/6/y8HrcwUJWDLv0zHY9eQWo5b3Q6KqAbc7t
a7ChCNPBXqXUM9glpCweTg3w2TZvPmSL7bUqV/NVA5YfX5+dccBmqe6nv0DA
9Mpfks31Bwqzk2iefa4Je4aCszT9sYd/zbSf1wIN7Zi4F8nYfNq377LpQPzO
7ItRPdjlCYJfNE1A+1h/YtgAns+jOMay2QTWLLlqbn7HucnI0qiVKbiT7ghe
/fEDVe3r35+jZAZ6ki49ZkvYPcVhkbangUlfVJ9v7wRiqM3Oo5VYgH/4M6kX
VhOoKoy3PrjNBo7mfbN7Zofz6DtudqK2MNq8JybDcQJpujQ3lgbaggV31NhD
V5zT29ZHxO1ANvtSur8/Hn+LwMV1/yz8BHFOzeQJFLbAfcrS1REc/z7/09k1
gTLdJ79XqDiDkuJK0YF+7CRO7UvezsB1XdfL59sEGvR4/OJMnjPU/xyZ2vUD
58vXg5f2uIBsv8C42TK+XoF3re6SCzCWx/e28U0ihuoWvqGPF+Gpv8+HpnOT
+P9J4gXZ+1fg15xyVM0kdn67k8mwF4RteWDVMI2dI8uYyuQNPHtHxdrmJpFT
slnO0gFvUFOLr+1bwS5pIy+7eENs5DDj3LafKNMksXtj3Buk+O8HC0n8RAmf
E3tY53zA49QX72C3n0hYNkkxkMcPfieH2p/4hXMpJgbtpJtQdEpf0YRpCpkd
5y103ncHJjMbLX4yTyOGa+XjcoFR8LLxN9mNeQY5iZgz/2KLw+eROB3P/xv5
PjvfJZD/EJKmQ4GfYxa1r3R7RhUmwe+heTYt4iwqCS/pcGBMhYeVyh79onMo
WCeUttWCCJ6eZ2eP58yhvAbtg4+vp0O+qKb/edl5dOKquxR9JhOEiv8JmBXP
o2CDXQPKMdnwRexR/+tjf9AFnu3TwwJPYZn8gzDy/g/ictZr3ULLAdPpvcG9
anTkOGRilOKZC3JFisa8iI6etaN/1X65sMfPWtDmJB2p1el8mArOhS9ryVU9
2nQ02mJjp3U/Fy7v2LO1x4SOeFQH98zk5kKYJE98lxMe/8o2VncoF4qucGZ2
htPR8TKuLUyWeZB0VNabK4qOerv014+ezYOAOVMt8xg6op1t+2frnAcaNx+M
dsTRUWHKfeFirzxoimY/0pFMRy0vPT87x+XBcO6O4s95dEQobe/5VJcHn9yl
7nIU0JFU789z8615kCdjZGn6go7YHe7NCnblgefb+4ttRXTk9OOIZMBIHqzW
sam2VdCRDVfWFkmGfPh6T2IH+wc6ih0jfrZmyYcqE4OvxkBH3YGU7HD2fIjs
jrnV+pGOOM2Mz38TyIcrhHyznXXYP7ONtovmg5Fjo4hxAx3xrs4jJcl8kD0w
OR/bREdJlnKqF+XygXuctbalhY5Sv57ReKScD/8Hiz/mxg==
          "]]}, 
        Annotation[#, "Charting`Private`Tag$5535#1"]& ], 
       TagBox[{
         Directive[
          Opacity[1.], 
          AbsoluteThickness[1.6], 
          Hue[
           NCache[
            Rational[1, 3], 0.3333333333333333], 0.8, 0.8]], 
         LineBox[CompressedData["
1:eJwV1Hs01VkbB/AGI91EdEGJpIQxR6JQkSRRvd6D6MK8U5FTisTwukT2j1aX
MYWEyjWhIyGXDnN8k9tB4hzRKClEbjHuIq/Z7x977fVZ37Wetfd+nrVVT3qw
XcQWLFgQSNf/d6tYNRk9vSY0rw/aGGfFIE+jqVVDqwm3Tw5Jh1Er8kJTldWa
sHizwidP6oHWDoPFck2o+qJkYEl9UynJqWNUhORT7CcTBxi8TljL/SNPhHOc
dq41NTttpcWgrgi2x7NnO/czKNavXN65RYScubuBddQbqrxb36qKMJfz98dn
1GM9Te7lsiJYcY4dYqijNSKj4keEUC4aLVWjbuFKd1jmClGsU/T+hAWDY3kL
A9NYQli+CekuNGcQuOKG+tBmIUptNqyOo07wkm4wWC/EzKiCSgB119aVGwTL
hBDj/lS0m9r92QZBf38jIk9XjJXvZRCcv0ueldaIuA8PvKvMGDwsvJRVrNCI
v6pVxjNNGVStmrIXl22E2YR+Yjh132/+89ZSjWDfUVA8RX38glha8dcGmGvt
u6xEfcFj3ch8egPuz/VOXzNhEHXR9tr1tQ3gGqwIdNrNoN0HvMQfXyMkbvGr
NmMGxu8fCxwn6uHAGcoroI41jXkr212PruVL3CKobZecnyAV9eC6jBibUAuS
FHXdSD1KdLxIghHtX51PBuuHelT+tN3R1pDBVVXtu2Xf6+BbscIk2oDB5/DV
j/wH68C33OjuSm02KFag11aHuJYO5x3U3wtbRWkldZjW2hH9Xp+B18Gr0tf9
6yDdqWywnvqEb2cYe7oWJhLi8vf0GLDqY727xmoQZmS37BSLQUVzpulQVw1Y
PqZndKiPthcv/dZUg6exl4O//cwgdLjtoXR+DdhLM/siqJtkVZsNvWtw1pd7
r1CHwW9HMvVvjQvAUuZpf9NmwP/Im9w5UY1O9axEyy10nnprX+7vrgax5axb
Qt3z9/sIdnM1FpZ6Hq7XYCAt9r9NbgXVcJn4KLCh/s9GM4con2rcSsiVt9vM
QIJTW9Q3UYWJA2p51uoMrEbf+cVMVmJIstbouwqtHx8lsb+7Euk8tnk29XGz
g7emmiqhxHf9/Au1eyQ/3TG3ElvqJrvL1jOI2JrUouheCdXoqfYQZXofL5dt
iR0VyM2a39yvRN9rbHg4/VU5bJ2+9rqsYnD6XkaAY0k5Ria3JC+iPr/314WL
HpdDk5PSlrWSweUokfLZq+V4p532bkSeQZJewSFts3J8m7T75CPHoPuSPzen
6CXceoL9XWTofI1LnOGllEHmz4MzHxYx+GNPSvbtyDIsX9ov40edE2EyyQkt
w6ePkumy1GMa/mGKJ8sQfGbHv/ZKMfBzGk4NUC3D1bnEoCRJBleqWj/tSnqB
/Z8ly/aIM9DQdSpgjIFdKn9rKn0nOFt311xfCTDUau1NnSV44iJq6p4pxbsu
Pxlt6q3x+0ctikvBneyNM5ohMBbf+vMiw1IY6eWE2EwTHG6WzPzdgA+xK1/H
nMcJfP6bcz9GtwR9lkrDCwYJkthG3EjpEuxU2/GEM0BQq1XBixgoxu30tvvC
fgKV9rct4WnFeL3t6NLEPpqbzcv4KhSjVm7lMtYXmi89HObwAw9D4gdjt3QS
vEoYOL9GWAhNi+w4r7cEU74+gfLZhfCyT7RGC8GGf89fl7lRiAuCHxctofYV
l8uQ2leINVFiyYlvaO5m1Dn9vABBy6RU+UKa61470pqUD5dskb6gjuYVm0zi
PfOwKbZ0Uh4EJV2z1YaH8+ATxbUzLyWwExfatGrlYdDl5j0vPkG4WcDJNV9y
Mcc/0V5XQtD/oiEsxikXl7P0ll98TpDH93sVaZUDlSNGDUwuQeiFO89WHcjC
RQf+QFUKQf4Tk0p7iSz0ePAuNSYT9Az2tUSDC/t93nl/JRFYnds9s8KAC6Ef
+1B3AsEKty+my9UeI1TrrGAoniDlV8PXC+fSEWDgbFUWSVBm96F3OicVelEW
BQ5XCI5oKPa3eKbCKyl/u2UIPd/skYF8ViqsPzq7bQ8mkEtt/OqZk4Lgts/1
skEELiPlo71Pk/H9SV5AoR+B7Fr7b7lOiVDgJQ/wPWg/I4ZVvI7exS/B4rPP
TxDU6HPUdFpjaP9lpgKOE4y2dar3O8ZAysmOs+sYof9mi+ZJxzvQ2jucUeJA
8KX6z21shyhcDZx2TmMTOInJ3z79OAKf9aZHtSwJsm0WxrRl/g7N3Q/PNlsQ
LEicibfLvAmTjG2GQfsIHhp3PDTPuI59Xe9E1WYEg97Zzzc+Coew80Gp5S6C
8de3X9TsDYLT+08pU7oE64654+LqANTGD+9xZRFYdFuUKgz4YSt/Z6VIh+Du
7GwJJ9IbEpEnzqdpEbwIbymWdfWCDufGzSWaBL2yuTyeoSfmu3IYDw0Cb5tX
F+RenoHUG49xljpBlesV91OcU2haaekaoUagM+P+xlXVGedvRKf1qRIIN71t
kPS0h8D63FMzFVrvUWjMoaADsM9qD4lTJhA8UB/sKTLFToNtm1+uI/gHGSw7
RA==
          "]], 
         LineBox[CompressedData["
1:eJwV1nk4VU0YAHBkaUEIIRVCKkVoEwYhZI2USFIklKWStUSWZC27eyS7L9lC
ke4rW/Zwr12yh5TtZinxjb/O83ved+bMzJl3zghbOZ63ZqCjo3tOT0e38awj
xKbH3ymjbFXG1rPH/IDuD8/ZHmYTpCMal3XZwg+uNL8+d+q9BdpGnbJ54Ibd
KpTVVHQdVagv90Y+94Oy1JIcSRsHFP92dzfU+oG82Nxl11FX1CiZ17p+5An8
sWaXSdz3BNXSV62xrj8BG6FXMp9P+SNdWeG0Tfz+0NYrK7ugH4AablOblmT8
IUvfVO6cVxB6d4MzsdvGHy6eSjv+lxqCsir6mz1b/OEyM0EcrnqO2rmsY9SJ
AHjXI5MSei8R5bHz87ecDAIJ9otV1ouJKG4kL73MIAjiVD1HFd1ISEArIi3N
Ngg8XleJ//IkkPdy6rRTXBAoeRu/1vN7iThf+epOLQWBFcfpXpb6V+jve7HH
V0qewuRb85G6rnTkzFN15cjRZ7D45+Vv7d9vkPuQBHPh7jBYzFL5ozlTgjSZ
T6s974qEKwkj6ayRgLLcC6YFiqKg7FG8lPuXKuQQzZohIxkLHI9unJ4ZrEKi
L/xfWx2PBZuHUmet56sQa/G3zlDlWODyrrEw5KlGB9LWAjuMY8HOYy70gFk1
uhrMnX/AOxYE7mtN94xXo61Xv419a4oFD7uVLPm1GsRL4xA1tY2D0xdMRVYl
61BkX4MgT1g8XC5YcxJSqkMqsW27imLiwY0tDdT061D5s7ZenZfxUFLzyzzU
uQ6JUTi87fPjQeb4k9g9JXVoTS8u3Lw9Hg7uzGNVQfWI4YF/JQtPAvD1MC75
GzaguOucY/rRCXDi2H/q/1k1IJcfPRz8RAKYROpHtdxtQCmqrtx9aQkQpZVw
dGdMA9qrnv9EqygBtpdJOWT1NqAXJq9kvrQnAHPi5aGG640o+azLmit7ItDM
8xu3uzYhzdKH7PQ+ifBnh7MFa0ATqvEddrQMSAS6xqNzm2Oa0Mg3kw/vQxKB
7dRbXoaSJmSVQfw2ik8EcZ6Sa7TfTShSm/W0XGEiXGr+sNR9vxkxyQzxxQwn
Qrni530p91tQul3GWK4iCSppgSVJ/i3ox3zb2T1nSFD3WlMrMboFCS21lfhr
kqCDv+FOVHELklBpTVIwIsGv302lAb9bEJWU3aJlSwKh3HZ9+/tfkLtKzfW+
CBKobp9RTJBvRa5Kuc+y+kiwLdEzU/1MKxoMbxCxGyQBVXwz59y5VtRwmltX
eIwENkrCo2evtKLgPt1jTr9IEHzbKPj3o1Y0sPqfdjgdAZTGd50GNa0oeUuK
XIMIAaSLasqrza3IQzTl6aA4ATYjrdmZna1IPfZSz4+DBCz/mfRa+96KzBfC
VYdkCBA8KLgvZ2sbss/zlNJQJeBGkI8ji0EbUpOb3TprQcBhbraewkttqO/S
SrChFQGLL+NVLa61IV+x3/aZ1gQEvSvkKXZpQ9MPNQ5KOxCQMz76wSq6DX36
Phlc5EbAfRdnMfakNsR0WYTpvScBSmv/wkoz2lAUy+UXeQ8JaOXZacXxvg1J
jF2q8XhCAE1NazO5tw2Juza4+IQT8LG1w/nWSBsKeX7YZ99zAgLMrfq4p9sQ
974247IoAvjueeba/2tDM4ejD1fFE6CQ+saYX6gdPWJJiFROJYBJSp5cLdGO
0iUeNfukE9BSVrvf6Wg7Yg3Tf1KUSYBl+7c/tartaHrLW4XF1wT403O9umfd
js5Vi30ZektApXyOZMjtdjQ1mxtHFBOwdlfjfer9dpSkFH1S7x0BbuMeX9r9
cX+Fw/2hZQQU7eUxmwptR6KuTO2C5QTMXcobp49pR1trVh8mfyTArnHkn3RG
Oxp0oxv2ryAgk/HhU83cdpRxdTDo+ycCRhX5eCxL2pHEJoV6xSoCruTrSIbX
tqPCgqPLn2sIMIguvvxzvB2xNNopnG8gILRFf5xxph3FLFj3X2wkoIFlyllw
qR3Zfm3rMWwi4IzHnqfnWCho1UX5i0gLAT5v33Nf305B/jTH9yvY5dPnkz12
UtAst91Q9RcCjl8NfJe9n4JGXmh2nGgj4G6c8JlPUhQUVOId+Q07v+1DS/cJ
CsqR3evk2U7A9FaTy7OIgrLuDd3aRiHggNrsGIsmBWkOeT8Ix7bxDnbea0BB
/H8KI1moBKSUiP47fomC2l3UCu5if5shB+lZUlC1zt8WCrbgAVNuG1sKKp5L
H9nfQYCp1cJLbycKStPjm3DEjkkMPRTtRkHdvw51vMZup+5/l+NDQcw7K1L7
sLezV6pWB+H2g6U669g6Z81b+iIoKOUCYz1vJ96vPoumC3EU5P4sglMEu6Y0
YmzrKwqKggt7hbEZFg46i2RT0C8Xwx87sJFkzeqpAgpCAYF3/uD+vKyvBhmW
UpCMCUMKFft90sqOW58oqLer/WEK9u+uFy996ilIuphj7Tq2DOeRQ3FtFFR5
q5ePH/uOdl1JXg8FJV+9UPcJz/e1n5Xq5yEKUmPNZbLAnihfbR6YpKCPbHwN
P/H6iS3GmC7O4e93toXdGdtK6ugY2x88HoYdzd/x+ifZNjqJMVBRCqP0miF2
3yvrVYWtVNRZ7JqYh78XX996oDEXFTGfUk6iwzbmTtjhIEBFDc9+rqu14noI
aDmYeJCKGsNf1mTi/bCtwrakUIaKAiLCBGubCdBcYVBtkMf5Csffd+H99Mn+
hOmKNhVl6QymUvH+W0trG+UwoiKOaI7vUE+A/IC9k4QZFRVFXLiQVIfrwSA5
8KI9FdW198bL1eL9VWYjK3iPiu4NV11trSagdN/hb4NeVMTlU7Bojvc7ebH0
uF0YFfk1yLtp4vpQsfQZPhJLRQqdZ40yyQRU12uELbykouRQhcFFXF/1JMqY
VwEVrVZcmLtZir83c0KkShkVncwxtXmK67PF0VKRuYqKBP0YHRNx/VJVf0aF
U6mILJ2zO7KAgIEJZrWUJSp638UlWplFwLXzzTM2dB2o4WDprZsZuB4/vEg8
tKUDdZ7U3vIPnyeTYUILRQIdyIL6QH4lCZ9XcvIpnxU70OXo/zLk8HnkmkSn
F6KB8w8PrZpFErDC8nnFQL8DzV8+9+BuGF6vXiPDXssOVGAvDi5BBGx5fJvu
p18H0nn27UcBPh9DpmRzCkI6kHamUJEpPj/Zjf9cdI3uQJ9stRzn7hHAvT8w
bz2jAx1X5cqcvU3AnuZkC64GnH+I++HhqwTI8VPLT3B0Iq8IXX6SEgElvgm2
q3ydKCjF2UdZnoBT05bcn4Q7USB/QwD1GD6P4ae9tmwnolMUutooSYCWNcuu
KyadaDg2rWaBnwCLAnl3X1InIjcxzB+aI4G61h2NPemdyJLeNmPoBwkkh17t
KHvTiUx3epsEjpPgD8eW3DlyJ7r2xSspBf/fYp26hi2HOlERKf4JXw0JWqXu
6SDxLnRFg65wPYoE7z5n8vcd6ULS/4wYi8JIkHS1b9z1RBdyODIkfSmIBA7h
qo9zNbuQTP7QDidPEmye4SjZbd+Fdu/nGf9qSQKV3Dd7V/O6kOGJKwoFEiSQ
0Biajn3fhexmVvqthEnAMcBdJvupC2UK+hoyCpBggM3L2L69Cw2KwHvebSTw
uK39tJfWhe+HHrHu04lQKPl9/v2pbsR1c+LdyZxEEH0tVHu/qhv5RjcK5+xN
hEez14q9G7vR9Gr8yVXeROg9lprmT+lGcsMlj5Xw/SS8QswveqQbdb7kKItf
TYA/HQeVizf1oIiIp7KvuxOgle5YGe1MDxq9ekpUKSwBvE20cu9W9yDHsaa7
mjPx0J0YTHg29aB0s3XZiVF83xpqDPGj9qBNnPZUj954mLDXs38xiuOu2yhu
NfFg/NhI4i1jL2JfD43vTsD3sZwrKfNqvYhMV3L6yJl46KR3iXGu6UUipYbn
HYPj4MGDb+niLb34OMsTcveOA76fOsV9nb0oTKm9455THJh276eqT/Qiv/0K
kqomcdCf+5VTYFsfms27xH9cOA6GzLRCKw36UMuqwFJ4USxMFws92dHfh4JJ
O9i92mJgk90X5+L5flQYxrvj5EQUCErFtdL/HUAaA9saav9EQJaGifozr0F0
ae3Q7oDxp/Do4XjmqcghdI/XMCEq7DHwxTxwUY0eQkI6ht8VnB9D4ZvNiufi
h5Bl6me2RaPHMNp/sN381RDiePnVNZH/MWiedlx9VDCE1Dh1iZJ0H+BaXjKo
bRtCy/53rON9H0GG85Y/57mGkSaTAU8lmxegpwnVZrzDiCNnvKqpyxO6kw+F
3xAYRoNBr8zoUzxhW6uuqKvIMIobLpWePO4JTkee68XLDKOJpb9QauUB8j8E
Ur+dH0azYiG3wyvdoPmGpI7Di2FE19A365V2H4KjKBmNsbh/23XdfU73QaPa
g/4QaRj5nG5+yKBwH8j76ksm04aRct19eQfqPcgdtha+WYLjKse2L7DcgwjL
l4vXeoZRq3VM6V93FzAy53p1ce8IsuQv2B3I6wgcIaV/S/aNIJ/0ELe68jvQ
9MHShFdiBCXf+bkYcP0OqO3K29YhPYKEZuTcvApvg1zvOdfzqiNosOfyqoGJ
A/Be8j+na43jr9ecuopvQY/R8m/V19hmYhPUjhtQJ2AyFJqH+zf5wOIXegNK
ht42db8dQcoh5+jz1W/Ac0fH1DvlOP7C42/Au+ug82zcIKEZx62YhSVfWUFF
JfX13AyO9xY62YZYQu5TmVgFGnZ+1ykOHUsgDCJ8A5exl+5onWS1BI+Bc6a7
6UeRT6r7dy7BqyD7p5JZi2sU0V3UeGoldQUyjhZcS5bD8erSqwoBphC1zK77
4+QoUs7/1EHwmIIfOJw8rojzf20vpcu4BJa6Etub1HH8XDK5of4i8N96Wb5k
MooqHmbvc9xtAiHJoTv13XG+5a5nv2jnwePmD4YEb+xtKgesos7DrSNav0Yf
Yys5nu2UOw8a5Yw1HsH4/RnUUHAzhPUuT5eMRBz3L8x9zmoALtvtmv993HDp
mkydNgi8aalf+4Tz3UvmvxzVhkpt2dr1GmzWvDpxQgt2BKyS6Vtwftd2Mp27
JhSthuUzDeD4Fo4vZuoasDj59gXbGnaVRtFFaVVICuSLYGcYQ3TiWrHWxSqg
IeYdsp15DPkEqqyIK6hArKWGPyc7jh/7aFappwwnu7pdefZgk9lPkzgUwb36
n+luJexh46vhccdBxMrKZI8qNnOIfmr3MWhYrz2/VwObvyGDTfAYCJyOOCes
h227aXowRxbKCkQUxSywXf3rLBelwUo/8JS4FTa+XjEbSsPWnz+O7bfBtpPc
RbsiBWYSxUcO3MHO5zb3m5SE1aSzQocfYitlPrPRl4A0hRzBI77YOr8Onjq1
H3R6OfilAjbGq90ZcUAcCJ5ezqNh2Mv5L6p3i4JSiMOmY0nY/wlrzxkJwfiB
tvVjKdjGqaLKI3sg7POx1eMZ2NJqFZ6HdsM3hnXaydyN9n66rsP84OMeOa5A
xrZ8yNg1uQPOSbHejarEpgtU8b3DBbxjAes/arHL+bfyMXDCGwMvvsQvG/N/
rFj/mhXcmJfS5inYyQHLOyW3glq581HtbuxuNs61ehbo3X9Te2Vwo/8tsYYW
myD961CnwRh20EHbl8b04PTC/HrW5Mb4Cj4Gt66RT2t1zaz/xJ4d+m4j85fM
vG7odXF+o70299uWJXJbUdPmvMWN/NR+vXQamWR3Npr578b7s/L4S+bItkKV
whbr2IOhqWP0v8iynQq5xZvG8XyefXDZNklee/ZOnm0zdvJocFzQKLlBRebz
DVZsoZg0bvdBcvRSjlE5B7YyKU6ztIds+Wb/4A6ejfYeM5ttKORD11Mc7Pmx
fZ6jzzON5EW+3SuVuzf8oj6lv5L8qSXWX0BkI/9wzIF978ghT7i4XMQ3LFB+
9HgW+aJ8aFL9wQ2HcJI9n5NFZlkOCUtt2JLvV4Q1+Ve67zs32Q0rF/HdMSCX
mv0703piwxXDMBxMfsLp1rpfYcO+MXdpqWSDz/Pmj5Q3HGYkxV9E3uV9e7JT
bcPxrE/6KsjjMhP3j2htjI9GrbOtJxdMWDEE6G64YjK9p43slfQ17KshdsWn
heX+LrKm8aVdx0w25t//+MvHAfKOrZTMkMsb+bUhzYoj5AHQlRu1wB68dXM8
+Dv5v/t1Faevb6zn2dQp9Wmy8tDHnin7jXhnubbvAnlb7EkbVSfs/InODr9F
cqfO2/n4exs2U6j9sEJ2eJ+1Tct7w1klIjfp4MSdfXHJjzfGo/1S3ZgBGEST
RJf9N+YzI3venBHiw18oZoZhLydODJRvhhvq7A1rz7GzNh2V59kG0n+DTExi
N/Lfux4LYoNam4eOTMkb40fTgxacECm48tc8DTsuYYy3ggvM2+8GFWVhp/kV
PTjCDfOKt15dL8CWuOEaJbMTPi6MHP5QjC29I1+xjg+Csi3KuMqwI+h1p+0E
YC+PMeVT5Ua+P4dc127QmVZiEqJi+ypWy6SLQJtbRcrhbuxKpwcez/eBCZOq
8ul+bJk93br+omC5R93TZBRbnrI/yFMc7hmcmwuhbfjW7YHsg7DS3xSWsIyt
lkG/s+oQPLylJ5m1iv1EQ658SBKCfA1vVjF+R3TzYX0KUlJAKrr4dYUbW3zq
hzGTDAir9Hiw8GOXOTHdzpSBjObLfDy7sVfJjYd0ZCF//IqRtBh2bH5gNCEH
1Xw36m2OYV8W+TJ89QT89HIqplzA1h1+mWOpCC5b5s8PmWK/fjx/RlIJlqPv
zv66gl3h5mf1RwkY8lwPbbX5jv+Pqp949ZWBd8jrlbIrNtPRhSF6VVBSfxr6
JgY7n52TSFGHMLYU68Au3L58U3ZDvS6oH+194dOHXRLkeMVID1aNuSrdv2E/
yJfYMqAH9iTfPQ7fsW+zt2Qu6oPmoetdBkvY1NYT9wQMgUFLVEtg5wTyuVDA
a+JiBK5PMiTfmEygCgf9ax7+l+Bw1sDljMs4ns56e6H3Eow28j59aTGBlO8q
JE9Jm4LRjsCxSJsJROdw7qPhgClIp9xMcnXF+RblSYtKZjAFEhzKMdjOTPTy
Oy3A4u9/C+0dE0io5kuXMYcVnDyxUiDSi+MCb6LaNKyA6+5ZJ5eBCWS593po
hLcVfJ4ameb8ju0mJUb9YQXSvYLjBsu4vdtSgl3jdaAvDetuEZhEllK7niXE
WEOaq8vHhquTSFnG1kvJ7Bb8mDsVWDk5iVrdGMUXPjuBD2O4Sd3PSTTbc/GS
5IQTcO8cFWuZm0T5/CqvPDc7g4JCWHXPyiSqKPHfZa7lDCEBw/RzW6aQNOfT
4yJNziC565nX3oNTyOkFp01ehwvcVut39rKbQj4RjzTllu/BTMxD8+M/plCy
6a5aE1d3KFDTOqHHMI0kaCZqa5t9YTK53miK+SeqW2dz7rANhNz6GcKO+Rea
VWB271kOwfWY+DNs1wwyPyn7rellJET9fAi7ts+i92XS+iypUTAzNL9VNXEW
LcdYzr9bioXI8lO3e0XnUBarjbu6ViLcuWM2K5c+hwYDYazyVhJkiyq7XpOe
Rx4e37cyTiXD3sJ1QYPCecRu78Gg/iQF+sWe9+YfXUCFTUFvp3amwTLxPWHk
wwIqDz4/veVLOuj/3OnVrUBD4o+6XyXcygSZghO6fIiGrD5v0qtxygTe+xf3
XFKhIcHnekyzDzKhfzWmokudhlJ8GaPVAzLBlpWXqUuPhiqMzpyYS8kEn0Pc
YR2WNPRf6IC7dn8mFNziSG5/QkMODQbPGfWzIOqwtDNXIA0F2Pf4S5tkgduc
vur5pzTkYfvO1/xKFii5h4+2hdKQgQaKK7LPgoYg9gNtMTR0Q5HnqHVQFgxn
shZ+yaIhCaYG9rpPWVBjL+m3/TUN0SbzIml1WZAlpWOs/4aG3DxFdgu3ZsGd
d88WWwpoyK7DW9djIAv+1G493VJGQ+0WlVyH/2bB1+CDrOwf8XwkK7tNGbKh
Qk/7qy7QUFPJbEbAlmwI6Hz6qLmKhp4r5pgN7syGWwnZBmy1NDTqI6LKtjcb
dCzqhXXraKicLUFaXjwbpEUm50MaaIguj2X/zcPZsGN8c3VTEw2pIkuxKLls
+B/Sbfn9
          "]]}, Annotation[#, "Charting`Private`Tag$5535#1"]& ], 
       TagBox[{
         Directive[
          Opacity[1.], 
          AbsoluteThickness[1.6], 
          Hue[
           NCache[
            Rational[4, 9], 0.4444444444444444], 0.8, 0.8]], 
         LineBox[CompressedData["
1:eJwV03k01tkfB3BbaDJPPSSlxZq0/MoSkhZLSQu/RpGUzmRSNJKyZG/I/Rqm
NHZpIUsS+tn1PNIbj+WxL8/QaFFI1pjsg8nc3x/3fM7rvO/5nPs5914l+6uW
DiJCQkJ+dP2/HolXWaGtLUCNk4zZpS0M8tQFnepbBdDq0J2xpJbnBKVsUBHA
W7n29j7q4c5u3e9kBDCL4VyWpb69Nsmue7wN3x4ajJZvZtD0aF3m3bw2LGuo
m5altkyTNR3RbMMd3aj1GZsYcHWqlvdsboN79trTEdTK1e6dr5XaMNtf4ulN
PfFZ4Mxjt0F5efapw9TR6pFRCV9b8SF+c1a/GoOOTFa3WW4rzOUy/DdQ2+ZJ
+KVptMJgwT/DTZWBn/RvG0c3tWLi1bpbVtSPrrOadRVaERpzT1uPuldLVpn/
fStkvx5bPafCwDlfmT801IIwOAz5U98s2LtSI60FPB43wF+ZQWqRWxZ3TQuk
bE0qbBUZVK+asRJlt2BgRmyJHvWgp8/iUckWeHLF5WSoz7iIpHG/NGMouSy9
ToGBy9X1XxfTm7H7Tb67HnXUtROhYeuaoVAc94vEBgZdHuAkLmmCt2+F8821
DAzePuPbTDUiNlf74ynqeMPY1+y+RtRWHFHSoD6x7MrUrcpGENblZR/lGfCT
5DUdbzUiM8HGay91Xr3HUw3hRphJGPqOrmYQorQtrnyhHoeMl5huWsXgEyP3
xGekHiaS/OFZWQbGIyKF2u/qsf1hmHUd9UJRZ1taST2kP/V4O1NfPxbCCvOp
x/n26LHslQzO3ughlrN1MAi6dGKjDAONxnj33olaGL6/W9+7nEFle4bhaG8t
TF3Ew55Tn+7iSv0tqMXCjJS4N3XQ2LtUVkEtXJICdL6nFrCV2vXda+Fu3+So
xWLgaZ2h8/skH9c+xHdclWJQ+oEzvWeqBp6agRcKJOl7GqirONRXgwdmids8
qT//9Tbcsr0Gf8pvTNejZol8U3MsrIG1dl8uR4LBj6rGp6I8arCDGyrDFWcg
5lRXPDhVjRfJl3IyxRgcGX/jFTtdBX/N6oD/CtH+CVFih/qqEKQknyxEfcb4
2O8zgioYLZbb5i4SOEeWptvkVoEl3hjKpg7XSuqQd67Cvh96mhr+IRBcd9iZ
2F0JBQtpt+3zBGcnxsbSG3iQZU8P3psiuHD/qa9NCQ9WisURe6ivmJyXWPqM
B6Mkk5KuSYKAqLYNl0N4+DFINkKJOkm70HybMQ/vH/F3Ph4n6HPzycwprsCm
dU0VIWMELpNilzjJ5RDbJzU/MkBw1yj5eURkOY7dK/1EqHPC9087BZUjVdLt
2AbqCXUfIm9fjjiRs1Hm/QRedmMpvkp0f+6qL2l9BIHVnR/3JpXBdqnE3r09
BOqadoXBBsB6+5RQ4bcEl+vjDuisBe7IOfb/+oYg26FN0Df3CuXFm7KXU2sl
HBo35b5CdML9K2s7CQxEtXYs1X8Fl097sre+JrBoF8+4o1uKof1BvtsFBB7e
OQ9iNUtQdrWhvLiOzmu5OzOSVYJBD7PyDdR1Wys54cNc3PAfGguuJVDset3B
pHGxoKTRYcGnufHiihtruDDk26b/WUVzKQtySpiD9pdTZ3hlBA2Phq+sbi3C
DutBzkghwcwND7+Vz4vgvM3RVo9a+YfFsBW/FcHoRJhoYAHBDVGZp5IHi6Ax
53WZnU9zx909sy8KoZj0wUEth+aaodadSQV4t2u0V+EZzSvV9ie45sHtaKbq
oYcEJb3zNfoWeRi5f1ve/QHBSdHW451b8yDcuHk68T4BY+xrv7o/FxZdHJvJ
ewRDZc0k1i4Xcez8x3djCfJKvRoij+SgpzP7r/C7BEEuMfmrDmdBe4FH0n4h
KMjeX2UlloUHrAWdrJsEn0cGO6KRCY10tXu5AQRHft43J62bCanon6+98COQ
duw3XK7yDAuzXbuKvAiSz+s3SfyTjlAx/RhXV4Lyk+8HZnNSIKo2FCM4R2Ct
Lj/U4ZqCpmV502V29Hzz1sMFGilIr28Rzj5LIJPS8sU1Jxn5oX4rAm0JHL7y
xgf+9xhbZoW6V1sTsNdZ/Z1rlwgxo2LBEnN6n+FjitdPx6Gpdw+Xr09Qq+Ok
sr0zFs7f6bF+3UUw/q5n45BNLHYefi84qEdwYGvHFnubGIRYMVkvdxL017zc
aXkqCqle2nZxOwjsRFZGXHgWjqr+KNFFVYLnxyVi32XcwUGfP0JSVQiEEucS
TmbcxqP/SJ8zUyZINehOPfA0DLzNB2fDFAhG3J+/UH1C/7WRYcb8GoLJpoiy
WhN/5EaIqYSyCNbbOuOanC8Q2Kc4IUVg2mf6as2wF9is+gXbZQRx8/MlTpHu
OHrY3ERVkqCM6eCyL15HtIfOUyJOMMDO5XD0XTG+g/PhkxiB+/EGF5mKS+iI
Fy55IExQfTHQ+SennzAoO2kztRiM7XPOf1xUOgeZwvelR78Fo1XtdbO4qxUq
x+s/Jy4EY+BJUKy5/2G0B/Bbvs4Fg/9w48jnYkOMNu2Zl6P+F/ZWOi4=
          "]], 
         LineBox[CompressedData["
1:eJwV1nc8lW8UAHApGiIZhVTSEsoqsjoSIiPJz4gKRYmEopKMZCZSsu9rJFFR
KkR1j+yEuPfapcwQiW6SyO/x1/v5fp5zzrOfz7vB4ZyZIycHB0f0Ag6O+W8N
bfPIQJEWPJy4Lh67Mhg5poX3t3NbQN3f0yKpasF4tP6RoerLY6DPOV1faE7c
KJFd9+IEBD26pljnFowl9wofyzq5wkUjhZmxjGBU2zx+xLvPG4ZTJdXX8ITg
tCOfYvLG6+ASJXJvtiMEnSTSFatVg2GwQ/nDd3YINnUoKf08GAKH95pd/MQX
itkHrXca+oaBxaD8jufaoWipmqn8lxUJp0w92+BhKB7hptG2l9+GtTCxvvNS
GBa1K2bcvJAMy2+vS+AQikApPstyx8lkqLnNsearTAQmaF/p07yUAuVf0pe8
3xeBPo/Kt3y/QgP1mPOrb5yPwD1XzR+ZBKXCE7finG+MCHTgV+9Y/C4dpHpC
qmVibuDQc9vemtb78GSS59Atnps4OZ3668CvXDCIMzwl8TsaJ7P3TuuPFUIy
I/myePltPJrUe395DMLPwmzpAdpdLPFPlLv8oRxKdjJmKwQTkN//pPrYl3Jo
9frdNrQ2AZ385PY7TpRDt9TD90ulElDgauWxQ8IVMBOj9kVNIwHP+Izf3GZT
AaMrDknYn0xAMS+DkfaBCqC2a756+TwBfc78yVb7VwlPZL6JOpskovp/1pIz
sjXw018hwM4zCY/k/3OX2FMDqlSr1w+fJLzEm4k6B2vgoSenqE9QEhZWfre9
6VEDTPVBQ5/YJFRUvh6/rrAGFouVUtsLk1B69ZPle+Ed6GtsfW09lYQi7Yt+
Bx+qhYe/ZitjLyajyq6Hug8daiHIh8vDyD8ZLWIOxjacr4VnDHrXTEgyxhok
KayOqwXzfs/e/XHJuKJEzjW7oxaq27peBr9IRu7kI921J96D2ZnS4sSxZGTb
Pn2/wrsOXkyv3/bteApOC3ocWx5SB5wW/AkqTinI8V5hfElcHRRLbv7o65qC
vKrPV3EW1oGwTGLN+KUU3CJcaM/+VQcxHF/PX49JQav6V7/bvOrBV2ahwP63
Kfhas3pjhlcDWOivvMe/hoZl7NBCKrgB1P03mJyRoGHNI32D5LsN4NsQ+f3V
Zho2i9a6xRY0QPux9Ak9eRp+/1VXHPKrAb5vsdT8q0NDiTzGQRevD3B7hXVA
iysNtVeMaSapNcJ/2+6ZbCqkIU/ylQe6+xpBKyvyb20JDVlblqwcN2yEdQKd
4qeQhk57NvTtP9oIHwT/i/OvoWHE2cMRv/wboWpu1lK+g4bM90UtppWNcFpJ
IifsLw1TLHW0ZuobwapBU+zaHMnvbcx50NIIAptCHd0XUjg1PeT772sjBO9k
npDhoVBcWnzj42VNoP0mYkxUjMKTYQHnFps2wSCvcVnjLgq3C/G2P7Nqgi8q
/vqCqhROpiZqH7NvgpaTh3kPaFAYVvRMuMCzCS4MjMvEalP4eKDvlcPdJjCv
CH6caEKhl6fHZj6qCbqS9FZfPUThnn+zUcVZTVD5geFpbk5ho/BqB/6XTWD2
6GxzlzWFbB2DJfSOJijRf7fb/iSFbxqbPZx7m8Bvy4xorxOFIbYOnUIjTbB4
zoqycqZQ5MKVPJfZJpCT63Re50ahxr1cc1EJBjzpvzAreJFCLjk1eoUUA76J
2Q0pXKawoaRqq7sCA1wL98jsu0KhHePzdJU2A9IYThHgT2HwAoH0C44MeLWU
nUOFUFim9lg28iwDVnEuslQNo/Dfeb2X97wYsFv6SnFNOIWXBnw+MIIZUCub
518ZSeGL9cI2wzcZsDxmiqkYReG41ZOBBXEMUHGqpsdGU3jmfe+sfBYDJvnk
VZVvU/hgkV+4fh4DbOPci73uUNinKSJsV8iAtZuD8nNiKTz61Eg2uooB1Va3
hr/HUZg0NFCU1UDmU20kzpFAYYtk4D56CwMGOI8/4Eqk0PRuwZHRAQb4blF4
NJpE4c2GgwOLxhgw8aNRqDGZwtrFwx7ivxlg5BtSnJVCIffe67NKcwzI7n8f
40GjcJ/PunDDxUxoCVsfJ09RGPD8pdCJFUyIFF2EvcSvR8zSfFYzoeM1B9eN
VAqVj4cW5Wxlwso0r9qCNArPJ2zY91aOCWP7BdVV0yl82vSqoU2FCUbcQo+e
Eo8sszjyA5jALl4lKJ5B4TadH/2L9ZnwxQRdrhA7XY3wWG/KhE9thbkNxBmF
m2aVrZiwK+9Rk/A9Cj+P0cNM7Jjge+1Qoymx+DZrIafTTMgLtM/wJ7Z2+Jl6
1Z0JBi5JWhnEcck3Ze5eYsLD3NJ7L4kZrK1FjwOYcC2QqigjXsFXpl0RxoSb
XItSSomN9ts2dN5igt6RaslnxGEBk9Y/E5jw403FoXjiyuJb/cvSmfA4u2uD
OzHnT2kPyRwmFA3O3tAgBtnKGdV8Mh/6yvAZMn5fx+Nhh4qZwPt3hcBT4pfU
H0Hnt0zgFv213pL4V+ud1IB3pL+jFY/Gyfoortwhk9DEBM6J0Dx/YrcDNYVP
2pngtOjQhgXEj4IctKu7mcDqVpn1Ius9+HqmvmuICWeEbdW7yH5snoyznhxn
QmpwH0uV2EFOoZ93mgmLb8+VhZH9o06/d9/MyQIthd5/tWS/O9MdZzSWsch5
rA/kIBbpnAs1F2CBzENO3W3kfJgLJQm6irEg8HzTXl1yfhpCGqSTpVngWpZQ
b0HOG0/p6cJniiy4xzY/aETOo/4fTu1aNRZ8/abwY2c8hW9dVKz/HGBBSLai
12dynl+YpoVaurBAafGV1gRyH5RLnJTEL7CAT/2N0GJyX4o3bv/8xZcFwak7
Jh3JfaJPFiufiWLBltc9wb/I/XuXwuz3zWfBobt2s0cCyX5xJ8XsLWGB26eY
AGNyfxvO2Wlyl7NgJOCzs/xVClnao7HRLBawY5tNqy9R2DXIrZPxm8zfND19
9zkK7c3qx5w4muHh6YqQXFdy/17dSZZZ2gw6CrR4gTMUDkVJ/Hwh1gw+Zs4S
ueQ9Yu9Uy6jWbAYem17ejeS9Whp4lmM0qBkmTvdHLgcKI4eVHudHNoPcok1L
AtUp5DOftvS+2wzH+fr1+lUoFNoa+mQuqxn+yJ357StP4br6tGMCtc2g+RKu
D0pQuFOU9VqFvwXUc55HPfpHw8JrSadnRFognnPioeg0DVVH7ITebmgB2skl
yhd/0XAPjrocUGqBbLVbIRwjNDRwXLzmqAXJHx6OM2yj4bF8tcvXUlrgkmXQ
BObSUNfATW/d/RbQtNOz1cymoWx3umBJbgtYcLrdfphBw2n+pXnj9BbgY0Vb
mcfTMN69tceuuwWM7y/n7PenYaPcBSPY0gq/r7PqpoxpWFT9QLRzRytktYZ+
9NhPQ+p454C3Siusi6qK69CioWu0dmCefivovVnJfUWJhkvG+AvXurRCuZLU
i9+rabg3L3f9zJNWKBObrP/8KQWl9LpH4l+2gryEsPzhlhTk7xIqUXrbCsYD
x5QLG1Kwi9fX3IXRCnGSfQqGmII+Zw+Ed7BbyfsUPvM0NQWfyX6deKnaBjcU
IrjOHk3BTY8kqrzK22BaKju/sC4Z/X/YF1x93wZ1bpny1eXJ2LHrXmYwsw1O
LNxe/K4kGaNLNwfd7W2D4Ys6k5nZyTjdLK1VsLAdVr5ae/tFUDI2cuwqYe9r
h0iJIGUNlWS8amGQd76iHZY5cgoLkP+jtuQI2pW6dnDZU6t1Npz8L3W/jwxi
tcPB/GVbXvkl4aCLicudvnYoSzitJuechOaBh6WeL+qAz48lj1/WJP9Tj49m
TOh0wHlLKVpKbyK2LPCM86jsgIWu79cd3ZKIFy9+vr+loQO4fmtdXy2aiCKj
RgWdLR0gId+RVc6TiNZtW1m6gx1QZzhhM/4jAT/mfVopxtMJdirLxTJLErDb
xuBmmWkn7NhWxHfBMAFHCiSuC37sBM8shqfciXhceOaDR8HERxBR2ugkee4u
isslNC742wXLZgqk/FxjMFvPQveG7xc4qWt3/b/UCPT3G3igGtMN7h8WO5uL
XUORuIue2ne7YcTUmGU9E4jPcpdoGiZ2Q1vKuwPuXYHY91GaYZveDWzuluHG
jEDUVz8345/fDUvAauCkbCAKTP02rWrqBqESr5RJ7QDM8lg6bSbQA19AL8B6
1hchPKnCZlUPnDb3s5Ot8sW2NJnok2I9MGWSfH9btC/yNBpv8pbsAdOQs4aZ
G3zRfcdtk0RFkq+Y6JSmfwXVvond+2xGvO6CUz91GetPyhq53ukB9+mkwlVu
3hgRy8x6H98DaYGGmld3e6Nehc8CmRQSv8UT1i70RvrGd4VDmT0g/7wsflmi
F+b1OG44VdgDjdr7UtOqL+Atu9RJ+/YeKC11XDModx4P2wqkW67vhVumnMJK
O9yRP7L4b+HGXlLvOoc0hzvWvbKzWCXVC1p0gbOlmedQZ80Tnmb5XkjL99yw
aswNd3YYeptp9wLHY0bA6/CzuMoq2NDYkeSfurdxe+sZbD889Uv7ETGraOda
liPWiFl033xC8o3KjfLDHbGw+3ld23NSX866oBIc8fa5c/fcXhNX50ycyz2J
RjcGTJPqSbzsN/X6qBNYWsZ6ND5G+jO7EVrqbI954YrxGuxesGt70ey41R5p
preuhU71QoCCcH9kvx36dBlar13QB6U8X/3tTtih0nQZt4EA8ZupCc3aY5il
kG+ftrMPAhqRxcFpg7FTfMbfdveBVqtcTeTNIxiErruVNYn9uTasFTuCdsZS
K+p0+4Dj7OCfA8rWKOqc+vq3BXF6dWaHjyVGpt1cffAyic+vY9N3mqPPqW+c
SVdJfeGg65GNh9F5h8H3vkASX5cZfvTsYdR7vajSJ4KMZ+a179KHZjjXesUz
K5nYnzoVLHcIPVecqZ99Q+Lf7rZoaTZCsdyGd//eknqdfSkzu42w7IBS1Vwl
aX93uKubZoiCITP0BQ2k/cP4j6+uB/DFTNRTri7iaandbev1cXLo+R3efyRe
1+rSeNs+pEJFbvFx9kOAKW9Bu+U+1Nt8NXIFN3HhPW+fNm2Mt9MLXsnXDxyC
iZm9XXtxd2ubt/A6Yq1L3Ps5tPByxaz12j3E8bPWb7apoqSDg8U6bWKlaOvN
x3Zj7VyV2Xo9YhvO5NG7KiimfstwgwnxldsqSSuUsSRfUnPzMeLgIVdtGSV0
OBiqusWBOChR6oaPIi4b/bZrqxOxg4uPdL0C2kgV7NjmRty/8MMpX3mcofZL
bPcjTmMpeXLJYqbGY/Ed14glPdmb2qXRqINfVC6EmM9rgfvzbUgT7lipEEXs
ar+x4spW3BPpunAXRXxyr95qm404sK1pblcGsY7aITghiVHVu2aUs4hDxOyH
PDbgZ8459u48Yik+fnfd9RhwOWZAgz6fL2TUeU8EDeWWn48tI7Ytu7v+7ypc
1R8y962KOHKft4+9MOaa+ookfyCOVeH8z0YAL3H/zpxgEj8OXVn5nR91Xnso
HGgjNg2cs5JcgR1bTx3484W4dPRCENcyvP+pu8W0f759jxDeW4zud2xPZA8R
Lyn1yznOheoGrWNzo8QvZ64qqi5E7rlDvpYTxDX8lQbyC7DpRd2SJ5PE8tw9
b8L/0VPO7L/L/ZfYXVWgfHSartSikVewcIDsb6BduyOb/u9GkRrvknm71Ty4
PE6v3atYfXI5Mccp9fjoUfrd348Pv+YnttMGvbRBul3u1i+CwsSl0nUim/vo
MicyXF1E5/MNK2rXfqFPiqz9U7aWOED8ipxQO/1tQ3ywmOR8vVYubyaDHnld
QMBzy7w7LejjtXRLtZvUO+n5+MxXpYvL6JI/FstskJtvt1lY8qGA/v3+taJL
SvOucBzbl0Uvtpnd16gy70U8W/lv0a+vvNS4VWPeHBf+G7Olm1ZP2PprzTsA
jxfZ0NdcPTvUojNvkSNJidH0AcVBrx0G85aO55m9T88fdOAMMZ533bqkqAK6
L/Up6tOh+fG8fJPY+Jaub261ZpfFfDumLE2qpQsuYz6IPDLfzqWyJ4ZB70Lj
nX3H5tfjXcjpF230h141peon5r3n1UTBZ7qXzD7jO6fmPZV/v7aXrtX9pn3Y
Zb6eg9kPqUE6T/xuJ2134i8bxW/9GqG3GD2fSLwwv57BH9eKjNPTOXf4j18i
dtdrNB/5SXd9mc1jcJVY3me5/u9JuorbxoS0QOJGrRTG7mk65yZq01Qwcdr+
8x+eztITo+9oPoiaj/+dU5nOiSd1+Wr/3SausR2ey1uE8n/DLCziiRPWVEm1
cmOVk985rrT5/VY9/PciD8aI//lrmzk/3sCz/j940ZZxPuxFNnEK3Ye5lx8n
NJ3TT+QTa9ja1s4I4JufvdtfFRC3OYeLuQlhWM6xEoES4hn3yLgRYVwvbM58
W0ZspM41wi+KRiN7uCRY8/VH/RdMrsemS6UZ29uIy2p+dLVKoAWXtpb6x/n1
5pezLtmAdut0r1j0EQ/vlhW4tREvmBqOR7Ln+1v9n5TfVvzzsS4qaYr4gMmW
y6FS6OdsIps9Q+y3PUkvbhuGXTt0qnzRV+B4UZCxv0IGU15YfvojROzfUFcs
L48b9rb7LBYlDvK7sPa9PGbVHxERXktc9T1F7rQCPh04elh+M3HX10DLh4pY
IXLyndMuYgvd5X4mu3DU172A+R+xjaSgs5A6ei6dMOu2JvbsuFLVpo5Td8//
+H6UOFIw6VmqBnI+8ZZZ5kT8tm+B3K49uKrbN13Lm/jhZyct1MI9uuE3c+OI
5z5EO+roYBRvhmNo61cImAiJ4FUxQl2FjjsBncRqMRuD3xjhjLlA2eXPxIZN
IyK6xuiScm2d61diRwu7GEsT1Jc50Wr6m9RjeHK16Jgip8EmA7HVg8CxbVPy
p1tm6H09SzbXgnizb7nnTUvcnt11JOsIsVPB1ehuS+x7vyo89dggBOzrYcoo
W+FhwdD+GCdiSie6+4sVymecory9B0HrfsnwTo0jOIxS/FpxJF9KUkR02VE8
9vfhT0bzIEj8s/Ec9LfH3Sp/8iU7BiFN49G20gJ7FDi/392zi8T3OH7p+GaP
1cO9Iyu/DoJdR5t6m5UDyneID5hOkf7kyvZ+23UCFxRHtTWIDUFAzvQ7lZmT
mOnt+ab2+BBoKUEYreg0fhtXDS0bGoKnO8p8u8+6Y8CiaIua0SFoXPS9tvum
Owqt7tvcMD4EpmcG3ady3VFDI6qi/Q+Jr/p26vR3d4wM6VkwvnQY7IIj/E3d
PVB2zQ3f9dLDwB9Q77P9kiee1fno4XtmGErpzZf94y/gWJyfrfK3YfjicrGm
b8VlzNcxUDHhHIFBK3RgNQbiUNq7w8PcoxBwcUzaeHso5r0bo53h/g6DFw8n
dpdEkvuYPBq1Zgza8gw9OvxjMHbUD9es+AEpT13F3a7F4lj3xDLt5B/wdMpv
aUpLPMa8Vj3bsWkc2uLdPtZvTUY3N5sfO++PQ6yFog2vPoU5m7S87eUnYPfO
f//429Nw/bM5cdNnE+BW1JWx93wGftx8u+Opwk9oEZxL6+TOxCna16TeVz9B
vHJlzvib+3hwdLVvmwYbssXO7PC1eoCK+SrGIsAGbzPJ8qzjD3CVl+U6q71s
aOwTO9Hk9AA/zsSVtuqyQXxXVMUWrwd4evkqrlYT0s5fy8OIeYABMkJRzXZs
YKftpaTfP8B8Z/40xnU2+GTVuvZqZmPsdnkPgVA2CLVnGa3QzcZL4we1zcLZ
UDr5c5e6UTbuuRzd13STDUnbHm+6cyQba8P4tjXFsUH++xaPfRezsefB8mcf
stkgvVP41f2n2VjpIhu04hEbumZ+yTCKsjFbzsj8YC4bRp763v9Hz0a3ohuT
DflsKPEzfGZZn43TVcvUG0rYkNCeqrBsOBs/RUgv53vDhsJcuwHl8WwsNTnw
yRjJ/E+dvndiKhtDWsL968vJfLXXKb/hzkHnpBxT3iqS71TAM8ybg0bH3m0w
rmHDs4uOQ6uEc1BecmgispYNius3ftgnnoOCA0sq6urI/Fb1vnbfmIP/Azog
yn0=
          "]]}, Annotation[#, "Charting`Private`Tag$5535#1"]& ], 
       TagBox[{
         Directive[
          Opacity[1.], 
          AbsoluteThickness[1.6], 
          Hue[
           NCache[
            Rational[5, 9], 0.5555555555555556], 0.8, 0.8]], 
         LineBox[CompressedData["
1:eJwV1Hk01XkfB/CblGqaK1tom0FKpUJRalosuTEyRoqKZyalaOx7lueZlKuh
pO+vbh4lyh4JWXKVt/VyyXLvHYyoGUSWWyYRyeT5Pn98zve8zvuczzmf8/mc
r4aLt52rDIvFCqf1/9cqQWvZtm0SrO6xcb2jyqBQR9Kls0kC8jrO5Dr1irLI
1DVaEkyoNMpzqUe7eo2WKEnQ4zB6wZv6ysoU595xMfJ3DvJNqFvursq5VigG
9+AL7/7lDOzSVSyk+mKc0O8+uZKab1gn37dBDJXFt4+xqTUFAV2dGmJcbpzY
P4/6w6DEo0ZBDE6w1qtBFQY3dAiT+F6EiEpt2wLqjhx278ECEXJSN7DMqI8X
yoWn64nQ7TI56ajMIFwxVvvdehEGpU2eB6nv+rFbjb4RITlHuXUHdb+BimbD
1yJkZFw4tJza47Fmw8hIG3IjXIzESgz+U7RHWS+9DaeLQu8coE4r8c/lq7ch
1qxZrK7IQLB86sh8hTZYJC3btZB6OCh07vtFbeDMJHDHFRic8JJJ579tRfrL
wZZGai/v1e/nMlsxZ+qtFkrN+B7+LWZVKzjbrb0kyxi8CkRZ8oIWDDpYKvnI
M9jd/aDBcbIZ2lY1p45TJ+zndSoMNMOZcy/BnPrwV56TF2ub8apxNk+NuiFl
hb7bxWY0LbCNAZvurykwS29eM05nVnfLUUdr6N6qmm3Cgw2q/ReWMnjNVc0I
lTaBx4kPcaM2lcoUb+tpwgnPR29tqGdLusTp5U3gau8OWkntZx3NjgltQrjO
7OfCrxg4BfdF2U03ovKTcnH3EgZ6zQkB/R+EaFV/k624mEFte/b+d/1C8JIO
B00uYnDsFX/pJ4kQl/barfmDOnKsJ41dJETsRltWErVEQaPdOEAIq2tWctrU
QUezDeMnGvDF0Gl6sxyDZ3+Wffxush7rzwwoaS6g9zTUWM0ZqEe1JefjnCyD
wb+74+za6+G0bnXeS2q2zJd1bsX1qCy3TUqg/nmtqQMTWA+/i7P+S6ll3RtL
hycFWGVUJB6VYWA1/iKE97EOZapSYTSL9k9kZDkDdTgfJHvFifqEqXX8lKQO
p7YlK+lTe5BnmY4FdTB++I1f1xxBnEFKxwqPOuQmxp9aTy3xc92e3FuLPW3v
2kr/IXD6MDaW+bwGNWrxl7JmCE7fzgpzLK/Bl60lRwKpPc1Oyi1+UIORmqxe
E+p/M+I156JrsPVphM6LTwQp24oP6ZrWwHuYOStHPeAfmpNfWo0UkaGD/RSB
14Ts2bL7VTApdd1X/IHgmsn9vOukCg1TX56EU+fH7fvoHlmFHo7dqBn1B53Q
qBUuVeCcqwwRjROEOI+lhmlUwcBXojv8nuCCoOuvPSmVsF2/NnvJ3wQ6+s7F
l3YDSubt9kpSgnNNt8wNVwKsMLetolGCh65iycBMBVxvpJTEURskcsYt+BVQ
9HcSLqLePd9g62LjCoT95DsxPUxg074w+6rRM7RNtsoI3xAEns+/w9MvR/tG
m/G1/XReu105hF0OnQG7r0V9BI2basviRvkQyEiKw6m/fdXZwU3nQ9eiI1fc
S3PTuWXB6nzkzeRrnP+L5kttohzmlSE01Tjx0UuC53dHPdVEJXi78qRhRSfB
VHBguHJeCaRdY1XHqTV/nItZFlsClT09go8dBMHzlbIWHSjBTeO3RpupNd12
9U0/KYZu9Y3bzO801//taFdKEfaoDbQdENG8dt2+RJ9CHPS4GrWrkaC8/3O9
sU0h2ImtzQIhgf18kW3XpkL4S78Ps6Pmmoa5qL0pQJNvuYxbA8FIZWsUz7kA
3NfFubECgsJnIc+JVT486+MfF1UTRHrdfLzcMhdysd7caD5B0cN9dUdkc1Hr
cE78pYzQf2644wZykHRMcDaQ2uqXvTOKRjlYmvbHuZ+fECi6vdkvr/UAKZeT
SzeXENw/adwi908m3Nf/dD2tgKDK/uXQdH4qZr2bt8xmEhzVWTHS4ZOKe08n
/+tKPfL56GiRXirujgosWzIIlFLb3vrk34eKdb1/UjqB6/ua8aFH97DXjN9p
kEqgsOrIpwLnZFSr35Q3vkv3GTf2rd+xW7C4/OulXIZAaOiutaWLh513bj2a
JQTjPX3aI448XNU7wLKmNt/UsdHF8SYYK332UDzBm/qn2+0cGLBi0ipU4gic
ZZSvn34Qh+fG4b9aXCbIs5Xj9WRfReYa90uXowlYyTOJ9tlX0Lv86h0hlyBt
d2+aeVYMHtlMyFpGEUgD8p6szeDil51WvO8iCSZarlcKzSIQnNJXMhlGsPq4
B3xVw7BT11xVldpiwKJCfTQEXUMHrHeEEtz6/LncnQSAcRjfHBBCUMnt4Cuc
8QPLMLwzPphgSKGgrMzYB/I3T/+QG0QQYPvcS6n6LKT906l/BhAIzlzwOOV+
Cv6l/hFT/gRbZjx+P6PxL8iLR9awqUXrOlsX+hyBQXglV8uP9suI5B2KsMT8
YfvHO3wJGpK0pYOl+xHfKzap9CH4HwG+TPU=
          "]], 
         LineBox[CompressedData["
1:eJwV1nk4VV0XAHBDqVTIUJKKRhkilCkWohJF5SNDhkJCQmiipAwVyiwy3FO4
FYWiQncJCRmvMSGzFK/pEpK+7S/P71nrrL3tvc46V/zMxRP2HGxsbJHsbGyL
f8sTtw8PvNWE4DrFsf/5RCDbnNChr1wmkO1TJpr/MAJPV7/QV3lnBWtW8VJZ
icR1YvSqN2dBWUeqJ/V5BOY/ycuQdnCB9d3iISGlEai6fdzcu88bmq7YmR6Z
icA5ex75hK13wMlw8GCgdSQ6iNHkP6sEgKjsh+fnXCKxvk1BYdIwEG7UeWQe
uhqJdEMzRX2fYDCelgvmjIxEU5Wn+/40hsD9f1bWTmWRaM6VmChTEgFeyoOj
E9JR+ParPBXqmQDLF86zumeiUILHtMR+OgHqci4lFyyJxjjt633qVx7Di9kf
3yP5ovHai5Id/11PhO7/xEU0JaJRw9f4xbHbybBvS4Z2kGk0nuFTa1tWQYM1
v6CxJjcah15b9pa3pILcKU7ufe4xOD2XPHVkKhMCsiy6pnpicZquNXd4NA+c
ps123E+Jx9PxvamrwhFU1s0HBrskYv7NR7JXa0tg2t8yOrw2Gflu2qmNdpVA
1vOLNaZfk9Hhhuwh+4kS4DCgUoV7k5Hf95PVcaFSEPF7InhvOhmdro2H7rIo
BafszORonhQU8dIb/jpQCpNyuv5Ziil4zWmWrrrwCd6Gf3DNvZGCav8z2zIv
XQ5q9zSVFVbQ0Dx7wU1MoxyCInddU1tNwyurn6KOYTlonU/W0VxDw7xP/1mG
upeD1J7Ws7CehvL77sRuyisH/XBLa4FdNJRc92qVFlTA91PHvvMcpqHw1yW/
A45Xgqi+FqfybRoq7X2u+/xMJVgbKmZUBNLQJNwwquZSJcSWjVua3qNhlF78
nnUxlaD5tK/UIZyGvPmyLvS2StiMGUr/S6YhV4J5d+XZL/DqHPugSz4NWZZZ
X3i9q2CHSlGJ4wgN5wTcrVYFVgGv9+QrjTEasn3ZM748pgquP+d5yTdJw9Uq
r9dy5FWBUPOGevoMDXcI5dmypqogxuK33jNOCk9VF/xu9aqGmUrjgkFhCq3u
+NxrCqiGn66+nL4bKLRTU9/IjK6GEI8t4jybKHR/xtD+klsNayVuV2/dSuG9
gI+hH6aqwW6EuiEqQ2Gh+uetlFcNjFU9bAdNCotZQXlJATUQlP7yxUNtCstf
HNZLiK6BONd/azp0KGxaX+kalVsDbTedoxz1KPxvqup94FQNrF/rxn7kBIVi
L5mGzl61UCgg+U/+LIU77CN7zgXUwtArXjs1ewqlRY297KJrQZRLXQzOUahy
ryn+dG4tnCrWClN2pvCEQ2u/4VQtmD5yrZ3woFCbd1Q9XrUOMio2m9y6ReHK
hOvpugfqYGWSVuKZ2xQ27li+Zly/DoRUtohqBFDooCHed+h0HdT8FM3oDSb/
74WT96Zu1oFTecKtHw8oPDn7fTIluA6OqNhOxodTKBrgctogvA6YiuhxKJLC
l48D5J5QdTDzbUNAWAyFDV/eNht9qoP8wxx2jY8pfGyqozlfTeLSGi9Nksh6
vXXP0pvrwNaR/o2ZTOHM3JDPwmAdvNpVUvmOIvUlRbdmcNeDDq6yV6VT2J9L
DzEVqIe2vAKF+8/Ielp7pzlE68FmH1tB03MKNc2OVZjJ1MOuAFaHaSa5z2C/
i8uM6qFPeUcXbw6FMoKrv+acqodMBbFOmdcUTic/0rayrQe38H/ndd9QGPw2
RyjXox5KWgXX2uZRmDHQV3Amuh5WPJGRPJJPoZeH+3aepHpImxhgVyygUGPh
b9j7tHr45NSyf10hhXVC687wvasHbtHVnys+UMjS0VvOaKuHGfG82M4iCj/U
Nbmf762HVeF8rIiPFAZanvkmOFwP18XX3NUsplDY8/pL57/1oCb45VBQCYXd
/5YJr+Niwm/Jnw5ipRQ+vx91q5iHCR0/rz3LId7/JNN4vRiT9EvF7eJPFC6V
VWWUSjAh/cIUn2YZhTX5ZTvd9jAhzsM9I4849uDJ8A2qTHD7+9tox2cKbZjf
58q0mdBuozsbRrzLysXOQ5/Uv7wuZYx4YmimeqMxExzyZDT1y0m/ewUoVVgy
gU9VrzGJOICdn+Zpz4Ql36RNfxEXq2ZIh1xgwqc3PJbSFRQuXDr47okXE8Iq
pmTPEatldh0o8CX7HX5Sk0B8ZeBaLTOACas92xUqid9sFrL4GcqEVTp2FhPE
46deDbDHMCGpnV1LsJLC3RF6HuuTmBBq79slS+z0pfevXBoTDhak7NUlTl9y
4+7hl0yIvK6035i4T11YyCaPCSH8vGOWxGKXc1IuM5jg+XnawJr4dJaB9IMy
JnyrwGMWxPFDA2/TapjwRkN93Ii4ecutA4xmUu+ojpwmsYDlhtqmTiYsyGQs
20VsFJ1rPjLAhEbFY5dWEofWGA4sGWVCZffSi4Nk/5XLfrqL/ib5w1nThcRc
Wnf+KvxjwnNjWa4Q4gPXNt3VX9YAPU5nHxkT+71+J3iWtwEu9O7JWEtcOHwi
5dq6BsjuvqXKJOc7u31EKmJzA5RxqWsGEe+zDnr7bGcD+N80fL+X+FKc+IGP
sg3A4KfTOsj9ZdUX1LQqNUCErPLUjcX71RnrX3a4ASTOMKszST84+N5z32zU
AEfEq4+oEVN52/7uO9UAS9q6tiz2k+guM0EHxwbwu2ncWED6zezMZLKvWwN4
JhWm7iaOSQiVir7SAKoqx4rjSb/y8hRrlwY3gFKlWLUV6WeDQ5Y13x42QKTZ
7dd5pN+D/abNJuMaICn3RNMyYo5JSfctzxrg+86UgmikEKQ/zatkN4D5Tosr
TAaFPvbWwcffN4BB/7zNcuKplshkv4oG4NOISbMm79uPwvnqzqEGqIm3jit4
R+H26Riz6fEG6HrsrffxLYVnZPf0r55rgPzWDcuLyPv8jWY/v5+7ESrl9yTT
yfteE1gjmSDZCH27zaq3Z5H5WOSYlyPfCBR/7O3JlxQenuXQrlRtBF0xIcl8
Mk8+OiuZzR5phO/st1TkX5B+NUoJMnVuhLkPYwtVqeQ+8h0URD0bQVJtfMeB
pxS+3yrzvcunEaqvcPdmkXnGmH6/zymsET75iXFdIvOu4nFDv092I4x7vbgZ
HkfOiys+XCu/EVL6+epKyPysuWijzlXSCIblAREjUWRea49EPWhshD/DMqd3
kvnb+YNLh/rdCDVV++IU7lJoe6J61IGtCexPJC8TDyL9XxCZILWiCcb91lQs
JfN9KExs8o1IE7QPvpHP9SPzSVGV+qzeBEu67ZVeXKZwxa0LbCO3m0A1cMnX
MfL9CfmpkJEd0gQKV268Om5LIY/xnKl3dBNsdP2e9MyKQsGdQa/+pTXBgoV7
gYYZhZuqU6z4K5vgrdl05N+jFCqubyxU4muGZSueSnzZS2Gef7zjvHAzVHGP
ij+WJ9+vYRvBj+LN4On3ZqmdLJmnOOJ8RKEZ0Omtf6sEhXr2yzacNmkG78+p
vMbk+2yVrXrV/3EznGbGBkcu0FBXz/XgptRmiGGwZ/XO0VC6myaQn9kMWfQ9
U5K/ye8FvhUvxxnNwGHxjJk0SsNYt5Yem+5mmPe0yN7QRcM6WU8D2NECy++n
DjgiDbVeZm6ef9UCZwxzvPQv01DiYPdw7LsWeKh9zdrXg4Z8nYL5Ch9bYJo+
a5R2gYadq32MnZktYI5eBh1naXjtwpG7bawWGMu5lPPdkIY50oMT71RaYf6x
2bd9O2i47YVYmVdJKyyxqNFTqkrBm2O2ub5fWqFZJIo7pywF2/Y+eRrQ0Aqq
0/Zbt39MwQdF229H97ZCzcRje1ZuCs41SWrmcn6FSN9EJ6XkFKxj25vPOvAV
Jrt2xh93S0FfE72Xl0q/wrPUbRU/V6VgM7tHjPunNsC4KvOVtkl4+fL31B01
beCq9783244nofCIQe635jYY3yzltFsrCc1adzbq/miDHOWXEgLiSdj+smON
yMpvcOzxlYytXYnYbaEXWmz0DU4w/dUvWiTicK7YHYH2b1D1okNY5tBj5HSq
dc+daAd/cwWDvN+PUFQ2ro79Tyf4NG4ysNeKRvpBE937Pl0gdtvz0/jFh3jz
xkC6Sng3FEm8UPzdHojCMZc9tKO7IW6VjEjc+0DMyVyurv+oG/zyorL0YwKx
r12SaUkj+asiH/wyDMTDahfnb2Z3A9uHfAf+0gDkn/ltVFbfDadanuhuyrqD
ae4r5k7w9wD9spTenjh/hLvxpRZre0CuNcLM/bI/tqZIPbAT6QGJgx30chN/
XFl3dJv3lh6oq+MI/CDkj267I449ku+B8kKe/JKoW6j6S+TJ9xM9cEW3WOF0
rB9W20kbuET2AFuP7V8xa1+8F9WQ9iW2B2webc4Z2+SLB0uvsUs9Jutx33L7
1+mDjK0VeUNPeyDFMIn9m7UPvuyxFz+XR9bjkVsTbncdH9okT9t+7YGHCmLO
Uteu4klLfprp5l4wWreQGtTihXwh7//kbe0Ft6ndfVSyF1YV2JislSBWLL/H
6eiFOhterWyS64Wu67GZ0bOeqNim731Cm3il63l2MU9ceypA/6h9L7Cdnbsk
dM0Dv56cmdJ+0Qs2Xv0jnOWuWC5i0h36qheK2mf6Pju7Yl7366rW1+T5AvVI
YT5XjLh48YlrYS+Ilb9LsDG/gAb3B4ziq0m9XNrnsClnLCpufDE+SvLt6Buv
HzyPL+/Kx+5nkXr2UT3rJh0x0eihf9AMyX/1b0I7xRGvdeqbbWTvA7FqRUWd
+XOoMFfMpcdPLBufwcp3wLQ92bYpin3AdlIwQeikHUbN8Bz9pUzM9lH88XI7
vI0uyvvU+8DmlY1bNuMs2hyV4K3S7YOUi6E2wdJncf355MLfJiR/tlZ+kOcM
hqSErjO82geaHRW6n9qt0YPXqfrvBxKPNV7aJXsKRTJrKhY+EkdeneIpM8Xi
Iwpl/z4Re9nPy582RYHAeQZ7DXn+g06oWZgJvpkPy1ra2QdF3f6yG+aNcXro
deTqBRJHIwPNpScwKUj4IQ9HP/jlmsalPz+OB7f7hvBy9UORlZ4b2/HjGGtz
MGAND7F7Yn5AihEqt7R6C23qBzahI9dfRh/Dq6V/zTZqELstUJlxerjlzBmT
TdrEtldPOrPrYeW/shObDxInav/gcDmMImoP9cWPkfWifu/+cPAQ5mdvUd9u
RTxwslOfXxfPGAap7DhD8qlQ57K7Osg98mvvTgdim8gHQpw6aCGRu3uXK8m3
iGvc/Ucb55MOicncIPFdPv4q7Fr4dH+G6G5/Es8aZtcN0kSDNr71soHEBwSt
N/NqYqJQ25o9YSR/LZfb9cMaqBHiwrk3iXhztcu6clX0uxo+sJ9BPO5u7+uh
iPqyqy5FFRMfO/dQhK6Aa/sD//0qIy47+qatWx4zjXyEE2qJo6ccC2z3YNvO
c0dmu4jvlD67s10GUzu6m436if1GrbyZUugWaXmWPkRMT7W+HySJXP+O+5hO
EC+Z8VrNLYEKzftf5nIOAFs5Jyfr4lZcuP9WdfVy4sdZR/1Pb8FKLfnPdquI
RRoyeU+Ko03mzi4BIWLF08ckMzah1FnKxXk9MetZ57LPojgtvHG2eCOxKOt/
jHERDLnDz++xg7hoXPuh9zo0VQ1NqpAkNjhWGlcnhFvGlkmJyxK3GusYqwri
e4u/B+qUiMX2j3zYvwbvrLlSt3M/Md/V59nPedHo84TlTU1it7+ebH9W4YD8
D6/desRXzsklzCzD7B9nOAKPEsvdXVOUuhR9kjrCOo4THz5Z88qdEw8bn9qw
12TRyrkmluwowN2QHmJO3CW/QvvLAqMTjyr2WRFn7WueEvnDeO5VXqR2dnH/
k7y09N8Mze4PX386E9voy2hcHmesjFV20HYj1twziZdGGM0GryceeS7uP4E7
x/0Hg8ax++b4FWK/hXn2H70Ml3f0lXq+i97d/SHjO0PJdWtcyq1FD2aOXmll
cGxL2jYTsFjvfPu0ApNR81U42/AeMdu2Fbb5FYxHDyLV08MW86l3E4NFDDtd
nsqFiMW4x4+8ztcMuT/BJiaxiy7KN1B/wviTxdmbmbBo5VP854MZZQ43Li5N
WTQbvf/LAUa46Owfy6eL1hQwdr3AsGReCn5DX7TbvOepaMbO4P8EV2UuOiWD
vfI5Y0L9PO1s9qLlzAOE3jM+TPbKFOQu7ketLFi+lBH8zCqfP3/RPf4B9GqG
sfXXg06MRWc8yPVqZGwWMm74WLz4vFLa1Hwb42dljfX6z4vnO1uVqdjNyPPT
G3b7snh+6t83n+5n3NpXeqW8dvE8dgj6/h5iGAxrLBVrXHze39Sdc5RRf6WI
kmld7I9/R1t4JxgmS7U11dqJH36mS9eyGDabdK+b9C2aX3aia47R/7xM2O7H
Yr170RsVFhhOSofz3IcX+yFe6E8bG3oa6Y+HsBb941pE2hKcba8Ki58hFjbl
Tcjiwhvnj0nT54kd02Vzmcsx2P/4uZIlg8AWl93RarUaH78x7ZgVJGYlWfhU
CqC41tdry9YTv/t+sHG3EKZVmwsLbSQOTosbTVqLWQOnT8ptJ+47mXaUWo+l
wnYVDnuJf1a3mImIoV5qv4OnCnFUUtj6P2JYs+fcEn914laLrXHd4th6xAkS
dYlDjngV4VYc8XHLbfgfcfO+2ANFO9FjxcSJbjPie2Ub/GokcCb60th/p4nH
OmJP9exCjlfeUtwOxOaPOKpEpHFttw9N05t4y4y6+Dk51NC9G5oZQ+wNH2sS
92JJPbdUQTzx6TfbPxvtw8NWIeXlScTiaS+cuJTwxOUHnH1pxLO5Ls+vKqPD
s+irIm+J9yhz191Uw7DVlH1QC7HXqtBzS7RQd09bpN834nObg++7aeG8MX/x
1e+D4GcYJjnYoYXOj/03uQySeEK2uVahNh6WOtti9Ju40ELSPkgHOfS26Yms
+wFs29Zfu2tyGL3vpElnmhA3+omkORqhDL3TPM38BxRVBSepZhth35e1d5Ot
foDmpbcCFnNGeFIgqD/cgVhrsks97DjKUeeSvL1/gN+FDTd8C0/gT5Tg04wh
FgiUuir/P7T683yS2UTM0ce/5pY5KivNZm9pIz72XLah2xz5Lx1y8+gk6/te
15A4YIGff/YOrxkk63MKdQQvs0S5NtEBoxnih1EdArGnkf19WGuNyBCkBL5b
7uhog0+9PT5UWg+BWOqJSu+ms/hrXCWoeGgI/Na5Sb+64Ix+Sx6YlI+Q/NX3
HX89c0bBdX3ba8ZJ/HJr6qkBZ9y/P6z06+wQsK32Nvtk7YIhgT3s4yt+giZD
c2uP8QWU3nDfZ7MksQlb3t9DF/GCTru7j9NPyFpZpatId8fRmBuW+379hLrR
OrOpUS/M1tFTOsYxDJq+3H//rPXDoZSKkz+5RkD5FfvlQZMAfFkxmujE9R8c
ZrO41Vx7D+X+JIyEbRgFS6nKd1L+DzFq5AZu4B0Dv4PVv1RuRuJo9wS3dsIY
tB6fnReojcHwQpULbdvGobDsffj+jfHo6moxppg6DoITdNmLaon4bJumt63c
BJTuOivBOp6Cm3P+iRrlTEDEvTKn+F80bN8e0Za1ZxJctLi16m88wZnEwfje
gkkonzxv92hvKhqOrPNp3c8CsV3d3qO1aSifrXRUGFjQWPhVZ31LGq71Mt10
SosFVty7Nh/oTMP2+ZiiFl0WjLUFzsQMp6HjqrVLW46xYH+F7X5YkY5+UoJh
TTYs0Pg1NRuunY7Z5/lSmHdYMG9l0A656RglI+fOH8SCd/nnhZwL0/HKuKH2
ibss6IvpPhVTko4aVx/01YeyoGo4bWG4Ph0rg3l21cewYHj/75L4/9KxJ31V
Ti2dBRFMx10zO+n4yVn6Nu8LFlRmhrFvk6UjXdbA2DCTBQbOcr2G++jo+vb+
dE02C4zv5BSn69BxroxbrSafBT5zWuOmtnTsuCe5iucDC9LkWgTuONKx6NiR
jqPIAkdBP8i6SMfA5rs3q0tIffG27OU36Hg+/pnR6jJSf63HjGIAHQ2sKsSP
lrNg5uivQ7YhdJTbMjQRUskCUXOVlNBIOgoMLC+tqmKBS4che348Hf8P6lD7
qQ==
          "]]}, Annotation[#, "Charting`Private`Tag$5535#1"]& ], 
       TagBox[{
         Directive[
          Opacity[1.], 
          AbsoluteThickness[1.6], 
          Hue[
           NCache[
            Rational[2, 3], 0.6666666666666666], 0.8, 0.8]], 
         LineBox[CompressedData["
1:eJwV03k01XkfB3BZUmpkq4ZkJ0Wy5D7dyFZDpJKxVY+eVMqenaEihSeVskc9
/X5DdlPcEFd5p4tr3240hszQWLpIWVqoPN/543u+53Xe53zO+X7P+6N86ry9
u6CAgMAFcv65be6oShgY8LC2PO/JFXMaLE1ev6YWD2rraKeLxHLVMTkKqjwY
H0yeDiWe7B9miEnzkCrEFPIivrGJdh2e7UF0fEDbYeKO+/LFt1g9cH4b0i5L
bJ+73nJKrwd/XbYyyTejwTZsWDeytQd/SnVyKWKVxuD+V8o96MidtbpDPDfG
8+FI9sD6v0Na14hTNZNTsj50Q/7bYrQXcV+x+PD+sm74Tmc7ahEfY4leyNXt
hqbLCbtcUxoXpK6rv9vSjWGx17/fJb4fKN7JUOzG+fMBDsnEb/TXqzT90A3t
tlS1KGKfxypNfH4XPgnyNFyIo8r3yOjmdqEtxjJHlPhBZVAJW7YLHhuyPx03
odG44ZOjkGQXJE/019oRvw2NWD6wqgsOMi9CfyI+7ieYy57uROVehyodYr/z
mz8s53dC6bF2tABxSsDP1xLkO+E91Lfu1z00hkJQTYl0QJJnkNxrTMNooKjJ
ZaEdypnbtzQT3zFLfyU52g6VReeSp8Q/r/FduFLfjnti7+JyiJtoOT2PK+1Q
2D0W4U/Mag0p0F3Rjj3SEwdEieOVtTPqvrZiVzt7aYsRjb/jNuZFTLXihUyv
ryyxxZRghcFgKzY3erSLEX+t7O/JrWlFqdx9h+ndNAJt48UTIloRMpkbXUb8
77CRWPvPLRAx+8BkEOu23wl+M9cMxRGTy7pMGvW9hWbv3jTj9zS/JkXio0Ps
tV94zUh4W7coThwzM/hAvLwZOOetNL2LBk9SuZcZ3Ax3L75PAXGoU6Hh7fkm
ZM3rzckRP/uz+qPxAhf0Mcy+Y5A+TbS8sBrlYq9XvOcA8dj7gUT7Xi427pvl
conFBb9reFRwET/OMKKJT6pZOKeEcJGfo/z5MLGwZ8uTtwuNaOZplxYZ0rCZ
/SM8/WMD+o5EMWx3kvlZKcJWow1Y4e0bZEB83ML29ideAzYLv06UI/ZJfpbv
UtYAFuv6yQkDGon6dJ+cTwNCkzS8Yoh5ge47qeF67Dp6ZfqRPvmvuZmZ/DYO
bt00cZvRpXHmbkGkSw0HLB1RqR5i371uoquLOLhgsONuOfGllB4Fr3gOxvy5
hr8Q0wYVB7UtOAgz2hEnQDwaFFFc+uQFWMvUadEdpF/zwueqs+swIp8fNa9N
45Z59sOk5DpszbBXfklcmmj60TOmDm2V27MeE89pRsTKnaqDYkyuRCBxuOtM
TqRyHfiRM2LTWjQuN/b/tYd+jtQjVSsHttHQ1HOtuGoEqO0ouZumScOrNWOf
4SagoZjPPk/8m3sPb3SxFqvjfYusifWzrGYt2bU442P35esW0mch/R2rmbW4
ITV52I34UO/KwpuMZ9imHlmkpEEj5JfSe+l6NSjU0XEMVyXvtd9dnCxeAxtG
ls1+4hat+urESTa4JwO/byRWGnrVF5fLRq+1IF2pQnKLZYkwWTb2m9c/f69M
8rWHYp1XVGN/jKumixKNtvuTvj92V6LC9fjse3kan8JCLsg8rIS40d7lJ8Qq
R5YTJK5XYvJRVO0l4jAh6YJVP1XiepSd/Zp/co/dI5+rKkDFFnKUNpFc75pT
P12OAXMFP2NZktdrmGb5s2B7tbTFYD2NmjdLXOYhFiovzcV9kKHhINRt16/F
wg9eafyHxHEWkad+HC8DM0IhT5OY/7wzNt21DD6nTYY3SpP9fRbelmxTilVB
Yd/+liD74pf2eIN1CZoNbxxjrKVR/ptpg6NwCaIv+0pNrCH9n3rbl4pijPnW
uGUS23ibLEoxilEgFVi/KEZDymPcbJ1qEbr+tZBQtZpGthuzQ/RbPs5+t6EU
RWnUObye+FyaA+GWud6MFTScNOX4ff45cNRwuWtOzF9ymizXzcH2nSELfAEa
0jld0/6l2Sga57obE7t/4MxOPPoVG2zP2JV/oyAp7/ilzJWCSKZOxIrPFOjE
GaXAoxk4l3cuc2qSIu/wVNXpT4ftUxGmKvHs4Ig63yUdtxlRQy58Cvu0+rad
cklDcbEho26Cwjj36U575xR8aa36GDtKwVVQJulMUSJC++Pzh4YoPLQTTR8s
vIlB5j1JEWIBajHLofAGggLzfLe9pvDAaPjBvoIEeJv6fQwYoDAV/LBKLS8O
F4X1NOZfUZjvSHrevPciUsevvuR0Udh8zAcBGyNh7rz1dX0nBctRy1rZyXB0
P5tJrO+gkLG0VOOZHIzyDM4Y2ig8j+tjS54NhOKQ0bWaVgoTkmXV1Ux/iDwt
bq9ooRBs1+Yn/eIc/nDSMcxrotB49rLPac/TmLPIdLjHpaCz6PPyrPIJbFEs
EU9qpNCt8apzpb8jpGVvul1tIPPyYtIPXrRGytJ/DoTWU2j6n/rU2BMzqCcn
RU1zKPwfMBQ7ag==
          "]], 
         LineBox[CompressedData["
1:eJwd13c81d8bAHAVTWRkJJWUlPFF0SA9RjLLSESShKKSETJCZZSQiMZVVu79
VIiKSnUfIXvda49kR8uWJP2O31/39X495zxnPefz+dwN9ufNHBdycHDEL+Dg
mP8teyD1feCVBigvUKVp1CYhx4yQbutiCyjlXdp+rjcJj1U/Ndz92ha8F80o
a44Q10lQVS9Pgmv/ZTHBv0mYn5aXIed0FqKXHNSwWpGMqlKj1t593qB/QeXD
8KZknHHk3UbbGAKl3c3G05bJ6CSRsq10dyjwHN7ce9g2GVlt27ePG4eB51/1
jOcOyUgZWykbBlyDUE5au7N7MlrufrTjT0MkcHgF3aqJSEbrxQ8eyBfFQum0
sLPb+2R81botNeoCDZamb/jFI5mCW3gtixynaFB9wiO3XzoF72r596lfTIRQ
V8lH7+RT0O9p0eaf/g9g69wj3tO7U3DvJfOnB68mAWbyz740SUF7PrW2JeUp
kGIQeWhzUAoOvbDpLWtOh0ysjDzenoJTM0mTBpOZ4EO1P/kek4pTlOaM3nAe
sHUlU4K/pOGx+73p3LcQ0u2/lBpppmN+0D0F39oieCGwaNTgJB35ghzUhruK
wGCHME/XKTo6BSroOo4VQZKp5CqPs3QUuPTR1lSoGKZlHRsivejo4jcatfVo
MSwZCslNDKejmJf+99aBYjDN8MuUfEpHP5fflOrcR3hY1qmfMUzHOufil9kr
S6Ct0ceqeZyOm51vFmzeUAJN73qb5n7RkX1KqkVgXwnE34hZrs3BQBlH0yXf
rpeAn/2Pz0l8DGw7/tiRJlQK78QDbzAUGah22EpyVq4M4oKi7erOMdA6Z85N
Ym8Z2HJ7J5x3Z+BFnke4z7gMnjBm65d7MTDv40+bKPcyMB40M1cJYOC2HSF3
1uWVwVFro59WEWQ8kWfcmlAODdW9iZ/SGSjayvkr1LQCKic/1Ge1MnCnyhOd
J/YV8LulQ6Wkg4EWt4xv13hWQGzGeu7Wzwy8rX9fSSShAnJXfFgw2s/AlfkK
Z6m2Ckj4LHt9aJSBi2nW3RUnKyFrwca300spnLDJrlzpXQVufAejz26ncEbQ
3ZY7rArSJn+KM1Uo5KhUGl2aUAX6IQdkV+yikGf3C+GFeVXwVWh33p09FG4W
yjsxMVkFoX1/uf10KDxS/fZXi1c1eMVZTR+3oNA2JCCiMbQaNmU3BZ46QqGD
mvpadnw1DL/rBBdrCt0fM7Uqc6sh68Hk8RO2FEaEfoh6P1kNFSO3EoWcKHyn
Xrox1asGwvNtNsZeoLBwIjzvYWgN5LAU9xp6U1j2VE+fFl8D4827jf75UNi4
usL1dm4NmN6tUzjiT+HPyao3YZM1UG0/Hl91maw3I8roKlctXMy2rbS5StZ7
8uDnIKFacIij1X4JoXAJu5bTV6UW1s3u2PYznEKJLLbxGa9aMGkw+fw2iqzX
Ma7nVGgttHjkLJe8SaGcuLmXQ3wtBN0U6LoSQ+HuiMb7x3JJPNTYWzmOQjOn
ln7jyVoIu5lTY3GXQq2Vw+r3Veug3t9K7HYKhSto/gwd7Trg5Fht/SaVwobN
S/lHDeuAko6YaU6j0Gnvhj7dY3XwWtRdZwGd7M+5QxGTQXVg5RFpvegJhYd+
fx5PvlYHWUbrf40Ri4eePWZ0i3h8bXH7UwqzEkMV01LrYIgp2Xw3k8L6yldN
Jh/J+K2ndhZkU5houU9jtroOjK8HZV7MIeP11j1mNNWBs+X5jTLPKZyeGQqY
+1IHnbf8p3xeUPghzHvg8UgdDCif1l31ksxHYJHJ4d91MHepOugxsbiM+MaM
5Sx4LU6LZuZS2J9LRVoKsuDsvZoje/PIfDRVphaKs+CKFP9YHrFP9YfjWZtY
0C6ra77lFYUaVgfLreRZ8PCNuW8s8bL+tm1cO1jgFLn26CQx2+1UYvZeFpyT
CB03eU0hbXacy0aXBdNM1z3pxA7Xgs8vMWFBZ+R7hTFi+VU8rc+PsEDhnnnp
zjcUTiXd07I9wQKe78J/vYhRdnPGMhcW3I3/UpFBfO3Vc6FcDxbwvX8s00Fs
qg1Bdv4sEMvWEObMp1CstnJwRQgLVo/dDN9E3Gt9xOxVJAtKDf0vqhNnDPS9
tY9nQV/bQM9BYi8PdynehyxYLPmq4Ajx3rm/0W/oLEgVZa04SrwkImLa4RkL
pNTEmIeJ64RE7Ples0CXdpGlR3wvJa3ybQELvEfYoExsL6+ocqqcBc4U3yJR
Ytk37x4KsFkw+Gu10ASZ78Q+/aXMNhakfWs+X0b8vq7R3bmX5PNV5oknDrOx
b1/1nQXpMWJfrIiNB3/uK5hgwUp571/CxKIX/LPO/GVBi5Pyriqyf93/loiK
LGbDaIh2mi/xkxu3LxfysqGIN27beuI9aZnmqyXYsEXpdboZOR8uBVVm8RY2
LH3veamLnG9Nfom0mxIbulDthBOxHfvzTIkWGyI1apStSX1stT3r4GHIBpuY
G6JlpH7Ghqar15qzYcUGtRF54tAFAikXHNnQKXTmZDepx0LVDLnIc2wI0RMV
USOe89z/Os2LDSefhb2IIvV7ccCvlh3KBtXhXXFrSX2/XC909GsUG84KVlRZ
P6Nw9MizgQUJbOhd96o9JotCl8rev4p0NiycOeT0JYNCBmfgdb0sNtzXtGtZ
QtynLipkl8eG/EuXuTeQ+3Qs20juZgkbnjPZDPXHFJrE51r/GCDr9/i0aX06
hVE1xgOcw2zI+PVsA9cjCiuWfHUX/8WGHgfP/F5yv7X91l03XFIPvMNDGRHJ
FO44Hv7qsXQ9PDX9zR9Eo9Dz7gbtDwr10Nf+yGXrfQqzWW9rWnbWgwlP8e4q
8vzYum+kf4lePdxVbt7yJ57ct61Wq5xO18N/kdblf8nzyMp+POmSWz1Ezd0x
PxNNYQItSjb+Yj1Ef4pVYkVSuJK3UKv4Wj1krKVqQq9TuHBcxl3ycT0YRHuL
xF6hEOQ+zu7OqQd+y4znH4IpDHA8fs30TT0MyrL9hwIpnGyOSwour4cELvOw
DeT5OvhutrpzqB4Yx34s2O5JodRUgtXUaD0Y07RjN7qTelVQ6ueZqYc9xWXy
3OcpbE9xnN2zvAE+tll4fXQh9RFWI0OTaQCukxZ1zSfIeZkkh1ueaYCGbleh
iwfJ/uQ7bRe/0ACrBg02ZhtS+Gaj/OeugAY4xbM8slOPQubUmx0u0Q2Qx9a2
XqdNYXlifX9ATgMoruGw27qTws7BxftSfzVAjOK9rtNrKTxhVj3sxNEIkuMz
RzjFyPm+jaPJLmuEJ/13uuKFKRyKlhh/KdYImb1DK2gryX1SVk0tVW8EjTEu
a/kF5Hl0+RzHj6uN0NQRqujaw8DIr9szciIbYd+y76mnOxnIaz5j6R3fCCcr
1/YeaWPgKunwZ//ojVDluZ4pxmbguupkW4GKRnCzm/bd+IGByqsb3u3kawKn
PHve/Q8YaJuj6nslsQk89QYZ+QcYqKPvun9dehPc4M+KuqzHQLnuFMH8zCaw
j6vfv1ebgTN8y7JGmU2gxysud28XA++4NffYdTfBaMb62w2SDKxTuGAEm5uh
rXDvfbtJOmpmZa6ffdYMz/Pu/iyJpeOW/d3f77xuhlTfXxz7I8n3V+eq/O0f
msFe2LM6P5SOnTwB5mfYzZCVpJ8QepF8T50zuN420Qzcfi5TScfo+Fzuy9jr
3S3AG/KUGpSi46anEiVeRS3Q0qRZUJ+VjkEjJ3IvVbYATWa9eiwjHdtU0h6F
1rfAjhcGk7rJ6XizQOpqfG8LzMwqb7h3Kx1nGmU0che1guwXRhbbMx3rOFTy
J7RboUS8VCB9RzpestDP8ixuBctjX7Z25j7CpgUeCe4f2+D0TtemeFoa+vh8
Tt9c0wauTmIFPrfSUPSHUW57Uxuo8KzONQlPQ6sW6QadwTZQCgvt++KRhh1Z
n/jFVrRDb/Uiywz9NOw+qh9VaNIOLy031cRPpuL3XIkQwY52WHxd5+g23VRc
5FLrnjvWAeYv20fXNiSjuMLdugV/OsEo1qHwdTkNqf0WOjcCuiAyu3nock08
BgUOMHbf6gaTK9wPAzfdRNEEHw+t+G5o4bfOVZuOxueZS9UN73UDx8sXyrxV
0djXIcO2SekGKlFZcsIzGvXUzs8G5XSDXo7x47LiKBSY/mVSwiL5/qsSf+sS
iXT3ZTNmAj0w6P/iyY+y61jtIGd0Nq4HYh6Zfu5rCsGI2/X0yjs9cFHJ2VQg
KwT3F/stkE3sAZPzNztOhoYgc2N53tCjHrjb+rrSUzkEs3ocN5zK6wHRFcea
DG5fxRi7pKkTrT0gUbfuxpj1FTxkI5Biub4XqGusEzOcwcgX+eZP3sZeUBTY
9KL2QxBWvbWzEN7SC8kiHhIzvkG4b82zFY2KvZC985b03m+BqNxm6G2mReJe
C1PCWZdQ+Eio4QHHXuB44OWunemPrYemJ7We9gLfao1txqk+WCZm0R31rBfc
VspcvOLog3ndL6paXvRC3Zyj2eKtPhh7/nya67tekKgv5uPI8UajGwMm96uJ
K3SfvC/2woLChqejwyT/w5+1rn88ka6UcyJZuQ84ljzQGE93w9vTvAe+7eoD
k/un+c083fAqnt21Q534tnH6Qk03tDuwZWWVTh8E1++Rfp5/Hlc7J737ZdEH
XWP0zNztrhiZHCVi7NsHdqFRq47tO4MeK12q/77vgwIb1RjmZ0cUy6wpn/tA
+t9uUNS67YiFBttL/n3sAw3bCzJm+o4oGDbLXFBD4t6C+cK5DvhyNjqbq5Pk
D+heqxB3EqeGXsTxzBGP65y87HwCH4aLxvAu7IeuZW27320+gfulLkWuXNwP
BSVS9pf77PCO3f5Qfl7iz1Mrn5yww13NLd5C6/qBg99SobvYFn2L/1qt3Uus
9vCwzR9rlLS3t1inRdp3PlSeCrPGin8lZuv394OGtqJHkqA1iqnFGG442A/B
BoG31ilaYX6OpLqULTFPYU+xlyXOPtSVkA8k/WOPJFlvN8dHezLE/7tC8v9T
Mn9XewiN2vhWK4SR9uv1RKTPHcIHQm38StEkP1eIoPBTM9wbeXaRykPSf7lD
0YHtphjse2tgD5O0FzAKDh4yQkMFbs/bhSSf6/vTi1SMULg/7N+3EhL3kMjv
u2KImSYBorRaYveG/PdSBtgmfcrgdxdpf0XzHT1cF9M/dTeZ9BNvq70y078f
3eJsTlJDxGuiSlL378fF/0wDLMdIf9OUjG+8Ori9aU9W7qIB4Igy6lV9q4Vz
N16p8iwlXqwYwyunhRWa20oduIl7eGzkkjTRLlO6S1BoAILPJC3UjNTAyBAB
AY/NJH7EdLPZInUc2Dbo9Z8+8YGEmPBsFcwZtF8YdoCYq/P8f23KGPDwU/Qn
U2LBLJb6UmUUXF7PiLQmLqDVR7hvQ43u961fzxBr9aSKj/6HK+7sctJyI7Zd
kHkoQh6bjF6M3btAvI3a9J+cHJ59Ta3Qv0T8aEwz7/pWvHczTp0RPW9hhtvT
Teigw1sxF0tcZpYhcX0jKv65ZmFxh/h5UITOeUkscQo8z5VM/H3L/iZzCbwl
/vuPzSPiROmMs9Q6tGF7XntJEbcM6355JY5j6s4pJ3OIN/3y71i6Gt+P98q/
zSWejTUAAxG89tg2XyCfWFxhoXyiEK4XMq//UEjsZnjc110Av1bUHF9dSsz5
jb9ggg/zgvW/u1USn94RU8S3Eo2+7+WSaCDeonuA+8MyZF0sSJVvIVZUdWv3
WIIWXFoaah3EdRvXtGpwod06HX+LPmI+M3t+pQXY/6RE1GFwPu6rqk+fY7rs
1Mtz/z6/v1lqCpJ/mBdMDEcjJ4hHOAdpBRPM3x1V0fenie1Egup7RpmBzgfl
qFni4EsTRy7+ZC6aqi3P5fgCHBLPPObuDjGvXTE9VcRJrKG9RU+6n8mzsp6T
tZS4wCh3QLKbGUszT+3kno8HWAiJtDNFtjTBdz5iDuc15R8amIkvLT/9XkUc
PG0UF1HD3KDZ6rdk9Xz85t1hzY9MerW1qNDaedtuZZm8Zcpad+RKbpj3lM7c
WBYze+DYIUWpeUe+yfxBY6p4fh5R3zrvYMnLmpeY+f/sog3l583RtfLcyHuI
7JG1Upp33e/YPz7MYlGHcieVecd8/bDjHlM/vd/pwu55t9xtr8tg1iid4ryi
Pu9CAY/qN8xDzMGUm5rzPrR8vXoxs8XABR7ozPuP2tYd1cxjzd86nujPr79g
1HCwntlz8pzf6wP/n9+DeK425umRnyIlpvOW/7TFt4v5I8Att/4wcdd2hRGL
PqbHsjGzbitiO93aOtogczrec+Tnsfn9qyn10/3BvCQ5GTV7gpjvK3+t3Chz
4TNv2eVOxNktPpOD48xwtekyERdik9bEpS1TTO4yXycp1/n48etdv38zhbsD
UjS85+OJ7kkuHEg7N7f3oB+xonOuqu5ClJgJ6jgaOD9ejM/gHk6UEbwq4hM2
P58fSbKeS/FZEmduSATxSNG6ey+Wo7JcmFls9LyvHCjn5sG9OtejMhPm55fN
cYuTH4tYy2Xf3p+vl1eW/BYCqGcbWVb2kPhIqULlC0E087m5qI9OXNZ2ryhO
GJ0ex/uKvSLe07s5p08cv6mIiGx5S+wQf/BLwjp0K7z7UgWJnexKrspIoF87
bdiklDik8+j5mQ0YzZPqGN5MLP43dqhLCnWU2uKC24nXlSl09W7GWXOBQt/P
xNbPQ12+S+OZxCvrzn4hljFrkeaVQT3Zk80mv4gH014Xxf2H/w7SuAz+zPfv
zGsqVMA8j/rt2v+IBYs0M/wVUSpfO0ZlySBwKMkJGb5WwoX6m/TFRIijz758
Z6qMb87a+AiuIS7fsf/DnDK6xdxO515P3Kgz7pKlgp+bORf+20ws3B72SGgn
vnPqz+/dQbzJbJX7IlX0DqHLZVoQX7iroiavgfJUpzXdmliG773tXQ3sqxS+
nmQ7CMGbFeoKOTXxkGB4/y0nYrOf0nrdmqiYeuqhtzfx1k0PtjzWxq+4hU8j
gVh2mZyBpy7a/nkyzm4k+aSm7nkPGeOunb9zJNuIbQo5/LRNUMBT182jk7Rf
k/+vK9YES7/2fuf/QrzcZHs6eV8ptokPmEwPggYINowHmOGCN9EtNWJDoDF4
wln4v8P4yNvjfcXxIeDwq931lesoBj4v8BdzGIKCnTKNrqeP4pGfvKoup4cg
OC52S3jlUeRxepq3zJ04hSOIvKvQ+3DfM70rpH9iRNUqGVvUU7ZILXlE8nvO
qvK+scNvo7vDC4eGILniofgVZQcM5rxpUfaDtNfYEHPNxQFXifRJ1YzOz8dp
Y2myA+7ZE13c+pu0/7rrwzceR4wM61kwuuwrdKm8ulH11RHl1twIWC/zFTQY
CZfys07huX0d7gEuxKWLRQuPncHhhECbHd++Ql1tXJAH3R1z9unvPLjwO2i0
vWXZW/vjUHL5oa+Lf8DFqOozK5hXMKt8+IHL4p9wbaTRbXTVNfK+of2IXjMM
MZMB5hH/RePtH4G4ZuUImDsO7929IhaHu8eWa9FGoCHx79zIoXi89W73ubZN
o8BdV6Qn+uAuuroeHVFOH4WQ7oOpQ69o+HiThvcJxTHo0OZweLc2Cdc//ydu
8nwMvLPWHE6WTsEOqdi2bKVxcBNk5W7PT8XpB1/u974dhz5Pppu/2yM0/iES
0LJnApixHdz+y+m4LWfnAVGYAHqEUlwaPx2FvSzXHdGcAEqSkq4SpWPHbEJB
s84E/FR56rdWmo6nuYW5mg9OgDnHQEmBNh2DZVdFN9pNgM3581+WXaJjjjNf
MjtkAoJ9dpSlD9Pxtryiu0D4BBhIevysnaLjxVFjLbPrEyBqe11i5i8d9/re
7GNFTcCE2lLqIDcDK67xbmUlTEDs1QCt6S0M7GFwP6+lJuD7HqU7B+wZ+PGM
3NWVTycgXzzG86IzAykFI3PjzAnouFNpnebGQNdXN6ZqciaAnUrT/x1I/i+W
LFeryZ+A7MA/9HQaAz9FyHDzvp+AKqH7LXWpDCw4aPDpAJLxhx+smn3MwLCm
60HVRRNw14D21Ow1A53vPzbhKZkAj+8+iwORgUa25RsOlE1Ap2DwmcclDFSU
HBqLrCD5rqa3NVQzUHBgaXFV1QQICLYd4mhk4P8AHScQ4A==
          "]]}, 
        Annotation[#, "Charting`Private`Tag$5535#1"]& ], 
       TagBox[{
         Directive[
          Opacity[1.], 
          AbsoluteThickness[1.6], 
          Hue[
           NCache[
            Rational[7, 9], 0.7777777777777778], 0.8, 0.8]], 
         LineBox[CompressedData["
1:eJwV1Xk4FdgbB3BbqalRQqJlQprb8pvshRY/pKbFyJaKGiohGdmukRbZhkoh
t5hCx54SsnSv+JLldt0s996QMhWydJGxVypz+uM85/k83+c5z3POed9z1Fz+
sD4uJSEhEUzH93nXTY2FuroiuDuLvhqyCQoZonbGOhG+1fvu06VWZV9MW6Eh
wuztebfWUw+0dxr8oEC9gqvyE/XlpalOnaNC7Hdxui9N3Zi8LPdqoRCXym5o
8R8RWGcoWQxqCzG9zMzBhpqjX7uga40Q/inpUbup1ev82tvUhDi9SbfAjHqs
V+RZLS+EnkFmly71dUZcfNKIAKqF4Q0K1K25cp07CwRItJj7SFBKcLBQNjhD
SwC/tQjdTh286JLmh58F8B0/ecuYOtlHrsngJwE+dCVkaVN36yipP/1RgCwP
5YTl1J4P1Z+Kxc2QtOLWj5cQnC/aoqiV0QwxZ+O1VOr0Et97HJVm9J1s+zhY
TFC3eMpOWr4ZMlIXjTup3wcEzeye0wym4RqvFupDXlIZnKEmVDAWp5VTe/2x
fGQmqwnBvJmdV6jjT9tERS9rgijB8fQa6tf+YKfMaoT/hPo12yIC41d3nzpM
NOAN3ytuB/VNE1abfE8Ddp/TCjOitpl3aiK0pgHPt1Tpr6R+mqqq7RbagLPs
mkbxQ3p/fP9sLckGqL86XBtMHam2/kbVFz5CM5k/xxcSvItQzgwa5GOdb/ZQ
KLXpoFSxbgcfJm3MVD/qLyXtwowyPiwrr/LtqH32RMpFB/HBKBLrKVM7MrvC
rT/WoytaZSurgECr4aZf9xgPR/IkfcLyCWpackw+dPMQffD+mA/1gdec+Z9E
PNhvizjiTH1xuCNdroiHvg7riS3UInm1FkM/Hsw17RdPPiAIsM/Rvzb+FJHD
UUou1OVv2JObJ7jYYR+1hZFH66m//smOHi7eqF5rUKDu/fdVjHULFyqdKuYz
9wnkpL6tdivmwtZ947sW6t9Xme6P9+diZfiSoRBqGff60vcTdUjY8Fam5R7B
rtGXgazJWgyP+R9xzaXrJ8XL7OipxciBfuYe6kOme65NiWrBTbE6pUPtGVee
5VBQi6Ontn/4epcgRie1VdWzFhaXw8ziqUU+x/VSOmswpy1rYWkOPa+x4eGs
Z9Wo420WdmYRHPs7+4xDWTWKFESMaupTZs6yc+9W48iDcbt06nPxwhUekdW4
MOuzjit1qm7x3vWm1dj44p+RvkyCHt+g3PzSJ5DYfd2qO4PW17jMCTapwh7b
F0OlaQRX/0/yYuOqYH9+gzyLOj9m26T7xSooGj2f60c9xggKV3WpQtKFDUEb
qAOdhtPOqFXh2F9b96UTgpC69rdbUivxcpFbdvgdAoa2U3GYMbAssc5dM4XA
g3/DXH8p8E39Nu9rMsH940JRz+cKDBmHTbVQ6yTtGLXgVKB/adTjcGpjaZ0N
cw0rsNb//Luu2wSWLbNzrhiUQ9012zf+FoH/n/m3WNpl+FPfncNPpPu1NsqN
kyvDSw3nwETq+nU17JgBDqKSK0ZcqVe+bmuNyOAgbEhPSfJ7bjqzkKnCwXyr
CkWdmzSfbxm+X5KN43dUSQSL4FnywKklghLYKF4ynIojmGL6ByvmlSCyuzaj
jFp930z0wkslaHiDyvPUTGmF7DnbS8CT3SQp+z13M+r6+KgYa/RkU+Vjaa4d
Zd+eWgRBCRlZfJXmNau3JXkXYkV9f/braIKy7mmuoWUhGEKmfSK1rbTAqn1d
IcYGLbNsqCNMz7gs6SuA0kyfFjeKQFzZFM5yKkAza1Vrzl+0f8sDn8Xtysfu
OvLJMYL2i1fCw8W/3sPpqQdzmCEERfe31drJ3MO72gENTerewfet15GLgOlK
gfACreeTWz8vMsiFzfvRrvXUi9z6TBZo3AXrsAf/1TkC4mzYKPs1C//rfam9
Kpigyvaf/o/5aTDbFaN0KIDAnqEqbvVOQ9Bmr7cS1OJp+4EirTTksRWMM/0J
FNKah7xp3y7xCL897EdwfKR6tP/BHXwJZMue9SWQX2b3qcApBYzO7vEQb3qf
McMrfQ7cQJlo71otDwKevrvGL+0sTK1tfF7nTjDa0aUpdmDBsDvgiyO1+brW
tS4OCfjtcXllpBtBH/exnvX+eGyKcZzX5krgJKUYe+xuDGb26S9xPEqQZyXL
6si5gghlg51iFwKJlM9JtjmX8ePkpJhJnW7cmW6eHY3A36QjYp0JBv3yHq3K
jMC0ptpM+RGC8cbYSp7ZWZjsjXOePkSw/KAnTiufwdIFyjIB1BY9FhUqA4FI
7DAbGz5IcGN6usw9zg/z1Doedh4gqIxo5ci7+qDpxYnQA9T98gVstqE3+lU7
/m52IPCzeual8OQEZrkUpD3eT/8P1xDPo+5HUd/HiNWm/uWz53NXtcPwnCyu
zrAnEKxua5rtbYdjJb8bqVD3Z15k7T37K/IXao1fsqPv/W3Nwd5SE0yUObua
U/8HHEpnSw==
          "]], 
         LineBox[CompressedData["
1:eJwd13k8lF8XAHBJWUJSIkm0Z8lWinCkKBFSUYqfCpUkZCnJlj1EKUUq24wZ
pSgqao6QfZkZu1RkX7JklFDe6/1rPt/Pufc8dz3zPLJnLpvbc3NxcSUt4OKa
/y1P2jjc+0YXKra8bem0SkGuabH9rYstwDXW7fqIXQpa12Qaaby1gbJfPMWH
LxIzZTKqX5+Fu98r9792TcH81LxnCg5OsFagn8fLNwU1N45beXZ7QlLLF+WJ
+BScthdWTVwfBJR9y899qkxBB5lk1TKNYPBSEl4sxUpBVpua2oRpCFyuucFy
bU7BDNMT2418wkC1/eSAZHcKWmqkqc80RMK18q3/zvxNQavFSUmKxXdgNZ9Y
YYVSKr5pVU2Jck+EWmPfqwN3U3GLsGWx/a9EqN7+M+Ldw1R8oHe9W/vqI/g+
pVwS9iQVvTOLN41cT4KO2G7KhsxU1LlxNNPk5hNgOucuNS9KxTMiu9t4K5Ih
WNjFL3AsFQdeneoqb06HC4djxFWN0/DX9JPJg5PPwU98khHOlY6/MvZMHxjN
A8nwvh6ZoxS0TuhKF4xF6M3wPHCDRsWfzeVa+7IRZB0KLNSzqBgillV/nYUg
EvvY/EcOFS0PvPef5CsEXq9C/mPvqehfHJJlZ1gIyT1OqkvqqMh6t1pgb2Uh
CJntOiTCoaI7Rf/jXNVHkN5bucFJKwPz/R4qXasrBgO/jqbGTxko4me3e7Sj
GCw7yu+aVGagg6/SfvufxRBwTk+8pDYDRW98sjksVgJbz3ufSW/OQEfv8ait
J0vgso9Mku5ABkp6GA639paAIz5UalpCQ2/HPxma/z7Bvigum9MmNGReKHn9
cmkpHFtQt/WiOQ03XbhduEm2FEz19DRcLWjIPrexRXRfKVDEXixzs6GhnP1h
3qHwUgi52ado4EzDtv9o9oliZbB6U77y9iga7j52Yt2sQjlcKv/lyltOQ6vs
fy4yOuXQanzWzb+KhleF0nCfaTlMJIcbTdbSMO/TyKko13JQmn7iwW6koap6
ULx0Xjn0nLXfbNVFnif+QnAPVEBLT0B/wl8aSrTy/A4+XAlc4tbHCrfRcecO
uj79TCUUSDzVzlSho0WsaVztlUqQ+2NpF7udjnGGCSri9yvBM6bnuKkmHZfm
KzlltFVCSGqfaaw+HRcnWnVWnq2CkW87JrecpCPn1MuqpZ7VIC41YhsYSMfp
5a42giHVUBNoVJkaREeuKpVxvvvVkGep5VsYQkchjVcrufOqod6b5/VQBB03
ieWd5kxWQ6f351a+u3Q8XlPwu8WjBpTat0lZpdDRJsgnojG4BhKmJkW3pdHR
brf2Gva9GnC/PLzkbzodXWkMvarcGpjy/jt+i0bHiOCPUR8ma6Ary0To0ks6
vtcuW5/iUQtlPLedd32gYxEnNO9xcC2srD97Mp9Bx/LMA4aJ92pBwLZsTr2Q
jo2rKp3jcmvhatXBUzLFdByZrH4XMlkLvj/2f8spJ/N9FmV8c1EdCNxPXyhQ
SeZ71uSbn1gdBDb4vztZRUdedh3PtR11wLkZVDpSQ0eZLLbpRY86UHmt+I3N
JvO1v/v9XHAdtNeO8/2rp6OC1FEPu3t1oBn+Iml9Ix01IhoTrHPrINQoj2Pd
TEdzh5Ye08k6SAseYUZ/puOzaGMtCjcT5OLCKiPb6ag8+Cw4TYAJ2toqfMFf
6KiefEkiWZIJaTxrtOy+0VFv6ah2giYTYhas+tv+nY5LEq9T9fcyYcz3asuH
Ljo2bOJbNm7EhGiBw6Xx3XR00JHt3m/NBLFy3UL1XjoqVT4/NGHPhMOfPuAM
8dQxzTePnZmg5+v39l0fWe9LRyIm/ZgwciTSR2aAjkf+fJt4GsaEsAiV3RXE
UsFO1saxTAgvr2t1HKRj1qNg5dQUJuSrJiU9GKKj1xbRBJNMJvzVl8rbMExH
3dePF06/YkLl/u33aMT1VW+azD6R/JlFUUk/6PjIcp/ubA0Tmsz9EwRHyHi7
mDRqE5nfLfuj7sRKl62XH/nGhITny3MbiKemB3z+9TEhT1s+T3GUjh9DPHtp
Y0y4O2N02I84QnSh2bE/THAfXeFfQXzk8e13XNwsELm6QUtwjIxfTmr9MwEW
JB+X8NtP3JObEWm5nAWzpVF614mz9uz4xS3FgqFrsv5UYq+aj/9lbWDBwzeX
VaqJdU+YVJxQZIG83QqzAWL+njbVReosiBLJbPxHzHY59+ilDgv0+OsKBMfp
mDg7sejUfhYE2a+eFSW2C/O/zGvGAqeV8jHLiBVXCLXmHGeB8a8HrnzEv548
1LM5zYJdLXMPf5N8KL/pGb8jCxLjp7m/EYe9yRHLdWOB1JYNFAbx4b3gZ3ud
BX7p4jfuE0vWVfUvCWJB5VmXAAfiLqvj5m8iWXBrruLZNuJnvd0FZ+6xQMe5
cGqErI+Hm+tG4ccs6BUes6ES6/z7G/2OwgLMn2yxJOaNiJiye8GCDU3OtlzE
TDHxMyJvWfD49J+Rp2Q/HianVhUUsmDZku2+GsRnFJV3nKtggTgweCvJ/nL2
GfIx2lggLLV3jE32/wOz0fVCFws2//LXMyIOOXXm84phFox2xHkUkPMj4X49
6+Jfkp/NtLtJzlfnHK+E+GI2WFXuW/GZnD/6rbiAImE2RLZuuiVHrJX6/Ogq
GTbw1H/OfUnO7yIlTUbJFjZI4yLrPnK+a/NLN7uosIEybJQjRmzL/jZdqseG
9QI/Dp0g9yN4gWiyuz0blCW2PrzeQeqJ5jOFyEtsGD9J2RpA7tu/KwZvUz3Y
kBO53tTvKx2v9nrXsYPZ8I2vcp89ua+OVV1/lSlsuKPTa9xM7jeVxzf8QBYb
2vs8fj9tomO3toSYbR4butxihM+SemD90ljhdikbOtyPODNJ/TC7l2v1o5cN
64KWnTcl9SWq1rSXZ5QNKl4Dg59J/ankHXSV+s0Gi/f2ObakPu31lg434q2H
Q2vDZ8zLSH34L/QNbXM9OO6vHm4l9U5q64kVDufrQeBCG++lHDqeODPx5IZL
Pbys9Ii4Turn/cQo+XtX62EkRownMIv8HwgX6ZWE1cP20isVnnQ6ck/Iua6j
1QNTlXvVXDId+9/P1nwdqAftkuaCkNt03Pjr/olf4/VQss3UTzSK7LeSSo/Q
dD1sWzkzeo/U/8/J9rNaAg0Qslm67GYwWf+QWrlEuQbgrR1nTnvT8bXZ01DL
iw3Q6RMUam5Hxp/voCbl3gDF5ts6V56m47v1it86fBqAQqtdz7KmI+PXO3XH
6AaIjF1lutmSjhWP6nt8shtAb3/r8xOGdPzav3hfyu8G4PIPlWPL0/G0ec2o
A1cjlGlsy/25max/wd1Eef5GeNaV3sq3gY4D0TITryUbwfzF4y9iUuR8btdM
KdNuhLYcjSM5S8h9DrjE9eNmI/jKBGwa76dh5KDas+zIRojUV9O+0E1D4aPT
lp73GmF70x5a0zcartgc+mKO0ghpigvcYptoKF3z1Ea0shHYQh9PhRTTcPuq
hvc7RZogrNjrmmMiDW2yNa8FPmqC+IkLjYv20lDf0NlAOr0JAsOmXmpr01Ch
M3l5/vMmGIp51+e4k4bTIvxZ44wmcBe0/i9dnobxLs3fbTubQFQswCBhOXl/
UXI3hk3NkOBUmR7YmYF7sp6vnX3RDEnZ8ZUGHhm4xaBzOP5tM6R6R+Rsdibv
U19X5Kt9bAaOp97nvw4Z+FXI5+hFdjOIDD0aCz+egd6XDoa3cZphPW+qpuzu
DMxR6Pv5VqMFnNtTBQ/9o+KGTJlSj+IWmF2ax5fmQ0W/sdO5N6paIPIL5Ueh
OxXbdqSmBde3gBf/UUqDExVvF268ea+rBbQU/j3qOEXF6UY53dyFrTDuqTgY
oUVFJteOfM7eVvBUTr0rP03BGxaGWVdKWmFS7aZNrjMFmxa43Xf91AYCwzMn
B7XT0cvrW/qm2jZQqyjz4VZLR4kfxrmfm9qgLnANLNuSjidaNjfo97cBAwJq
REXTsT3ryzLJJZ+Bk14hSe1Jw86ThlFFZp9hj0G41JpbaTicKxO0vP0zzHrl
WIfXpeJCxzrX3J/tUBfKGhbck4JSSg+YC2a+Qpb3AYu2nY8xw8BC/5ZPB9gZ
4bZjzHj08+2lasR2gq729N9Y2ViUuO/lpnevE84b2qez+WMx5zmfttHDTtj1
Q89P+mcMdrfLsU8ld0LJtc6tLUUxeGD35Vm/7E4Y0zcaa7SLQdGp32alrE54
IJ23YK3FbaS48k+bi36Hsa4yKfnASKyxUzB2uvsdXNy9Bh8ohWJEXD2lKv47
yJj1pDxcGIoGJd4L5B99hy1qxdKFzSHIWF+RN5D2Hbgi+Cd9/UMw67u97Lm8
78C30XxZeX0wxtg++XW6lcQvozElIAiPnBJNtlzbBVu+8jo7zwSgSOS7mbz1
XZBxMWD/uYYArC6wtVi5pQtk5E/khj8PwH2rXyxpVO6CGJH6TCPbANzeZuRp
rtcFU73nfUrL/HHl8WCjQ/ZdIMKkbjmq7YetR6Ym9TK7oMM6ntuk1RvLJS06
o150AVOjS1ou3hvzOl9Vt7wi+bUPhlod88Y7ly+nOr8n7e/1Rb5lX0PjW71m
CTVdYJue4XWRdRULixoyx0e7wF9IdzD/qydSVLJPP93eDS+ruwVNNK5g3JTw
oaFd3SAzFdFQs+AK3kSnXera3WCrILwxtdINbQ9tWVqt3w26K95Zm1i74aoL
T97/tugGEevG35QQV4x8GiVueq0bOuSz3fLZl9FtqWPN3w/d4L+yRPDAlwso
+by24t9Hkj9nv/W98AtYdFCtdO5TNxTevePvoX4Bl4fMMhbUkrhfdtWP2PP4
ejb65aKvJF9MqmyB6Tn8NfDqrtA/km/Jmp+ZvXb4OFQiRpi7B572KFwUf2SH
BhtvRC5d3AMdKoXxy83tMN7WIHiZcA/o7gtw+oBncVdzi6eYdA9wVf0NYyef
wWslf0+s0SHxFfx57f62uO7MGQtpvR7wV94ZBGCLlXOl5msNiO3ywmxn/0PJ
3TFGsibE65WeeczYYH72Ou2NNiRfZF3Ql8XWOPt4v4yibw8UptkYHDA/gWla
z6S2BZL2M/wjiR3H0bhNZJVSCHme1buvPC7HMUmsbZlKNIlLHGevuGOJOpFO
C3c8Jn5ww1ym6xj6X4vt1WIQM8JO3nhrjkZKglfiiogN2v6yTc1xZU/I3FAp
eV4cH9u+/zA+N/ORSKwjcawL0l1zGNs2nzv4p4OMb6/OKhd5U1Rr0srKXdgL
/mb/XdoVaIj/br3RFOLrBa6LaRo/mg9g5R7VMjtBEq9bpMyrfABtn2/uWC5G
4rFWwvZ9BhgZJCrqtol4otwm2W0f9qr2e2wzJO56GFswAZjdf4Y75BBx/1sp
r0Ed9Hn8JfrLYWKVlVp1Pdq4XKCeGmlFfH7svOHgbtTt/NA6eJG4pddMVG4X
Lonf5aDnQlygZ/+f/k5sMn7186E78aPG7Sr26uj0NmOJ4Q3iDR2jFjnb8eHt
u9rUaGI1du2xQBW00xeu/HeH2Hmq5MpHZVSeCbOwiCf+Mibxj0cZSx18Ly96
SrxCdHm8qiL+1L6QfDabeExrpmd4M36Y6FIsyCXWevBBM3sThtFs8kXzie9Y
U9V9N+JasaP1H4uIuQzHBFTXo/GwziKZBuIDi8KGuKSRdbUwRbGFWLmPl1tN
Ci0W6enubieO+7e76Yok2krrX7fonh8/f1K0rDj20Esl7Prnx/Ne2SZaDB13
HshzHZ5fj1MGRfwr0N3MaDySQ8zspEgrLMM/7dXRCVPEV2+E8FCWou8FE4WM
WeLjdvwpIkIYFnj4XDFPH3DtWr1ASIsPhZbW87D4iGXUJ1/OLsI7iUdTvgoS
d/iqtrQuxEevLb/8WUEs0l6Qz55jyO5p9eZdNe/6U+t3zjIoNVYSYmuIzQwl
h+unGPJW7bnrZImVC/YPZUwyXvZaH1HeOB93Uvud+5Ox48q3Me2t8/njD1VP
jjLy52yjjRTnnVMjNTrIgMjv8idUiHWFLkRa9jJKJOwqHHbMx7cnlG37zjBM
73Fw1yAuPECf7G9n1Kqc4wnUnvdikXSzJsYRRn/y7T3zrt756y6T0XLQEZL0
iblUm27alTGsm4fa6Ybzbnt5M5PB+H72kvfbQ/Ou/PqCk804PzYiXnp43g7b
vu5NZvzwccmtPzbvQh/Z4GCGG/9P884T8+Z68VtFhzF178rYiPW8n347N+fE
uLFuMmr29LzjLtxSjGNwv/CUF3CYt82R+CU0RujuqXJxx//3T3pw9A1DsPya
w0ZnYv911vfzixixR2cWqrnN2yDWw62KsbLTJ1nXc34+zZ8O9bMZiZf+6Zh4
z8f/zbUPtDBkpv3aT/rOx1NP7vnwjZEessD7QuD8+j3vHnjZxZBbflPcK2Te
gameQ32MF094coMi5vf7lstE1DBju0KI+Z3o+fgvp8XVYwwd/fCo5/eJYyp/
drn8YhSzBOQLEubXP/X86Zg/jAM2keXlj+ef98Jzcdcsw9zr9sJuCvFbn8sx
ItzYvHBZ8jh9fn4dQbKLefBUzB2duaz5/ko7J1YsRgfavWuSb+bPT4bDIl8B
HNohLr6lYD5OcZBqEUSXogevd+C8Q/hljZai9+fEUbOy+fwZakxtUYwWSrEP
bf7//E5KckugvkrbXf/P8+uhtZ4Rvgpnj4oWXftG7D4uJbRmNV58FCjt1Ecc
p9of7CCNB+TPNpv9JtYqXTn4cR3OmSQuOjhDXC15tvPVesxzq1fbO0dsUkwL
zdyAG/P3xuzg7Sf5jo/WZG5CbsMNhpLixOcPyReMyuE7p1Ney1cTe9NF0oQV
0CUmLl1wLTF7d4aYmiJ+a+bhnttELOja6xephO8devK71IkfzXR66KqiZxBF
4bkFsc7O+rncnaiY8dWKYkV8u0nqscsu7K5aGf7Ehvi+iuhnRQ08sjy0J9aB
uFjz9eaXmqiccu6xpyexcepUZb02DuIWEd37/eDPxzeWcFAPk7tsdTQSSHx1
weJj7/XwOO9DJ9XHxDwpYsZKe7HMhL9iA4VYm3N/WGIfpn0ZCODPI/0NOlOa
p/XRZoY+wW4kfvA79uSUIe7a+Sd7XRtpX6duyQg7iKJX9ru4fSXxPeGaAZJG
WDbYNbysj9jeo0RWzxiV26R6zaaILV9MUJJNcMG76JZayQHgCtvsa8A8jGme
bh8q/xsA/y99+ZsPWqJvTuF1SbsBKDTdE8dHtcTjI8KajudJ3Ovy5E2e4yjk
kJnH70psmfN+/8fj6Hms+8WBQJJv71fP8T1WeGC7RUppGokL+/TAf9Y4NK4R
WjQwALr3L/17x30G/XluW5T/IPnPUZV91c/gCvHujbXjpL9B7KobjmdQSyu6
pPUPaV/5QUqu/gxGhnxfMM4/CDK6DFNN6llUWH3LZ63cINjuqdKaO2GPl/a1
u/o4DkKh83vvm/3ncfS+7yn1oUFg8jukZpi4IOXjQMGd0UF4qW3glu/qgjbD
R1ePTgyCbpF6Zm+cC1bvkW+jzpL+9/S+Rn12wYzhZstVwkPA/PSwe7mjK9rq
qRyZVR4CF5GIV1233JD5o8uwyHMIOuSME4s63TF7n+FOE+5hMPM4ctqWeQ0H
nlYcGVz8A3ad1bw01BeAWRWjSY6LR2CsW1rHRTWU/N8l/ohePQod6RH5oBeF
cT98cfXSMZBoWHu+JDYWRzt/CugljkGL1MKvXc1xGPte41LbhnE4rpW/WmPt
A3R2Pjm2PX0ctjQ8LKjblYi0Dbqep5V/guBza0Zm0mNcmzMnZZbzE561JvLp
9z3F9o132l6qTIBmZyHn0bUUnErqS+giLwJH9w9P5yqloekPcZ8WLQ7suiS6
4X5FOqpm7zwkARwY3LJbjcFMx5UeltLH93DA7LLC4d5m8v0xe7+wWZ8Dm6bF
3qn3puN5wZWLmk040P69XL2Fm4L+8iuiG205EBewtWWNFgWzL4g8ZQdxQDPV
SOFVFgXjFJVdRUM5cDDh1kh7LgWvjpvqmYdzoFZF7cPiDxTUuXa7mxXFAePe
K35WVRSsDBPeyrrPAebWz/e4+yn4nSqYU5fBAWfRqJmjslT8dFHh5tJMDrAf
Wfr4baFihpLxUdPnHHAX9uOjK1HR+c2tX7XZHMiXSteb0ybfa6UCu2vzOTA7
dk+LbkXFLxFygsIfOJCw/vbKxtNULDQ5+OUQciDk7PmZufNUDGkK96sp5kCe
hm/PMS8qXkigmQmVcsDq0aNBf18qGttUyB4q50B1ms10ZjAVldcN/Iys5ED5
pdwVzZFUXN7LV1JdzYHuTXc0uOOo+D+lSXdo
          "]]}, 
        Annotation[#, "Charting`Private`Tag$5535#1"]& ], 
       TagBox[{
         Directive[
          Opacity[1.], 
          AbsoluteThickness[1.6], 
          Hue[
           NCache[
            Rational[8, 9], 0.8888888888888888], 0.8, 0.8]], 
         LineBox[CompressedData["
1:eJwV1Xk0FdoeB/BCUc9VohINaPKiMqTx3XJPmg63J0lUKJUQKpmu4VUKkRA6
LK/QlnIyXI55yNd0HDPnnHB1NHAydChRhqS6+/6x116f9Vtrr/Xb+/f7bQ37
S+bnpWbNmuVP1z87M371QgMDIUwfxkhx+gk4WsIuLW0h2FcazdKpVYsDU1au
FkL6Nov1mHqoq2frfCUhpOTL5OKow9WSbXrGBDgfoBLsR92SuDw9kiOATUeY
iEFtnrp4/7CeAI61yqShj6DEkLug998CXPPWbK6i1qz16OrUEKDz4LGPJdSf
+4Uu1YoCuGdMLUqnjtWKjkkY5WNjZqc4jLojXaHnYA4fERua4g9Sn+DI+qfq
8iHv/3as9B2B/6I7az+u5+OTT7A0hzrRXaF16yo+pJ8mzk2jFusv1qz7hY+9
8SJxDLVLrmadRNIGpaP+U87U1/J+VdZNbcPXibQ/llA/LriaUbKsDcwFpWb2
YoLaJZPHpBXb8EnSE2pJ/d7L96eJXBsCXac4TOqTblKpJR9aMVX24IU+tdul
FaM/n7aCZ2Z5VIo65srR0LDlrRC94G1I7CV47YnipDktUBia87Cuh2CX6Fmd
1Xgzkk43xJZSxxuxOhX7mhHFnPTLoj76L9fxmzXNmPxuqBJLXZesqud4sxlK
0aNBttScRs803dnNuM60Wf3pLUGIhk5c5UwjDA6uqptD/S546RPf4Ubck/16
Y+INAWNYKt+guxGm7DNaA9QzBV2C1NJGXE/031lH7W4aohDm2whR0YorodSn
vHuDzKcaoLCUpyhHrdsc7yH+XI8/G3gXxl8R1LSzjT6K62E6tE8kprZ+XSL/
VViPlNg32wXUgSPdjxXy6mF9dConi1qoqNG+w6MeLS2l8Q7UXpZsw6gvdWAO
fVsl6CZ4/qZ44j/jPCTIJR2KE9F6GmyoOtDHQ9zVxfWB1P2fRBHm7TxItk1v
cqNWkPqxzjGfB59TkZnG1KfXMI7HePJQbn3W/dNLAhmnhsL347VYxZD7waBm
jr30YU1wMWnqtVn4Fz0/IUbmQB8XmXIS/WLqkwzTqEkhF1t2b1NKonaJfv7U
KoeLolXJTs7UEfrJHaouXAimLzr+7KT5uJ/fktRTg7leKjc1qU99Hhl52lSN
qmLbOpN2gnP/T/OzKq1G/3/V5m6kdt17Rnbes2qEJv6mqkD9vxjBSueQanh2
SWpaXxAkG+T/rsOoxkdXvxVHqPuu+qZnF1YhwG4izURI6+uLzIViUgl7GbVb
K/kEkb+RrHvRlXAInBU+00aQHbFnwimwEsfHFzq9pP6s5Rukal+Jho2iR/ep
fWxGUvw0KvHATENuPvWN2q63vyZXABUTXpIWAi09m/xbuwDnfFuT200Ezo1x
xoZqoHNh6Z3T1JnnBcK+6XLsFRbFb6fWTzgwtr+kHKHXC5cPNtJ6ltbfPG9H
Ofpn51YYUx9un8u+u/U5vAp+7PlST+D5R/YDll4potYM7dvAo/ma70yPVijF
ucj1oslaggbtmuKIoRIUDN/T5lKrv+7sCE4twaSM74ztP3HGz4Xey0rwJXO3
RSSXxuUPBx2fXYzOtTohvdUETYlDrir8Aowkju4yqyCY9Pb0V84qALEWeytT
ax75GbbwTgFmHMzt/wKBt7RSmty+AhiUfTCyo9Z03Nk7VZQP1buvVJzKaVwv
1LIrOQ97XgtaXcpovGbdnoTLHBilRarpFRGUir/xdhzmILpyJGqokMBCmm/W
pc2Ba50pO5U6mOFnrzKQA+1chUoVaklFaxDLJgdHxuZcm86n/fvcpymamQ1b
w73c9FzaL273c5ccysCdcrnuyiyCvMw93GMyGThh3Jd3ibp/+H1HLNLBD5ZS
X0HNvLh7etHWdLgVFT3zyiRY5DhgtGD1MwyemrmxJoOAnNnRIvv9KVzesPOc
2QSVFq8Gp7JTYBc8NfAghcBSS1XScTkF2tvLnBjUkm+WQ3m6KRBck/gOEAKl
lLYPl7Ppva45eUiX+vxo9djgn4+wZdvWkLJkAsXlx77m2CTBXOvjPDyk7xkx
ou5uHQdRh466YxxBvaHT6k1dLLwIOOz5g0Uw1t27VmLFQobvpgOx1MbaHRvs
re6Dm5NiW36fYIBXtsX8eAwe6UQx5WMJbKSU7517FoGEQvOgiCiCLDNZVjf7
Lr5nLrZeTj0raTrBgh2O94x1SexIOr939Tw2TgvDrQs+16oiCIY9sorWPAkG
uz494EM4wZeWexX1ewMgGzoqXB9KsOKEC64s9cMSjt18cptgf9/+8mVDPogP
fxeuRh337VupU7QHijo93eVDCCqCO0oUHdxhIfNIeDOYYFAxp7h4x2W4HVcP
mA4i8DBrclOquoCw6yapfbfo/+Fww+Ws01mwmPKaJ6g3Tbu8cNCwhYG6ibj5
JgF/XWfr3MvHMHN6waAR9eCTQNbvAYfwi47d5txAOu8frh3uLzSCuD36wkXq
vwHWVX9h
          "]], 
         LineBox[CompressedData["
1:eJwd13c81d8bAHAZFWVkpyVFvkZWKhWPRFkhRCqSEFIZpYyQrAotqYiMjHtJ
yUjUfazsce+1JSMjlCQ0EL/j99d9vV/Pc557zuesz2ez3UVTB1YWFpb4ZSws
S7/V8ZLfht9ogjX/+bkV4cnIMit0qHO5BWwffjwscD8ZrRsyDdQKbUDiUnKh
12NiunhGfd4ZKEzfX9WRkIxFKQVZco6uMO61IyY2Mxn3SE4e9xr0grlm/R7B
D8k468CjHLclGPIbOuUHfiejo3iScpVaCFj6ch5WW0hGRpeKypRxKPxyYn0c
xZ6CGcZWOwz8wsFOeTxr55oUtFR7vnOuJQJqp1Jy/WRS8Pjy+Hj58vsQI8Xc
1XsyBd90KidHXoqDApfhLzMlKSjNY1nu8CsOqK525z9UpuBjLd9B9atPwV/z
r2h0fQr6ZJZLffeNh0lvvZ7tHSmocc080+jGM5AoHWc7PpGCdnx7u1bUJIFI
3kxtyIbnOJp7cqC6PRU2drEGyXo/x1+zz2b0Z16AQ0j+T1f5VPyVsX9Wd6IA
omNCVRoC09A6diB19T0EyvMDvB2t6fizvXqfdg6C15HIwjtd6RgqlN3sy0AI
uVt1WKc3HS113wXOrCyBm1ahytSRdAwsD8221yuBmm2TScfn0pHxdh3XgdoS
yMq8/8tMPAMvpemULtaVwog6+1CMUwYWBTxR8G4qB9Y43c7qyQzkC7DfO9FX
DmXyrRHwKwMd/RUOOfwsh4bRo+y5sxnIf+2DzRGhCuDvLlS4y0ZBF5/JyP9O
VIDbm0auLUIUFLus961zuAJujpSdSN9FQR+Xvxl7Fj5AaX7wMLcPBenOFXmv
eCvBV5rbWMifglLOd0qkNleCrbHKH9EgCjLPSnbwa1dCQ/jnWcFbFJRxOLLi
681KkMzLPtj7hIJdpygOcUJVUCtCW/O2kIJ7j1pJzMtVQ83TkfOnpyh4PGfB
TVyjGhI7drxq/0XBq9zPUdu4GgQlP1XpzVKw4MP3k5Hu1WCq3WS/eRkVlXcG
P9pYUA2a8VrN8TxUlBF5uXo/1MCEt5ZjlTQVRTvZf4ccqQU+I+b7Yisq7lKl
6lDtamFOv+5SykkqWtwzjm70rIX3NjaOoaeoGK0XqyQSUwscccuG1B2oyFuk
4JrRVQvSjrtLPdyouDzueH/tmTqQ7bvoPhFCxemTr+p4veqhcsOOdt4XVJwV
cLdZHVoPdUUddfIvqchSpzS5MqYesumw4lAOFbnVcoVZC+phQsJT81w+FaWE
Ck5Pz9RDTEq+hs97Kh5rKP7dcbkB7OKXXc6up6JNsN+t1pAG6FpvUOjfSEX7
veobmA8boOxo4V89OhXdKTStuvwG+CIUYs9opuKtkNLI9zMNYPhkw7GULiq+
U6/akny5EXZH9CYZf6Fi2XRYQUJII9BN3z5uGKFidaauXtzDRrAu7tQ6OEbF
1rW1F6LzG6Fv+0T8tnEqfp+pfxs60wiNnzjGKD/JeLMiDW9wNEH2p+KZ+Sky
3jNGvQFCTZDmFx6lP0PFFcwmdm/VJlAOkDFv/U1F8Wym8bnLTZAYcS8jY56M
1+HB57MhTTCiyRnT9I+KcuvNL9s/bIJ+x+nRHwtUVLvVGmud3wTbSnNzJJZl
oqljx5DxTBP8/umwW4sjE7OiDPelsdJh4Y8AY+/yTFQcywp5zkWHtj4ZisKK
TNyZdF40SYwOWZt+si3nzEQt3gn12D104Hqt1OW6OhNXxfmm6xygg1paXb0u
dya2SK1cM2lABwud/fUbeDLRUWPz4CFrOjAf+3e85s1EhdoXh6cc6FDdn9Th
wZeJf47ueZNwgQ7FQsfqZddk4q3zZrdmAujgN73lcjh/Jpr97Z1KDKfD9NWb
G+QEMnF9iKu14T060HI3J1YTZz8NUUxJpsPux75i3wQz8Yo0f6xRJh38+4I4
PIUyUTMvgW02lw7HVXVzfhI3171pM/lAh08Lt5W6hTPxqaW25nwDHWKdDv3V
ESH9HaBT0tvoYDmwxymDWOGitYBZLx2mnrJeZRMl/Z0d9Vv4QocfE2oSlsSl
oV7DlB90WOvua5tCfIufzeToX9Kff7ZyI8RmCXfesrAygL3qRoDkWtJ/mfVb
srgYsNvBz+wE8VB+RoSlAAPy+j4n3STO3q/6i3U9A76WGdm/Ir7SUHoqeysD
zLdaRjcRa1oZ1VjJM4Cv+L7sF2LOoS5ljp0MKBt9tOU3MdPt7NNXGgxwa5y/
vEgcNz/FcfIQA6hHLNeziGWifXjgxRUmDChVVef7S+Lygtydr48xQEZK22CM
+NezJ1o2pxkgWrWsqpkYZaWyOF0YsPHDqmv5xOFvXgvlezBg3dBvxzvERw5A
gK0vA2QFT/qfJhZrqhtZFcyAniuN72SJB44fM30TwYAb/kPrvpPnkTU8WGz3
kAHJE7seZhBf9nCX5ElgQOz8SYkTxBoL/6LepjHg/JFv7ziIV9y69cf+JQMo
kv42S/NBFxKx4ytkwK3DmSwHiJ8kpdQVlzBA0YA7vpXMp528ourZGgassdWQ
tyWe1tZbSetigMecD681mf/39FZ35wEGmNqieRNZL6En7T4KfmOA4HvtS2rE
opd8s8/9Y8DarDvSM2T99S+uEBVZzoTAgZhXB4mpt6Ovl/Ew4XCQ3d87ZL3u
S3lhvlacCSaLHbmcZD1zKOyhVUgzIfkpXXQPWe+NRZXb3JSYsKAjJWlH9oMt
s3e2UosJItqPxJ6Q/ROyjD/pkgMTztWmVyWtzMSyPVlyEeeZYObIaZRE9t+C
58HClMtMKOk6e+YJ2Z9Xh32amCFMOLvtjZQneya61A38U0xjgpekwfX6RSqm
s/vf1M1mgq6fyuQdsv8H1UWFbAuYYNwWVGVAzgfrV4ZydyqZMPxQ5UHWLBVN
HuYfHx9mQt82VzF+ct5ENhoPs08w4Z/JaqXH5DyqXTHmvv43E/gfrQ4VJufV
AZ+NNw1WNIOY1Yn2ue9U3Hkq7A1lWzPc3iAQ6UTOv/X/WQk6OjWDvh33wodO
KlrZTT275tYMr41NsxvaqRgTFyn78GozsN4QNW5oJfcBT5lWRXgznOmRMc5j
UJF1SsZdgtIMEfzmH8RrqDjybr6hZ7QZnj7u8bpYQEXJXzFWvyabwUlz5cJU
LhXtFJSGuGebodszXdaN3Acfkxzm93G1AH+Hg5NxFhUbQxtl4mRaQLKn52tG
EhXzTBLDLM+1wPDiGcOKW6T/RY4q6y+1QF9Rv2VgGBXfbpHv7fNrgUv+0trK
wVSk/Xq70yWqBZg/pKhXrlGx5mnzkF9OC4TXea4Lv0jFnpHl2sm/WyA65dD2
4iNUPG3aMOHI0gpGmotDzMPk+Rc/iJPlbIXTCmIKfXpUHI0Sn8oTawXhkmVn
Pu4n5/+OPclV6q0gmZ/HNFOiIuf18yzjN1qh78Pioi65fyPGVLJyIlqhS2lf
8RtOKvKYz1p6PWyFRz8UytdxUFFwW9jLxbRW2N/ynlI+R8GNDYk2/LWtkKjW
dvb+CAV3rG15t4uvDewEU8OkSyhok7PHO+hpG7iyROttPktBHb0LBzemtsFW
9pQ+o9MUlOtPEih60QanN2jXup+g4CwfZ/YkrQ0Ko0siHxlT8JFb+2fb/jbo
jmQ+tyPvM3SFS4Yg1Q73YzvKZ9gpuD/7xab5l+3A/2fN55WPM1D6YP+3R4Xt
8DDu3sWeu+R9qkewSKW0HRwo4qqUmxnYw+1nfo7ZDiHKnC4bfTPQ57z+za7p
dgj68eZWmHUGvpb78rNQrQMaBTqcjpL3ta2Z4pWXyztgfWcNy1h8Ogb8OJ1/
ra4DJG7rG849TMcu1ZTnIc0dUO0sas8WlY53SiRvPBzoAI1IGuufa+k42yqj
mc/WCWtpqw95WqcjnUW1aPpAJ8zvu3gtTywdr1noZXtWdEJNYPgP76g0bFvm
EeP+oQusRFYfWnMyFa9c6U2VauwC2YNdX8WOpKLouGH+x7YuqHCLlVl3MBWt
Ora16Ix0gVjgf3GLCqnYnf1pjdiqj3Ah+q+pFVsq9p/Qiywz+QhHXaJqjmU8
x2/54sEC3R+B99TMS+bXFGRzaXLP/9kNSU+yEm1OJON6hcf0ZXM94PHd81+p
fQJmHLTQue3XB4HnO+O8Zh5hgP9wutq9fjC8EG/mq3EPRWOueGg97Ie7kzY6
CVL38PWLleoGT/phcGeaRz3PPRzslmGeTOoHk5mEXv3eu6i79+J8QE4/mItN
xjID7yL/n98mlYx+eKwi2HAg4g6muXPOmvJ/hscfhKwK8iKwwV7O0PXBZyhU
a1LaeSIMb0U3p9U9+gw/GuMfzG8Pw4MVPstkn34GlgdX2kdYw5C2paZg9Pln
yNBefKKSGYrZnx02ny0gvijFFvMvBO/aPvt1upPkFxwqy6IEo9lJ/iTLTQPg
FMrUXtgUhHwRb+cKtgzAbsHXjSV/rmN9sa2FsPQA/ChJ5nnBuI7a616ualUc
gFequTxswddxR5eBl6nWAEg/4ryVPhaIwsdCDA47kPypkzU1AQHYafZnRitz
AMSnlg/aCPlitZhFf+TLAQg8c+pTB9MHC/pz6ztyiWe3nk2/64P3L15MufCO
tM8r8NPi9kHD28MmsQ0D4HZi+L0HlzeWlLVkTk6QfKHBshrBK5imlHM6cccg
iC8E9z5z9sToPzyHv+4eBJNg6pZKJU+8ga67d6oPgm3doqrWrAfaHpbmrdcZ
hLvx2mV7IzxwrfOzd78tBkFzh+aBHXnuGJEYKWLsPQiKArpGuwTd0IPXpeHf
e9JehP1TjLQLir1orFkoHYQSMW+dwy3OWKavUrn4YRD69PN+xwQ6o0DoPG1Z
I/EL0w8DXU6YNx/1iqOHtG/nfnUq5iz+Gs19wL0wCCytvYxyaQdMCBO9y8M6
BIFSzyuffbLHg5LXIniXD0FisPLg6gf2+Mj2YMganiFgebtv9sniGdzd3uEl
tHEI+sJm+H177dC74p/VBo0hsC29zKJSZIsSdnYWG7VI+/qUKO6rtli7WGm6
6SCpf4N53WunLYrtvWuw2WgISjr1nw85n8KiHAl1SRtSf6Wz8iZ3a5xPOCQu
709s9XDZsTwrfL4va/32IOK48DOU/VZo2MW3ViGU1GPfO8FHP4bxQl1rlKJI
vX8Jb8V/WKJGhCubasIQaK5hs92pboGB3veG99FIvlb1AQaXGRoorPaMLiP1
XA2GNiSZovBQ6OLXSuIx2tuM3ab4wsRPNK6J2GbvBa9zR7Br21n9v33EGSt7
EY1RpW1fdj7bMLC8i+zKXq6PC7ff7OFeOQyBkum67sf1sHa/cpX9ahJXpDNi
X+mi7YttfQJCJF7B83yD/SGMCObn95Aice1fM0VftHFYeeTydj0Slz9RJWir
iTkjdqyhh0nc94uTei6gX8KnqE9HiE/8Fz1J1UABrub0iOPEPq85FDL2oWb/
+86xc8TRO79QO3fjqke7HbXciB/1jp+f3IVthrk/n1wiltSwesu9C10LM1bp
XSM2vKvxyUwVn9x5oJ4eRew2+ptNWBntdXhqF+4TT3t+yTuihIpz4RYWj4jZ
7ta23lPESkf/ixyJxC72mws0tuNPdeekMznE89ci1Xqk8f3UgHxxPnH4Cf7x
uG0YTrEp4i8i3jpVamQnhZuEzJtLy4iDFCLYOLei4TcNDvEW4pHeoxy+m5Bx
tSRZvmPp/w+7SCRtQAsOLc293cROzpKcbevQdqOOr8Ug8foIfS5XURyiVora
jxCbJ3HxNQijyy7dAvdvxN2FGwr2CeElE4PJiGli+rfat4f48W93fVTsH+JB
WirrAB/6OxvJZcwTi7pSg9fyYnjQkbPl7F/IejTf8VeYC7l5m9kZK4kDZ95V
lKzA+3HmyT2riY89pcqEceDTPMtPfwWJw4cPejgvw837O31WrCXm03M151qk
pTUcFxXaQCzOJWrqM0eTPd6dL7GZ+MeHslyJP7RXw9ZmipL/r//YmG2GpurZ
+0P9P2I3tbK5dT9pRYu2UQbyxInXytd3fqdBxGdZKyViFm354tFRWoWofY2j
KnFf8h9/5yGaXuqQ4yU1Ytueo4LH+mmNSmfZg9SJNSt7jFw+0sxoI0l39i+Z
u7WapZXWoe8C8TpL9YSSPg010qzbv3ZT9Zb6MyeiHPiB9vnMeZ/Cw0vxB5P+
CcU0px/fRSqPLNnmQcfBl7RxP7f85qNL7nivovyU5sH507Tfasm22msvXaP9
eej547v1klkSpa3H31+TmImcP71kcZPYC1dprC+9ZLkc/99+i0/sE1rY3j/V
Ii5LXt7YsucFbXW1t6PkhSWPSmVLF9Humc+xqXgsuclhKKiCJtzvl6TptWTz
d3xPGmhx5xc0jHyISzo/Vci00MRnA7pP+C+NV+BO4IkuWmroMh/noCUHjXO+
7KPJCNwQuRK61F7s6dfHg7SXz9jzg28tjX/g4ZqvI7QdcqGm96OWbCcpnTpO
09C5Gfki5v/zIf9t2zStnMElWxy7FM85PbTpN03XJqK6OmFpvikpCgazNNMr
d9gG05bmp0oqPJ4F29nWJE1SiUWNkigBrHjy7n2Nxeyl+d6oKO7Ljo6Uh95i
b4irT+99+34lflUVEZEuJpZetfY1+yp0K3ucp4pL/c9tyLLnRp+PcRMmVcRy
W82pu9ZgFHeyQ1j7Ur2PJdFtwqij1PUg8CNxhsrAtqOiOG/OX+bdS0wvzLrY
uxbPPQ3a6PqF2FXP8pfwBtSVPdNu8pu46zA4rZTARaM4Dv05Yi3XZ/MzEljg
0axyYHFp/Qs91B7dgpJFB+6qrhgBluPvZz/2SSKr3lY9MRHiq9b8yQIy+Nb1
5BWBdcQ73a8abpdFt7vRqas3ER8cXR1sJIe97eysi1LEjbzUsGfb8Z3jUNHA
TuII+TcvSpXQKzhN7oUFsffVHSu37UL5jJ7jaceJdRfVqL27cLBO+OYzm6V8
Otd47G40EwgbuudInDxaZLB2Dyomn03w8iL+fv6AnKo6jqE0n2bMCATORBwr
mtqPSQO2GmqxxMt9OkPttfDYiieuygnEpQFm99q0sMqIs2ZrGmlvJEg9QTuA
zz+NXucsINbgPpD2VAdt5qhTzFaSr+67SvSBHu7e9TdHoovExVex35LQR37P
Q24ePSR+h3e3da4+Vo0NfFvzhXhgrmBzpwEqdq0fNvlD8keEF+d2GOGyt1Ed
jWKjwJJr8+9UzBF87uXxvvbUKJRoGXQGcVqi/+sSXzH7UdB8tI5v3sESj33n
2ePiRPKTFgz4yi2R2zGzgNOd5AcYa6wIOIZeRwdf6gaRfNlU4Q0LVqi7wyK5
8vkoBL6avnBc1Bq/TqqFlY2Ogq3BkcrT3acxkP2ORfX4KCQ+uOU1z2uHgiKD
ko2TpH4TJzfzgB3u2xdV0fmXxDlt/spl2WFE6Odlk5xjYKuspxQXcAbl1t32
2yQzBiwXTKq3Kjngee1udz+XMehLtrxr9t4JJ2L8T+78Ogaap+YK/+x0w7TS
0eL7E2NQYthe8NfKDW2+ma+bmBqDxDnZHULX3LB+v2xX+jzx5haFuHI3zPjW
brmW5ysEik2X9x5xR1stJbN5xa/Qd5nztqKnB9LHB/TKvL4CizO7vHj1JczR
1ttlxPoN3FyyY4XyvXE0scZsbPk4aKqIu63qvI7ZNRPxLsu/Q/We+vIsiTBy
38WNR62bgAyROadqpUiMHvfHdbw/oLttYcTg5j2c6P/JpRX3A9yqRl7ubYrG
e+/UzndtnYTqgEjvi8KP8cKFEz92pE7CSDBX0IRCHFK2anqdVvwJl3Y9bXwb
nYCbXi+uN3n9E7TOza6r/JyI3ZL3u14pTUFf9v3ytZeT8U/8l9iB4ikInrp6
UUH2ORqPi/h17JuGFmqBBfeHVFTO2XVYFKahzfeItWp9Kgpfttx4bP801DJL
PKybyffHfExJu840hMvX1rzoT0Wn1cIc7UbT4JOkJ2W8kIqBsoJRrbbT0M1w
CovelYY5znyJzOBpUPyreOY/ahpGyyu684dNg0zagY1mOWl4ddJYy/TmNFgs
qx7yK0xDDe87g4zIaZDb3veEXpmGteE8/zFipkEjyTX66kAafk5f/bopYxo+
/1WtqF2fjh/Oyd3gzZyGV+nnNWa2pGOGgqG58YtpMPFYVbFJNh0vvLn9qzFn
GqqfqU1eUiPfa5VcexuLpqGCNZ2xySIdP92SWc3znvx/4tFUffL9VmKk/+kw
TkPMuvEbl+3TMbTtZkBD+TQYZjw5XeeRjs6xFBPuymmgnr9r+8s7HQ1tajYf
rp4GrasqLpuvp6OixOjPiNppKGnz9DcMT0eB4ZUV9fXTUJilFX/lTjr+D85y
QAE=
          "]]}, Annotation[#, "Charting`Private`Tag$5535#1"]& ], 
       TagBox[{
         Directive[
          Opacity[1.], 
          AbsoluteThickness[1.6], 
          Hue[1, 0.8, 0.8]], 
         LineBox[CompressedData["
1:eJwV1Xs4FFgfB/BcSqWUqJXwhrR2k3Upu+gi9bLKtqXkUtNbQtSERFp0U3go
qnHrVbkcg5hcYzKmfN0ZtzEzGVEpooRWiXLpzZ73j/Oc5/N8n+c85/I752i7
+Tp4yM6ZMyeUtv/3O2/rLjU1leBZwqMKhVyCYn1Jl/46CSy616rKUKvzwjK0
dCW4HmhydDqHYLir12yhigSL/MZ7R6ivr0pj9I6JoVo7GSqibkvR4NwoFqNA
7vKS/1I7ZC63GTEW489StpM2dfnGuiV9P4lRVKp7bSW1Tn1AV6e2GBOB4hJl
6s9vJcwaZTGam2OGZKjj9VlxyZ9E4IRq9fTeJ5BylHp/LxLBkxXVnUrtWqwQ
mmkkQu9LyxYV6tBl1/T+/lGE5TeS3i2gTvFXEpr9S4T+xQETs9kEb0yW6zQu
FuFOncfgMDXzoU7j0FA7Cjp0fqqhvliyWdUosx3PrD3m+lKzuWcelK9sB8ck
L4WfRVC/4qujnHI7tihE9BdQvz8bPLtrfjuEkv+os6kP+shmln8QYnw+HK9T
+/hqfprNFuLSrur5h6jjTu+LitYQonChgf1kJkFPIHipc9vAD0tl61JbPs9t
dJ5oxSp3v9wV1LetEjuVB1qRfZefuoB6n+KpiSu1raj/yHQeZRM0pqkbe11p
hZnz4CyPurg58L6RTCs4FxxU7akjtQ2Sqr4149d8bqlbBkF/xA9ZwSPNOBmh
cGkftfWIbKnpi2ZYmX0z20H9jdslzuQ342eWzwk9an/7SKXo4GaoJVb0vyUE
h4L6wh0mm2Bn0bPUk9qo9XbAm88CrEsbj92fTlDbkWP19xsBVNMYy7dTu/SU
L5qSCGBdPRVuTB02+oKtVCKATOlhPSVqibJ2h3mAAMLebpf6NIKzB3I23hxv
hPHsj5dNqJ+84n3ZNNGA15t++T6ZQutpsKnadqABauGI66d++/F5rENHAwTc
riXt1Eqy39d6lTbg5agBP4v6yBprp7jABjg2tnY7UMt7Nz16P1EP8XIf7ax7
BDvHus8lfqmDsYzrq1/v0vGT4+RtB+qgqCH6rkl90Nr+5ldJHeYl2M7IUTNZ
T7Kdi+qgFxQYLbxDEGuSJlVn1kHcl/zNnVri77EhtbcWtu8850Yl0/36PDqa
3VKDzUu0bEpuE7jfuR/izK/BQTm5zATqU9uPKizIrUHU1QvdZ6kvxIm1TkTW
YG+8S+Nv1GmmpX8YWNdAsM0/pzyJYOBMMKfwUTXqH9bt5ibS+hqXP84jVTiW
GRZ2LZ7gxjaSf4tVhbt+8wq8qQtjt37xDqvC50NvCm2pP+sHh6u7VUF7QmQq
R32OMZoRol2FhIl4o3NxBJfru15vTquE2yuvDhcWgb4xo/SqJZAezbKcvkFw
ojlpx8ZVgDRIL0tMnechlgxMV+B6iLQnl9ok2XbMprwCAYq3ea7UlnImvyww
rwBPKW9xWSzB7o55OTFmT+DV+OirVwxB4F+FdxON+TActp9Nj6brdbDgsJT4
SM7va/KlblpXy4sdLkd8/Me9m6lX93RKIzLLId83e7MziubWs0uDVpaD+SCl
cT716kW7w51keODZNAkYkQQtKcOn1ERcnJ/QdxZeIfgaFBiqms+FcCryaRy1
zt7Z6KXXuOgwfDzrRB0kp3J//r+5aNg5fORVGM29LPomy0rxmLvReugyzY2j
DnSllWBKUU3z40Wa167dmuxXDIUji6fKQgj4b2YazHcXI++SO+8M9X450Z6u
dcX4INbQNKSOsA5xU3tXhPVmtS3pwQRDlcLwREYRNuXuwdW/6P19cq6FtbMQ
MUkuYb8F0fvik/Bwhd0DRBbpDOzzJyjJ21rnKP8A/ddiV8hSvx15L40HB3an
i7oLTtN6PrllepkZB89tn6ktpF7m9c5qiW4uXBXZh3i+BOSoeZvC/7LxlBV9
UfYUQdX+l4OThRm4ohIxbnGc4IC++pDULwNruNLO1550fjMHhkuMMtC0S3FX
BLVKRvsHv0KCrTNfeoQeBB6fasYGC9Lh7MHKY7gTKGs4ThUxUsF5GOx97Cg9
z9jR1f4uSbjXuMFR5SCBYKO3rmFXIpK/btHIdSUYe9GnN+SciPzp+CNW1DvW
SX92c06A/On0wyddCN41PN7g4BQHC2aoFt+JgCGress9NxZ7fcs0tu0nyN+j
kPgiJwZdq26cFO4jmJM6nbw/5zrs1tqvZ1CzLXvZO+5Hw9Stdl6QA8FIQH7Z
mqwI/Okc8z1jD8F4261KwfbzsHVv8eizJ9B0ZeL0DyF4bHrGgEFtM2BTsXL4
HAYyx7Z27iJImpnhe7MCYDRTbSfYSVAZIS1X9vSHZvqGLduoB5WLeDxzP3gy
K0PK7AgC9rT4qFQfR2SKaxv7d/p/eF5mHvM+hqqFl3pXUhtOM596ah+GFvuD
eawtgWhtp3CenyMspBypDPVgVljiH+ftENdaxQ2woe/9Pb2Rt4+skHX4wKb1
1P8Ao1piBw==
          "]], 
         LineBox[CompressedData["
1:eJwd13k8Vc8bB3BJSSEpkXwlIlmyJJLlkV1kS7YiKUpRqIRUKluytmcru3uI
VCjLfSTJ7l47bfaohFwtUn7j99d9vV+fmTnPzJkz95yNrqes3djZ2NiSF7Gx
LfzWJkt+HSnRgQ9vuH/Xm6Yh26yAUc9SW9jxUqKna18aOjXlmqo/dwbnBDZj
jQPEDLGcxmeHYb7SgJXsmoal6cV5cu6eoNjAtujQqTTcKTnl6DfkB7ubS5rf
R6ThrBuvcqJECMQdq7YuLEtDd7FU5TfqodBfdU5kWVUaMnu3bZu2CIMWsR5+
59o0zLFwUDENioD1DKPLnB1paKeeofqnPQpYH6cNLL+loePS5GT5VzdgUqXN
97lYOpb0KKdFn0kE6c6dim9D0lGa1+6V249E8Ett9smNTMd7uueHtPyTYKP4
sd7AuHQMzH0l9e18MizrvyIimJSO2hdscs2vPgDZ4klDg6fp6Mqn0ctZlwq/
PrgYnOtPx7GnBwZruzLh0AqWjIxWBv6YfTCze+YRLGs7ANemiHN2zRpPFMNx
zwuVygZZ6JQwmMkdj/Bzy7/DVEI2fu+q1dQvRFjUc2/s8INsDBPIbzvPRHDJ
OeS0PiMb7YzLg2eWVcKny2xLQx5lY/CrsPwjJpUwR10S0qzMRuaL9cv16iuB
3fiTuMFwNp7JMng53/ASUtxNzWnyOVh66b5CQMsr2KpKpUmW5CDfpSMaE32v
YHXtW54HZTnoflHByO37K5CUuKgjUJmD/BdeO1sJVIPcIPX1Z20OHg+cit6y
vxrU9w5N3+7NQeGzJl97RqpBSm69qdLfHAw8/jtn57/X4FG64kUt0JDhUf3s
8coaqJdRtmrTo6GUR2yl1MYa6LnKtrXXiIatRyW7+fVr4Fu8UsY7CxrKuFlx
frlG/NF02bODNOw9SHNLFHgDehH7mnIu0lBjn4P4nFwttAycdot8QUPHwn/e
Ytq1UOB915Kjgob+PBmob1ELTwduCQRW0rD49bcD0T61kEXRhR3e0FBZNeSu
aHEtrBp2jRtqJ9cTLODeBXVg+2PHKvkJGgr1cPwMtaoHiooecRWjUG07ZUC5
1oO1KmefuQSFtvEWt5pP18OaYFinKkXhLZMEJcE79fCbo1D1hyyFK0sVPHN6
60FwXj5WU43CpYmO/fWHG+Cyp5/aezMKWQceN6z0awSdM9JPTc5QOLvax5k7
rBE2Kxvpe/pRyNagNLXsTiPwz8DGSH8KedSfrmUvJnn0ZF5JEIVSAsWHWDON
YN0iEtMTQqF9U9nP7rNN0NqjFaZyi0LnkKDIjtAmuD778gXXHQqPaGj913q7
CfxpLZM9dyn0odF1G4qaIKlC3O5EIoWRoS+jK2aawNbX46pVGoXlWm8k0s42
w66+MyabCyisYoUXp4Q2QwxT5xr1mMLaXGOTxNvNsG+c64r0Ewo71tWfvFXU
DEfe5lxfU0Tht5nGF2EzzTCZrBuYV0rmmxdtdnVJC9Q3bP3LUU7me9j84yWB
FigwXbXavoJCztYWjoDtLfB78MbQOFIolt9qceJsC7yaXnevq5rM1+3mwNHQ
FpD7ZCvHUUOhnIjN2SO3W6Axk09e9g2F6pEdCU5FLXB0W4rLsToKrd27hy1m
WqB6VG/ZgyYK82LMNLPYGXCF/bZ/SjOFip/zQjOWM+CB15Wt91ooVE31EkoV
ZsBrmSy7QCaFuisntBJ2MqB9+ZTA73YKVySezzbQY0DVMZ/bbzsobJdatmrK
lAGltqZbSjopdNfeOGTkxAA7xZEzDt0UKtQ/2jPtxgB3Kz4xsR4Kf+3bWZJy
kgHCIe41H4kjvfZGzlxiQNFmhy8mbync+/vj9MMIBtA37HViEYuEejqZxTPg
joVK4d13FOYnhSqmpzFAlMdhuPY9heek+RPMcxkwMDXx3PYDhTrPUhbPPmVA
Sseafe+J2xpKOi1fM0CDP72p/SOFSXb6OnNNDOASt0s26CP1DjJo2Z0MqHm+
VaSAWOGU0+q9Hxnw4lOj3qp+Uu/sWNC/TwzIG2/j8SR+GeY3QptkQKT+8Gkk
juRfbLnvNwMWFaSeWjFA6k+JfcHGzgRXQ9qsBbGIjIhE3nImFEQk8kYTDxfl
RNmtZkKWu2BmFXH+ru0/2EWYIGpdVjJJfK7p5cH8TUw4aSapIzhI5uNgXucg
zwSOme9qqsRcw73KS1SZIHXv5b09xK3eR5MeazOhTmvrASfixLnpJQeMmJDx
vOO8G/GRiOBTnJZMcCyymVqw/Bqenif2pH2dUbEz8Y8H93WdDzHhbohptQUx
ykrlcR1nAj1obo06cUTJE4EiXyZ4HvqZKkxspQeXXM4zYYCr5wiL1Cvc0jC6
IoQJt0K17WqIBx3trUuimOAh99o3jjhvZKjM9TYTNhYsL7QmPuvrI8mbQvpv
frSCh1j739+YF1lM+CpjGrSwnpyRkb+OFDDhfNfVOQ9ihoCgK99zJjSO/gjl
Jr6fmt5QVskEgzf6/NnkfrnKK24/WseEjvu8ierELH2TZfReJsR0p0QYkvtd
wejw8Rhkgu1Ybl8l2Q9hB1zfrvnKBKX9Veu3EQudOZ9/4i8TFilmbJwn+6t/
nlNIcGkr9LPoH+2Jqeu3LlfxtsLLxVeOUmQ/aqY/slkn1gqHfPNLVXopXKKw
k14t3Qo8ur4BXmQ/N5fWbPZWaoWOQzdHk8n+d2n9OFuj2wrSR5/Rh8nzEbqI
P/WMWyvcXWecwNdGzpOdeXJRXq2gaPhAQaiVwn+nDZ+nn20F6Pu1X4g8f/4j
gS2toa2gq+zmxk6ez+MNg38Vs1pBMv7oo6B6CrM5Ll4zzm+F6oQVXsbkeR/S
EhJwKW6FnDmjRO5aCp0em8nF1rSCcnCQwsXXFFreLnIcH2mF+ZZZakklhdHN
FiMcE63QXue/9xadwnrOzz4iP1uBvv+p7npyHukFil4z5WyDhJDU/lXk/FI9
GF5C29wG8Wrdd1Ofkv29xWGN+7E20BX1SjfMpNDBdfrBBe82GGxietmlU3gn
MVr2tn8b8CkeU3JJJf8HvFW61RFtIJqjE++QTCH7tIyPOK0NHvusV/xCzuvR
8rmmD2NtoPOS/V3oFQolf9xx+DHVBmZjBcvXBJP7raA0zDPbBs/eto7ev0Dh
21S3Oc3l7RCEealR5P+hOaxZJlGmHdaeV47kOUnhM8uH4XYn2iFHU9czwI7U
X+q+TeRMO3zbUBClY0PhCwn5j31B7ZBn33zvryWF9B8vVI/HtEPxZsuDDrsp
rEtqGw4qbAeG5jWBu5oUfhhdqp/2sx2aLSNqpDZQeMi6acKdrQN6cvfq715P
1r/sZqIsVwf81XzpfFiQwrEYselnwh2wLkvUzm8l2Z8qO9PeaHXAXreILtF5
GnJd9mIbv9oBcg7XTfze0TDq87a8wqgOWNu25PJUFw15bWbt/G53QHRkJZ9r
Gw3XbA4vmM/qgOUd4Vsk6mko2vTQmb++A4RLlLs2ldBQZV17uRpfJwQt5Vgq
EUtD58KdAVeSOuHXf8oVLFUaGpicNBTN7ARDaW9ORSUayvWnri591AkwWFXg
IkvDWT6u/Cl6JwwHK69O20DDu95dAy79nZAwmcLK4CTvLwpnzECqCyq1b7XR
OnJwV/6jDXMFXSBhxS5F88hBacP+r3efd4GeSWxPtCt5n/qwpnTbyy6o761n
HN2fgx94gmxOtHaBuebo9T9m5P3Ia/e1XlYXnF50UD9NIQefyH36/ly9G47L
P784/j0bN+WK1Zx91Q3BfuF+oT7ZeGnyUNGFhm6wGBLTzPLIxt7t6Rmhbd1w
YOx7V8WhbIytlLx6e7AbduTZJzGtsnG2Q0anaHEPUCVP0q4rZSODbXspS68H
LlgmqJhNZOEFW5P809U9UPtGO03wSBZ2LvK94/O6F1THwj91bsvEc+c+Zko1
98LO5r6P09KZKDRuVvS2sxeUXfcEcYpmokP35naD0V7o0/Kt4V+Wie/y368S
XvEW9G/o0krfZmD/fpPoKsu3MKDMNLW/nIFfi8RCVr97CxubDsQL1KTj4uMt
PkXf38HzG6Hnd+1IQxGFe4xFfz5Aub+pfo90CuYY2hpcD+qDYwU1XuOv7uKl
iyPZ6vH9IHLCK2VMMB6F7pzz1b3dD0Ji+1VU2OLxyaNlWqb3+0Gz5cnva6Nx
OPROpvVAKslLVvnavYhDY41Tc5cKSf8VgflB++OQ/9dPyxpmP3Q3L97ApR+L
WT5cs9b8AxDnO2hq4hOFTUfkzDxvDoBxwwXRZRvDMfJWW1bD3QHIkfSxE5kJ
Q8PqwEWySQMgvee+iW1dGNIl6orHMgZAaF/CuIZvGOYPuG08WjwAO+w+SLe+
DsU4lwc/DvWQ9vabc4zPhODeA/ypdhsGwX/rTnn1icvIF/XiT7HEINi3x27V
r72MjWUutmulB0H61fxz/9TLqL++YEWHIvHn6hpnm8uo0mvqZ607CKOnC7U2
lgfjWvtQ0z1ug8DXkfhLYvMl7Nn7a0Y3dxAqvTV+67wOxFph2/7ogkHwzv86
qHU1EIv7nzZ2Px0EF8uBxbG7AvHGqVPpJ8tJ/2Z2la0YgGbXRywTmkj70jYX
V7o/Vla1505NkPYV7zkfN/phllLhoYcqQxC89iFs3XIab/3i3fNlxxA8Xlsx
3TDli1fRc4eqFskjI9dhqS+67JFe2WgwBH3/9Esy9/jiOo8H5T9thyBO+vyS
M+d8MOphtKBFwBA87JV9LF58Cn1XHm/6WzEEYvf/m9lS7YHCj5rr/r0k/Y3Y
n9O8PbBq97aa+dckrxiRLP/PA1eHzdEXNQ+BS+Gi2HsBx/DZXMzjJR9IXj2j
L7fjKP4Ye3qT598QVMp4eqUxjmBKuFAcL/sw6Nzw69MKO4KGkheiVi4dhkoR
xkcPzSN418UwdBXvMDxsyh3ypQ7jjq5uPwFRks82RulHu2JA9V+H/7SHIfjn
hmuVXi4o7upqK6pL8qVHBy3lXLB+vsZ6gyHJaU78HzoPorBGnOlG82FgE1s1
kt3pjKWF4lqSzqT9oeaIs4MHcC7FSEz+Ism1viQnKzlghmaeyNYrxG+Uk4wq
7dGsl2+dQhgZT8b53lJLe0wW6F2lFEP6b+Greulrh9pRnou3p5D2vOpbxV7v
w+CA+BFNOrEfh6xAsjWaKnCfvlVF+pfPHH6lYo1rh8Pmv9QQh7X55zdZ4SPL
IKHEFrIepj25OxZbYe/mo7t/95G8nsdj7aw5buvUzC9aPAJsejdXy9qa4L/r
JTt5lo1A8LaQgLA8Y6zfpfzmCDcxj89hwyXG6PJoc99qAeKQObVvFYYYFcLP
7ytFLPejrNhUH0eUR89uNSHj8dPmewoAC0dd2cP2EKux2zZna2NQyvuY91bE
nHQ25wwtXL28LTvKkdhrJlwvVwN1+it6Pp8g/pdv0j6hhivu7nDX9SYu+qJj
ya2GnWZPv98/Q/z+9wsLeVX0fJ6zwuQCcTjfhqYgFbwfe1MrO4bYJ/C1p5US
HjHgrf93g9jP8XNBvCIq/omwtb1LLHLlTHmeAta4Xzy15CFxpdX6vh45/K7l
kXq4kNhMS2BT8masmB6ULysiFtum9viwFEbQnEv5S4kDj0v3K0viBgGbtpdV
xElhF4W+iKPZV+0lYu3Emo0y+0P+Q6Z/ZZp8N/Eycw/f0vVou0RXR+PdQvv7
Tnrz69BF1OC87RDx82/mY8/W4jBVI3RklLjc7DlNUgCPqxkX+3wlVrR9PJux
Gs9Ymk5FsYi713JKtvDh73eNMQm/iP2rAtqmefGih7lczhzxDo+Dsu7cGHHF
6ugrjk/AJl1TNf2QE3lWtnEwlxF3L2nY6bEEbyTapH3gJj7W4fp3z2JMemb3
/vca4j42R/2ef/SNu3oCOdct+Nv9IrM/9KwmRyGB/4gfqj8+9+snXdbxXZH4
RuLJ7D8u71j0xyNOexUliS3rOox+TdG3n/44qbWFWOeZ1JJ73+il8y4xpvLE
LpZcLfljdIgakHVQWhhv7Mt9lWF6tdCROvftC84/yL+ln26SOex+Rp04OOBD
neBberPSUY4rWsRsldpBL9rpe+mjqbG7Frwbt3g107t3H4dkgwWPneoReU13
6vryjjJZsOR730Vl9IHDXoHP9yyYW/ObUz792OQ3wRqrBc8NRP1LoI8HeRe1
7Vsw43Iuz3m6L9d3636HBbOxefP7Vvy6fXrym9P/88gH2YH0C+Iz0XOHFhwh
kV6cQGcv8JNd7r7gvD0DPPn0cI1ftYLHFzxdUvy0lM5dG+AueXJhPk8T87ur
6fE2fxZv813Iy7Uy/jXR1/YHper4LaxXiaiaWzs90euftnnggi/aHEzupYvN
Xnq3/yJxJftYfFsfPTNsUaDHlYX7E9/7rXKILrP6quC5sIXxLqw5vXaMXvCA
oygkcsFJ2xraxukqcmHWN2IW1tfum1XQFF3b4Fr0ozsL4/m/rtb4SX/FXC5b
lrBQ3/7F/sdm6cbOUbW1KQv2+Ktf+5dufS528VDWgp2/6MaxY9fiValTFLF3
pPneKA48EHdDez5/oR7pc8mpS9GddjtAuGTh+pYSUYIr8Mt2QUHpMmLGVxVO
fx70rrr3bDsSj56Q9phaiYFvEycs3xDPnb5gdJcfY3jS3MK7/l/fSr5jQmig
1Hsz+C2xYmdS2fd1OGfDXxXwceF6HNtWXluPJ5KuiHp+Wqin7HV4tygayx7u
svy5sB8LeLvZJHDePHHJ7j/EWYYVhiwJLPZt26Y3T+z4763r+CaULNWL2845
Cmz1pjviJqWQ3WSTibAg8aYzLuo7ZfGF54Fzq9cTc3cERjvKoXfcrUzuDcTt
t98cC5bHj10c7PNSxHfaZ1LfKWC5+3DpoCrxvRU/zU4oo19IltwjW2LZm5w6
I2oon/PBMcuR2GZSPSJ1Bw41rL32wJkYbFxPHlTHvavDh+PdicU7TFcM7kTF
tKMpfn7EGXbFhlza+Bml+XTujEKwhqxH31FdTB100VZPILnr2q9jPbpoz3nf
UzmF5GU2qxT36OEbc666TVkkPzZO91LTx4z3Y5e5iklebiETK2yIzn+o6dYO
knO9UvMW3o071H4XivcSc1gHSeTuRv7TRt6+H0j76uhLqlqm+Obz4NdVnxbm
nyTn52aGir0iI5a/iGc/q2+vMcdFL2K6m4XHoHJRfTd90Aoz/Hwr6g+OQfCG
CuX+g3Z48UnleeEjY+S84iwcKrdD+2+8O48fI/5hFH1F2B553HOLuXxI+121
TZFd9ui3b6jA+ArJv9Oul9k7orGKbVpNxhjo+C724jvnhF+m1MOrxkjeVrEx
YaUrBnPE2taOj8FD7s0qnnquuEZwSLJ5itSz2H7c/5wramrGVPf8Ju1jEw/t
6nPFqLCBRVNcn8Flsrg0/NlhlFt/PWiDzGdgK25ZVXzUDb303/kEHf8MDzdk
c7H/PIYTdy4eUP3yGSx3nBJItPXGrJdjZTcmSC7hc/VJgDc6f7VZPzH9GSrN
99sMJXlj4y7Z3uy5zyAmwpF2Z9Abc7522a3j/QIMjc3XlH190EVXae+c4heI
s1Vtkbvli4zxQZMqvy9QOZLwdP/nM1iob6Jmzv4VdCwjbcJ7AnDsYd3ez0vH
IW4pa9Xo18uYXzeRfHzpN+CbXjXxXC2c/N8ljsesnwDFHM7IaqNovDV+Edev
nISHr7WlEm/F40T/9+W6iZOwZrY1qr73FsaXq3v1bpqCZdu9f8uI38OTJ/dP
qmROgYtjllSdRiLSNun4HVL8DptqpAVyH6bghifzIpZPvoN2ZUlhzehDfCd5
o/ex0jRw1wiuEDufhr+SPyUMlk1DeZOc4k6lDLQYFwzq1mSBduxV4fUNmahc
qLZHCFgg4xQhp9eaiWvP2ona72LByWdWe070kO+PuTuVXQYssDz9sbTsUyYe
4167pMucBe45uXpOHFkYLLsmpsOFBbMK4bNpWllY6MH3sDWEBY5dQ347Hmfh
LXlFH/5wFujMR2q4lmSh/5SFrvU1Fuw4cZs7ip6F2gGxQ8xoktfEt31szML6
CN4tzDssiGkxng4fy8KBbO4nLTnk+uJsJ3rFs/H1CbmrK3NZwND6O84hk405
CmY2Fo9Y4C1nE6RAvsdOllz/0VzIgiguRmkIkO+1muUazaUsEDc0rlA4kI3v
I2W4eStYYNy3/77j4WysNN/9fg+S/rfNgkOPZ2NY57VLTa9YUBwbcfKtfzZ6
JNAseWpY4EIrOrs0OBvNnOs27qllweewq+FK4dmoKD72PaqeBSJGg+kHYrJx
9ciy6sZGcv3/aurDb2fj/wBPRk5D
          "]]}, 
        Annotation[#, "Charting`Private`Tag$5535#1"]& ], {}}}, {}}, {
    DisplayFunction -> Identity, Ticks -> {Automatic, Automatic}, 
     AxesOrigin -> {0, 0}, 
     FrameTicks -> {{Automatic, Automatic}, {Automatic, Automatic}}, 
     GridLines -> {{0}, {0}}, DisplayFunction -> Identity, 
     PlotRangePadding -> {{
        Scaled[0.02], 
        Scaled[0.02]}, {
        Scaled[0.05], 
        Scaled[0.05]}}, PlotRangeClipping -> True, ImagePadding -> All, 
     DisplayFunction -> Identity, AspectRatio -> 
     NCache[GoldenRatio^(-1), 0.6180339887498948], Axes -> {False, False}, 
     AxesLabel -> {None, None}, AxesOrigin -> {0, 0}, Background -> 
     GrayLevel[1], DisplayFunction :> Identity, 
     Frame -> {{True, True}, {True, True}}, FrameLabel -> {{
        FormBox[
        "\"invasion growth rate of mutant (\\!\\(\\*SuperscriptBox[\\(G\\), \
\\(*\\)]\\))\"", TraditionalForm], None}, {
        FormBox[
        "\"trait value of mutant \
(\\!\\(\\*SuperscriptBox[StyleBox[\\\"z\\\",FontSlant->\\\"Italic\\\"], \\\"*\
\\\"]\\))\"", TraditionalForm], None}}, FrameStyle -> Directive[
       GrayLevel[0], 
       AbsoluteThickness[1.5]], 
     FrameTicks -> {{Automatic, Automatic}, {Automatic, Automatic}}, 
     FrameTicksStyle -> Directive[
       GrayLevel[0], 10], GridLines -> {{0}, {0}}, GridLinesStyle -> 
     GrayLevel[0.5], ImageSize -> 500, LabelStyle -> Directive[
       GrayLevel[0], 12], 
     Method -> {
      "GridLinesInFront" -> False, "DefaultBoundaryStyle" -> Automatic, 
       "DefaultGraphicsInteraction" -> {
        "Version" -> 1.2, "TrackMousePosition" -> {True, False}, 
         "Effects" -> {
          "Highlight" -> {"ratio" -> 2}, "HighlightPoint" -> {"ratio" -> 2}, 
           "Droplines" -> {
            "freeformCursorMode" -> True, 
             "placement" -> {"x" -> "All", "y" -> "None"}}}}, 
       "DefaultMeshStyle" -> AbsolutePointSize[6], "ScalingFunctions" -> None,
        "CoordinatesToolOptions" -> {"DisplayFunction" -> ({
           (Identity[#]& )[
            Part[#, 1]], 
           (Identity[#]& )[
            Part[#, 2]]}& ), "CopiedValueFunction" -> ({
           (Identity[#]& )[
            Part[#, 1]], 
           (Identity[#]& )[
            Part[#, 2]]}& )}}, PlotRange -> {All, All}, PlotRangeClipping -> 
     True, PlotRangePadding -> {{Automatic, Automatic}, {
       Automatic, Automatic}}, Ticks -> {Automatic, Automatic}}], 
   FormBox[
    FormBox[
     TemplateBox[{
       RowBox[{"-", "0.4`"}], 
       RowBox[{"-", "0.2`"}], "0.`", "0.20000000000000007`", "0.4`", "0.6`", 
       "0.8000000000000002`", "1.`", "1.2`"}, "LineLegend", 
      DisplayFunction -> (FormBox[
        StyleBox[
         StyleBox[
          PaneBox[
           TagBox[
            GridBox[{{
               StyleBox["\"\\!\\(\\*SubscriptBox[\\(z\\), \\(1\\)]\\)\"", {
                 Directive[
                  GrayLevel[0], 12], FontFamily -> "Arial"}, Background -> 
                Automatic, StripOnInput -> False]}, {
               TagBox[
                GridBox[{{
                   TagBox[
                    GridBox[{{
                    GraphicsBox[{{
                    Directive[
                    EdgeForm[
                    Directive[
                    Opacity[0.3], 
                    GrayLevel[0]]], 
                    PointSize[0.5], 
                    Opacity[1.], 
                    AbsoluteThickness[1.6], 
                    Hue[
                    NCache[
                    Rational[1, 9], 0.1111111111111111], 0.8, 0.8]], {
                    LineBox[{{0, 10}, {20, 10}}]}}, {
                    Directive[
                    EdgeForm[
                    Directive[
                    Opacity[0.3], 
                    GrayLevel[0]]], 
                    PointSize[0.5], 
                    Opacity[1.], 
                    AbsoluteThickness[1.6], 
                    Hue[
                    NCache[
                    Rational[1, 9], 0.1111111111111111], 0.8, 0.8]], {}}}, 
                    AspectRatio -> Full, ImageSize -> {20, 10}, 
                    PlotRangePadding -> None, ImagePadding -> Automatic, 
                    BaselinePosition -> (Scaled[0.1] -> Baseline)], #}, {
                    GraphicsBox[{{
                    Directive[
                    EdgeForm[
                    Directive[
                    Opacity[0.3], 
                    GrayLevel[0]]], 
                    PointSize[0.5], 
                    Opacity[1.], 
                    AbsoluteThickness[1.6], 
                    Hue[
                    NCache[
                    Rational[2, 9], 0.2222222222222222], 0.8, 0.8]], {
                    LineBox[{{0, 10}, {20, 10}}]}}, {
                    Directive[
                    EdgeForm[
                    Directive[
                    Opacity[0.3], 
                    GrayLevel[0]]], 
                    PointSize[0.5], 
                    Opacity[1.], 
                    AbsoluteThickness[1.6], 
                    Hue[
                    NCache[
                    Rational[2, 9], 0.2222222222222222], 0.8, 0.8]], {}}}, 
                    AspectRatio -> Full, ImageSize -> {20, 10}, 
                    PlotRangePadding -> None, ImagePadding -> Automatic, 
                    BaselinePosition -> (Scaled[0.1] -> Baseline)], #2}, {
                    GraphicsBox[{{
                    Directive[
                    EdgeForm[
                    Directive[
                    Opacity[0.3], 
                    GrayLevel[0]]], 
                    PointSize[0.5], 
                    Opacity[1.], 
                    AbsoluteThickness[1.6], 
                    Hue[
                    NCache[
                    Rational[1, 3], 0.3333333333333333], 0.8, 0.8]], {
                    LineBox[{{0, 10}, {20, 10}}]}}, {
                    Directive[
                    EdgeForm[
                    Directive[
                    Opacity[0.3], 
                    GrayLevel[0]]], 
                    PointSize[0.5], 
                    Opacity[1.], 
                    AbsoluteThickness[1.6], 
                    Hue[
                    NCache[
                    Rational[1, 3], 0.3333333333333333], 0.8, 0.8]], {}}}, 
                    AspectRatio -> Full, ImageSize -> {20, 10}, 
                    PlotRangePadding -> None, ImagePadding -> Automatic, 
                    BaselinePosition -> (Scaled[0.1] -> Baseline)], #3}, {
                    GraphicsBox[{{
                    Directive[
                    EdgeForm[
                    Directive[
                    Opacity[0.3], 
                    GrayLevel[0]]], 
                    PointSize[0.5], 
                    Opacity[1.], 
                    AbsoluteThickness[1.6], 
                    Hue[
                    NCache[
                    Rational[4, 9], 0.4444444444444444], 0.8, 0.8]], {
                    LineBox[{{0, 10}, {20, 10}}]}}, {
                    Directive[
                    EdgeForm[
                    Directive[
                    Opacity[0.3], 
                    GrayLevel[0]]], 
                    PointSize[0.5], 
                    Opacity[1.], 
                    AbsoluteThickness[1.6], 
                    Hue[
                    NCache[
                    Rational[4, 9], 0.4444444444444444], 0.8, 0.8]], {}}}, 
                    AspectRatio -> Full, ImageSize -> {20, 10}, 
                    PlotRangePadding -> None, ImagePadding -> Automatic, 
                    BaselinePosition -> (Scaled[0.1] -> Baseline)], #4}, {
                    GraphicsBox[{{
                    Directive[
                    EdgeForm[
                    Directive[
                    Opacity[0.3], 
                    GrayLevel[0]]], 
                    PointSize[0.5], 
                    Opacity[1.], 
                    AbsoluteThickness[1.6], 
                    Hue[
                    NCache[
                    Rational[5, 9], 0.5555555555555556], 0.8, 0.8]], {
                    LineBox[{{0, 10}, {20, 10}}]}}, {
                    Directive[
                    EdgeForm[
                    Directive[
                    Opacity[0.3], 
                    GrayLevel[0]]], 
                    PointSize[0.5], 
                    Opacity[1.], 
                    AbsoluteThickness[1.6], 
                    Hue[
                    NCache[
                    Rational[5, 9], 0.5555555555555556], 0.8, 0.8]], {}}}, 
                    AspectRatio -> Full, ImageSize -> {20, 10}, 
                    PlotRangePadding -> None, ImagePadding -> Automatic, 
                    BaselinePosition -> (Scaled[0.1] -> Baseline)], #5}, {
                    GraphicsBox[{{
                    Directive[
                    EdgeForm[
                    Directive[
                    Opacity[0.3], 
                    GrayLevel[0]]], 
                    PointSize[0.5], 
                    Opacity[1.], 
                    AbsoluteThickness[1.6], 
                    Hue[
                    NCache[
                    Rational[2, 3], 0.6666666666666666], 0.8, 0.8]], {
                    LineBox[{{0, 10}, {20, 10}}]}}, {
                    Directive[
                    EdgeForm[
                    Directive[
                    Opacity[0.3], 
                    GrayLevel[0]]], 
                    PointSize[0.5], 
                    Opacity[1.], 
                    AbsoluteThickness[1.6], 
                    Hue[
                    NCache[
                    Rational[2, 3], 0.6666666666666666], 0.8, 0.8]], {}}}, 
                    AspectRatio -> Full, ImageSize -> {20, 10}, 
                    PlotRangePadding -> None, ImagePadding -> Automatic, 
                    BaselinePosition -> (Scaled[0.1] -> Baseline)], #6}, {
                    GraphicsBox[{{
                    Directive[
                    EdgeForm[
                    Directive[
                    Opacity[0.3], 
                    GrayLevel[0]]], 
                    PointSize[0.5], 
                    Opacity[1.], 
                    AbsoluteThickness[1.6], 
                    Hue[
                    NCache[
                    Rational[7, 9], 0.7777777777777778], 0.8, 0.8]], {
                    LineBox[{{0, 10}, {20, 10}}]}}, {
                    Directive[
                    EdgeForm[
                    Directive[
                    Opacity[0.3], 
                    GrayLevel[0]]], 
                    PointSize[0.5], 
                    Opacity[1.], 
                    AbsoluteThickness[1.6], 
                    Hue[
                    NCache[
                    Rational[7, 9], 0.7777777777777778], 0.8, 0.8]], {}}}, 
                    AspectRatio -> Full, ImageSize -> {20, 10}, 
                    PlotRangePadding -> None, ImagePadding -> Automatic, 
                    BaselinePosition -> (Scaled[0.1] -> Baseline)], #7}, {
                    GraphicsBox[{{
                    Directive[
                    EdgeForm[
                    Directive[
                    Opacity[0.3], 
                    GrayLevel[0]]], 
                    PointSize[0.5], 
                    Opacity[1.], 
                    AbsoluteThickness[1.6], 
                    Hue[
                    NCache[
                    Rational[8, 9], 0.8888888888888888], 0.8, 0.8]], {
                    LineBox[{{0, 10}, {20, 10}}]}}, {
                    Directive[
                    EdgeForm[
                    Directive[
                    Opacity[0.3], 
                    GrayLevel[0]]], 
                    PointSize[0.5], 
                    Opacity[1.], 
                    AbsoluteThickness[1.6], 
                    Hue[
                    NCache[
                    Rational[8, 9], 0.8888888888888888], 0.8, 0.8]], {}}}, 
                    AspectRatio -> Full, ImageSize -> {20, 10}, 
                    PlotRangePadding -> None, ImagePadding -> Automatic, 
                    BaselinePosition -> (Scaled[0.1] -> Baseline)], #8}, {
                    GraphicsBox[{{
                    Directive[
                    EdgeForm[
                    Directive[
                    Opacity[0.3], 
                    GrayLevel[0]]], 
                    PointSize[0.5], 
                    Opacity[1.], 
                    AbsoluteThickness[1.6], 
                    Hue[1, 0.8, 0.8]], {
                    LineBox[{{0, 10}, {20, 10}}]}}, {
                    Directive[
                    EdgeForm[
                    Directive[
                    Opacity[0.3], 
                    GrayLevel[0]]], 
                    PointSize[0.5], 
                    Opacity[1.], 
                    AbsoluteThickness[1.6], 
                    Hue[1, 0.8, 0.8]], {}}}, AspectRatio -> Full, 
                    ImageSize -> {20, 10}, PlotRangePadding -> None, 
                    ImagePadding -> Automatic, 
                    BaselinePosition -> (Scaled[0.1] -> Baseline)], #9}}, 
                    GridBoxAlignment -> {
                    "Columns" -> {Center, Left}, "Rows" -> {{Baseline}}}, 
                    AutoDelete -> False, 
                    GridBoxDividers -> {
                    "Columns" -> {{False}}, "Rows" -> {{False}}}, 
                    GridBoxItemSize -> {
                    "Columns" -> {{All}}, "Rows" -> {{All}}}, 
                    GridBoxSpacings -> {
                    "Columns" -> {{0.5}}, "Rows" -> {{0.8}}}], "Grid"]}}, 
                 GridBoxAlignment -> {
                  "Columns" -> {{Left}}, "Rows" -> {{Top}}}, AutoDelete -> 
                 False, GridBoxItemSize -> {
                  "Columns" -> {{Automatic}}, "Rows" -> {{Automatic}}}, 
                 GridBoxSpacings -> {"Columns" -> {{1}}, "Rows" -> {{0}}}], 
                "Grid"]}}, GridBoxAlignment -> {"Columns" -> {{Center}}}, 
             AutoDelete -> False, 
             GridBoxItemSize -> {
              "Columns" -> {{Automatic}}, "Rows" -> {{Automatic}}}, 
             GridBoxSpacings -> {
              "Columns" -> {{Automatic}}, "Rows" -> {{Automatic}}}], "Grid"], 
           Alignment -> Left, AppearanceElements -> None, 
           ImageMargins -> {{5, 5}, {5, 5}}, ImageSizeAction -> 
           "ResizeToFit"], LineIndent -> 0, StripOnInput -> False], {
          Directive[
           GrayLevel[0], 12], FontFamily -> "Arial"}, Background -> Automatic,
          StripOnInput -> False], TraditionalForm]& ), 
      InterpretationFunction :> (RowBox[{"LineLegend", "[", 
         RowBox[{
           RowBox[{"{", 
             RowBox[{
               RowBox[{"Directive", "[", 
                 RowBox[{
                   RowBox[{"Opacity", "[", "1.`", "]"}], ",", 
                   RowBox[{"AbsoluteThickness", "[", "1.6`", "]"}], ",", 
                   TemplateBox[<|"color" -> Hue[
                    Rational[1, 9], 0.8, 0.8]|>, "HueColorSwatchTemplate"]}], 
                 "]"}], ",", 
               RowBox[{"Directive", "[", 
                 RowBox[{
                   RowBox[{"Opacity", "[", "1.`", "]"}], ",", 
                   RowBox[{"AbsoluteThickness", "[", "1.6`", "]"}], ",", 
                   TemplateBox[<|"color" -> Hue[
                    Rational[2, 9], 0.8, 0.8]|>, "HueColorSwatchTemplate"]}], 
                 "]"}], ",", 
               RowBox[{"Directive", "[", 
                 RowBox[{
                   RowBox[{"Opacity", "[", "1.`", "]"}], ",", 
                   RowBox[{"AbsoluteThickness", "[", "1.6`", "]"}], ",", 
                   TemplateBox[<|"color" -> Hue[
                    Rational[1, 3], 0.8, 0.8]|>, "HueColorSwatchTemplate"]}], 
                 "]"}], ",", 
               RowBox[{"Directive", "[", 
                 RowBox[{
                   RowBox[{"Opacity", "[", "1.`", "]"}], ",", 
                   RowBox[{"AbsoluteThickness", "[", "1.6`", "]"}], ",", 
                   TemplateBox[<|"color" -> Hue[
                    Rational[4, 9], 0.8, 0.8]|>, "HueColorSwatchTemplate"]}], 
                 "]"}], ",", 
               RowBox[{"Directive", "[", 
                 RowBox[{
                   RowBox[{"Opacity", "[", "1.`", "]"}], ",", 
                   RowBox[{"AbsoluteThickness", "[", "1.6`", "]"}], ",", 
                   TemplateBox[<|"color" -> Hue[
                    Rational[5, 9], 0.8, 0.8]|>, "HueColorSwatchTemplate"]}], 
                 "]"}], ",", 
               RowBox[{"Directive", "[", 
                 RowBox[{
                   RowBox[{"Opacity", "[", "1.`", "]"}], ",", 
                   RowBox[{"AbsoluteThickness", "[", "1.6`", "]"}], ",", 
                   TemplateBox[<|"color" -> Hue[
                    Rational[2, 3], 0.8, 0.8]|>, "HueColorSwatchTemplate"]}], 
                 "]"}], ",", 
               RowBox[{"Directive", "[", 
                 RowBox[{
                   RowBox[{"Opacity", "[", "1.`", "]"}], ",", 
                   RowBox[{"AbsoluteThickness", "[", "1.6`", "]"}], ",", 
                   TemplateBox[<|"color" -> Hue[
                    Rational[7, 9], 0.8, 0.8]|>, "HueColorSwatchTemplate"]}], 
                 "]"}], ",", 
               RowBox[{"Directive", "[", 
                 RowBox[{
                   RowBox[{"Opacity", "[", "1.`", "]"}], ",", 
                   RowBox[{"AbsoluteThickness", "[", "1.6`", "]"}], ",", 
                   TemplateBox[<|"color" -> Hue[
                    Rational[8, 9], 0.8, 0.8]|>, "HueColorSwatchTemplate"]}], 
                 "]"}], ",", 
               RowBox[{"Directive", "[", 
                 RowBox[{
                   RowBox[{"Opacity", "[", "1.`", "]"}], ",", 
                   RowBox[{"AbsoluteThickness", "[", "1.6`", "]"}], ",", 
                   
                   TemplateBox[<|"color" -> Hue[1, 0.8, 0.8]|>, 
                    "HueColorSwatchTemplate"]}], "]"}]}], "}"}], ",", 
           RowBox[{"{", 
             
             RowBox[{#, ",", #2, ",", #3, ",", #4, ",", #5, ",", #6, ",", #7, 
               ",", #8, ",", #9}], "}"}], ",", 
           RowBox[{"LegendMarkers", "\[Rule]", "None"}], ",", 
           RowBox[{"LabelStyle", "\[Rule]", 
             RowBox[{"Directive", "[", 
               RowBox[{
                 
                 TemplateBox[<|"color" -> GrayLevel[0]|>, 
                  "GrayLevelColorSwatchTemplate"], ",", "12"}], "]"}]}], ",", 
           
           
           RowBox[{"LegendLabel", "\[Rule]", 
             "\"\\!\\(\\*SubscriptBox[\\(z\\), \\(1\\)]\\)\""}], ",", 
           RowBox[{"LegendLayout", "\[Rule]", "\"Column\""}]}], "]"}]& ), 
      Editable -> True], TraditionalForm], TraditionalForm]},
  "Legended",
  DisplayFunction->(GridBox[{{
      TagBox[
       ItemBox[
        PaneBox[
         TagBox[#, "SkipImageSizeLevel"], Alignment -> {Center, Baseline}, 
         BaselinePosition -> Baseline], DefaultBaseStyle -> "Labeled"], 
       "SkipImageSizeLevel"], 
      ItemBox[#2, DefaultBaseStyle -> "LabeledLabel"]}}, 
    GridBoxAlignment -> {"Columns" -> {{Center}}, "Rows" -> {{Center}}}, 
    AutoDelete -> False, GridBoxItemSize -> Automatic, 
    BaselinePosition -> {1, 1}]& ),
  Editable->True,
  InterpretationFunction->(RowBox[{"Legended", "[", 
     RowBox[{#, ",", 
       RowBox[{"Placed", "[", 
         RowBox[{#2, ",", "After"}], "]"}]}], "]"}]& )]], "Output",
 CellChangeTimes->{
  3.865049043625454*^9, {3.8650490906641164`*^9, 3.86504916903298*^9}},
 CellLabel->"Out[90]=",ExpressionUUID->"865e579b-7841-4745-b7d9-d79afcf1a9f7"]
}, Open  ]]
}, Open  ]]
}, Open  ]]
},
WindowSize->{1012.5, 492.},
WindowMargins->{{0, Automatic}, {Automatic, 0}},
SpellingDictionaries->{"CorrectWords"->{
 "ligations", "misligations", "oligos", "oligomer", "palindromicity", 
  "downstrand", "upstrand", "downstrands", "unligated", "oligo", 
  "heterocatalyst", "autocatalysts", "annealings", "isomorphically", 
  "memoizing", "Potapov", "misligation", "partitionable", "subscore", 
  "subscores", "chemostat", "syntrophy", "syntrophic", "hypercyclic", 
  "catalysers", "fixpoints", "fixpoint", "Syntrophic", "syntrophies", 
  "memoize", "Subscore", "Subscores", "Memoize", "Misligation", "strandlines",
   "Syntrophies", "editability", "Fixpoint", "Fixpoints", "Ribocell", 
  "Biolabs", "matchlist", "subscoring", "Informativity", "substrands", 
  "Istv\[AAcute]n", "Zachar", "Grafen", "Godfray", "isoclines", "Alabb"}},
Magnification:>0.95 Inherited,
FrontEndVersion->"13.0 for Microsoft Windows (64-bit) (February 4, 2022)",
StyleDefinitions->"ReverseColor.nb",
ExpressionUUID->"f9657321-b18c-4e24-8830-8059a060bd2c"
]
(* End of Notebook Content *)

(* Internal cache information *)
(*CellTagsOutline
CellTagsIndex->{}
*)
(*CellTagsIndex
CellTagsIndex->{}
*)
(*NotebookFileOutline
Notebook[{
Cell[CellGroupData[{
Cell[580, 22, 262, 4, 93, "Title",ExpressionUUID->"3f8aa78a-7dff-46cd-ab79-e4d486de45e6"],
Cell[845, 28, 352, 7, 59, "Text",ExpressionUUID->"05571bcb-9fe3-422c-b804-f6c237b9b207"],
Cell[1200, 37, 1225, 41, 35, "Text",ExpressionUUID->"dcd3be6c-6d21-49a3-b9eb-730b3e1aa24d"],
Cell[2428, 80, 297, 6, 49, "Text",ExpressionUUID->"65fbaf92-7751-402c-aea9-f56d453a1d57"],
Cell[CellGroupData[{
Cell[2750, 90, 185, 3, 64, "Section",ExpressionUUID->"b6760c88-0296-4be5-b930-d524a29b4f0f"],
Cell[CellGroupData[{
Cell[2960, 97, 9258, 253, 497, "Input",ExpressionUUID->"396d2fd3-0a8d-47ea-a36d-e1a3974bd543"],
Cell[12221, 352, 3992, 112, 138, "Output",ExpressionUUID->"7f9a0def-3e72-497a-86b0-8c9a3977c461"],
Cell[16216, 466, 467, 11, 30, "Output",ExpressionUUID->"d16ab0b4-2d10-4220-9664-e6b4ed196701"],
Cell[16686, 479, 13238, 236, 226, "Output",ExpressionUUID->"bb9a0745-32d1-47b4-ad82-e71946ce9065"]
}, Open  ]],
Cell[CellGroupData[{
Cell[29961, 720, 3515, 99, 172, "Input",ExpressionUUID->"5e632ed6-03b7-4c94-b208-4e51e4f937d6"],
Cell[33479, 821, 1999, 58, 95, "Output",ExpressionUUID->"192e720e-a7f8-4fb3-ad0d-fe348a4c3173"]
}, Open  ]],
Cell[CellGroupData[{
Cell[35515, 884, 8309, 204, 533, "Input",ExpressionUUID->"6ccb3c25-701e-48f7-bf85-bd1ee935a77f"],
Cell[43827, 1090, 119772, 2147, 321, "Output",ExpressionUUID->"865e579b-7841-4745-b7d9-d79afcf1a9f7"]
}, Open  ]]
}, Open  ]]
}, Open  ]]
}
]
*)
