# Supplementary material for: Eco-evolutionary modelling of microbial syntrophy indicates the robustness of cross-feeding over cross-facilitation
Source: Sci Rep. 2023 Jan 17;13:907. doi: 10.1038/s41598-023-27421-w (PMC9845244; doi:10.1038/s41598-023-27421-w)
Supplement: Supplementary file 2 — Supplementary Information 2. [file 41598_2023_27421_MOESM2_ESM.zip › SI - Adaptive dynamics 220624.nb]

(* Content-type: application/vnd.wolfram.mathematica *)

(*** Wolfram Notebook File ***)
(* http://www.wolfram.com/nb *)

(* CreatedBy='Mathematica 13.0' *)

(*CacheID: 234*)
(* Internal cache information:
NotebookFileLineBreakTest
NotebookFileLineBreakTest
NotebookDataPosition[       158,          7]
NotebookDataLength[    250676,       5885]
NotebookOptionsPosition[    242821,       5746]
NotebookOutlinePosition[    243298,       5764]
CellTagsIndexPosition[    243255,       5761]
WindowFrame->Normal*)

(* Beginning of Notebook Content *)
Notebook[{

Cell[CellGroupData[{
Cell["Invasion analysis via adaptive dynamics", "Title",
 CellChangeTimes->{{3.860139841595311*^9, 3.860139847075144*^9}, {
  3.865044903536346*^9, 
  3.8650449092740135`*^9}},ExpressionUUID->"a8701078-11d4-4fd6-a129-\
ae2d0d2f92f3"],

Cell["\<\
Supplementary Material: Eco-evolutionary modelling of microbial syntrophy \
indicates the robustness of cross-feeding over cross-catalytic interactions\
\>", "Text",
 CellChangeTimes->{{3.8650449449190054`*^9, 3.865045076300751*^9}, {
  3.865045118669978*^9, 
  3.865045126819205*^9}},ExpressionUUID->"151b497b-c5bc-4ab6-a94c-\
e5b409bfd657"],

Cell[TextData[{
 Cell[BoxData[
  FormBox[
   RowBox[{"Boza", ",", " ", 
    RowBox[{
     StyleBox["G",
      FontSlant->"Plain"], 
     SuperscriptBox[".", "*"]}]}], TraditionalForm]],
  FormatType->TraditionalForm,ExpressionUUID->
  "ee6d3ef4-5d61-419f-ade7-8d68973d6abd"],
 ", ",
 Cell[BoxData[
  FormBox[
   RowBox[{"Barab\[AAcute]s", ",", " ", 
    RowBox[{"Gy", 
     SuperscriptBox[".", "*"]}]}], TraditionalForm]],
  FormatType->TraditionalForm,ExpressionUUID->
  "cbbb0961-19d2-45f3-b07f-a38b24654bc5"],
 ", ",
 Cell[BoxData[
  FormBox[
   RowBox[{"Scheuring", ",", " ", 
    RowBox[{
     StyleBox["I",
      FontSlant->"Plain"], "."}]}], TraditionalForm]],
  FormatType->TraditionalForm,ExpressionUUID->
  "79dcf477-3b1b-4b23-aa4e-76b2f212f91c"],
 " & ",
 Cell[BoxData[
  FormBox[
   RowBox[{"Zachar", ",", " ", 
    RowBox[{
     StyleBox["I",
      FontSlant->"Plain"], 
     SuperscriptBox[".", "\[Section]"]}]}], TraditionalForm]],
  FormatType->TraditionalForm,ExpressionUUID->
  "9560aac0-2655-4323-8fff-29d0b9692039"]
}], "Text",
 CellChangeTimes->{{3.8650449449190054`*^9, 3.8650450413276014`*^9}, {
  3.865045088134473*^9, 
  3.86504510589581*^9}},ExpressionUUID->"e4acb259-315e-40cd-a62a-\
3d1bcc307491"],

Cell["\<\
* Shared first authorship
\[Section] Corresponding author: istvan.zachar80@gmail.com\
\>", "Text",
 CellChangeTimes->{{3.8650449449190054`*^9, 3.8650450413276014`*^9}, {
  3.865045088134473*^9, 3.865045103970373*^9}},
 FontSize->10,ExpressionUUID->"1f26a0bc-f4a9-4916-94cc-a3de4dfe58c9"],

Cell[CellGroupData[{

Cell["Functions", "Section",
 CellChangeTimes->{{3.862305686271658*^9, 3.8623056869772224`*^9}, 
   3.862374690387856*^9},ExpressionUUID->"3582c6fe-681e-4de2-a112-\
8ad6cfa65bbc"],

Cell[CellGroupData[{

Cell["Compatibility", "Subsection",
 CellChangeTimes->{{3.865045299270797*^9, 
  3.8650453016118383`*^9}},ExpressionUUID->"cf6ee936-22df-473f-b3a3-\
4c7acc4d4eb7"],

Cell[BoxData[{
 RowBox[{
  RowBox[{
   RowBox[{"If", "[", 
    RowBox[{
     RowBox[{
      RowBox[{"DownValues", "@", "DatasetForm"}], "===", 
      RowBox[{"{", "}"}]}], ",", "\[IndentingNewLine]", 
     RowBox[{
      RowBox[{
       RowBox[{"DatasetForm", "[", 
        RowBox[{"expr_", ",", "opts___"}], "]"}], ":=", 
       RowBox[{"Column", "@", "expr"}]}], ";"}]}], "\[IndentingNewLine]", 
    "]"}], ";"}], "\[IndentingNewLine]", "\[IndentingNewLine]", 
  RowBox[{"(*", " ", 
   RowBox[{"MergeRules", " ", "does", " ", "not", " ", "sort", " ", 
    RowBox[{"results", ".", " ", "Null"}], " ", "or", " ", "nonrule", " ", 
    "elements", " ", "are", " ", 
    RowBox[{"removed", "."}]}], " ", "*)"}]}], "\[IndentingNewLine]", 
 RowBox[{
  RowBox[{"If", "[", 
   RowBox[{
    RowBox[{
     RowBox[{"DownValues", "@", "MergeRules"}], "===", 
     RowBox[{"{", "}"}]}], ",", "\[IndentingNewLine]", 
    RowBox[{
     RowBox[{
      RowBox[{"MergeRules", "[", "opts__", "]"}], ":=", 
      RowBox[{
       RowBox[{"Association", "@@", 
        RowBox[{"Cases", "[", 
         RowBox[{
          RowBox[{"Flatten", "@", 
           RowBox[{"{", "opts", "}"}]}], ",", 
          RowBox[{"_Rule", "|", "_RuleDelayed"}]}], "]"}]}], "//", 
       "Normal"}]}], ";"}]}], "\[IndentingNewLine]", "]"}], ";"}]}], "Input",
 InitializationCell->True,
 CellChangeTimes->{{3.865045309999482*^9, 3.8650453545621505`*^9}, {
  3.8650454650818853`*^9, 3.8650454908026743`*^9}},
 CellLabel->"In[68]:=",ExpressionUUID->"84805613-4a64-4fbf-b5ae-1132f97f30c5"]
}, Closed]],

Cell[CellGroupData[{

Cell["Auxiliary functions", "Subsection",
 CellChangeTimes->{{3.861260280369585*^9, 
  3.8612602836663775`*^9}},ExpressionUUID->"e1e7b662-9310-4f5d-a494-\
1cdcc223f590"],

Cell[BoxData[{
 RowBox[{
  RowBox[{
   RowBox[{"ClearAll", "[", 
    RowBox[{
    "perturb", ",", "tradeoff", ",", "toBitmap", ",", "toWordEq", ",", 
     "saveButton"}], "]"}], ";"}], 
  "\[IndentingNewLine]"}], "\[IndentingNewLine]", 
 RowBox[{
  RowBox[{
   RowBox[{
    RowBox[{"perturb", "::", "usage"}], "=", 
    "\"\<perturb[\!\(\*StyleBox[\"\[Mu]\",FontSlant->\"Italic\"]\)] perturbs \
the value \[Mu] by a normally distributed number with 1 SD. \
perturb[\!\(\*StyleBox[\"\[Mu]\",FontSlant->\"Italic\"]\), \!\(\*StyleBox[\"\
\[Sigma]\",FontSlant->\"Italic\"]\)] perturbs \[Mu] by a normally distributed \
number with \[Sigma] SD. perturb[\!\(\*StyleBox[\"\[Mu]\",FontSlant->\"Italic\
\"]\), \!\(\*StyleBox[\"\[Sigma]\",FontSlant->\"Italic\"]\)\!\(\*StyleBox[\",\
\",FontSlant->\"Italic\"]\)\!\(\*StyleBox[\" \
\",FontSlant->\"Italic\"]\)\!\(\*StyleBox[\"{\",FontSlant->\"Italic\"]\)\!\(\*\
StyleBox[\"min\",FontSlant->\"Italic\"]\)\!\(\*StyleBox[\",\",FontSlant->\"\
Italic\"]\)\!\(\*StyleBox[\" \
\",FontSlant->\"Italic\"]\)\!\(\*StyleBox[\"max\",FontSlant->\"Italic\"]\)\!\(\
\*StyleBox[\"}\",FontSlant->\"Italic\"]\)] clips the result to be between \
\!\(\*StyleBox[\"min\",FontSlant->\"Italic\"]\) and \
\!\(\*StyleBox[\"max\",FontSlant->\"Italic\"]\), inclusive. \
perturb[\!\(\*StyleBox[\"\[Mu]\",FontSlant->\"Italic\"]\), \!\(\*StyleBox[\"\
\[Sigma]\",FontSlant->\"Italic\"]\)\!\(\*StyleBox[\",\",FontSlant->\"Italic\"]\
\)\!\(\*StyleBox[\" \
\",FontSlant->\"Italic\"]\)\!\(\*StyleBox[\"{\",FontSlant->\"Italic\"]\)0, \
\[Infinity]\!\(\*StyleBox[\"}\",FontSlant->\"Italic\"]\)] excludes the \
negative halfline. perturb[{\!\(\*SubscriptBox[StyleBox[\"\[Mu]\",FontSlant->\
\"Italic\"], \"1\"]\), \
\!\(\*SubscriptBox[StyleBox[\"\[Mu]\",FontSlant->\"Italic\"], \"2\"]\), \
\[Ellipsis]}, \!\(\*StyleBox[\"\[Sigma]\",FontSlant->\"Italic\"]\), \
\!\(\*StyleBox[\"b\",FontSlant->\"Italic\"]\)] perturbs all the \
\!\(\*StyleBox[SubscriptBox[\"\[Mu]\", \"i\"],FontSlant->\"Italic\"]\) using \
the \!\(\*StyleBox[\"\[Sigma]\",FontSlant->\"Italic\"]\) as SD and \
\!\(\*StyleBox[\"b\",FontSlant->\"Italic\"]\) as boundary. \
perturb[{\!\(\*SubscriptBox[StyleBox[\"\[Mu]\",FontSlant->\"Italic\"], \"1\"]\
\), \!\(\*SubscriptBox[StyleBox[\"\[Mu]\",FontSlant->\"Italic\"], \"2\"]\), \
\[Ellipsis]}, \
{\!\(\*SubscriptBox[StyleBox[\"\[Sigma]\",FontSlant->\"Italic\"], \"1\"]\), \
\!\(\*SubscriptBox[StyleBox[\"\[Sigma]\",FontSlant->\"Italic\"], \"2\"]\), \
\[Ellipsis]}, {\!\(\*SubscriptBox[StyleBox[\"b\",FontSlant->\"Italic\"], \
\"1\"]\), \!\(\*SubscriptBox[StyleBox[\"b\",FontSlant->\"Italic\"], \"2\"]\), \
\[Ellipsis]}] perturbs \!\(\*StyleBox[SubscriptBox[\"\[Mu]\", \
\"i\"],FontSlant->\"Italic\"]\) using \!\(\*StyleBox[SubscriptBox[StyleBox[\"\
\[Sigma]\",FontSlant->\"Italic\"], \"i\"],FontSlant->\"Italic\"]\) as SD and \
\!\(\*StyleBox[SubscriptBox[StyleBox[\"b\",FontSlant->\"Italic\"], \
\"i\"],FontSlant->\"Italic\"]\) as boundary, padding SD and boundary lists \
with default \
\!\(\*StyleBox[SubscriptBox[StyleBox[\"\[Sigma]\",FontSlant->\"Italic\"], \"i\
\"],FontSlant->\"Italic\"]\)\!\(\*StyleBox[\" \",FontSlant->\"Italic\"]\)= 1 \
and \!\(\*StyleBox[SubscriptBox[StyleBox[\"b\",FontSlant->\"Italic\"], \
\"i\"],FontSlant->\"Italic\"]\) = {-\[Infinity], \[Infinity]}, respectively, \
if necessary. A value at the boundary is always perturbed within the limits, \
unless min \[Equal] max or \[Sigma] \[Equal] 0.\>\""}], ";"}], 
  "\[IndentingNewLine]", 
  RowBox[{"(*", " ", 
   RowBox[{
    RowBox[{"NOTE", ":", " ", 
     RowBox[{"Cannot", " ", 
      RowBox[{"use", " ", "?", "NumericQ"}], " ", "in", " ", 
      StyleBox["bd",
       FontSlant->"Italic"]}]}], ",", " ", 
    RowBox[{"as", " ", 
     RowBox[{"NumericQ", "[", "Infinity", "]"}], " ", "yields", " ", 
     RowBox[{"False", "."}]}]}], " ", "*)"}], " "}], "\[IndentingNewLine]", 
 RowBox[{
  RowBox[{
   RowBox[{"perturb", "[", "\[Mu]_", "]"}], ":=", 
   RowBox[{"perturb", "[", 
    RowBox[{"\[Mu]", ",", "1"}], "]"}]}], ";"}], "\[IndentingNewLine]", 
 RowBox[{
  RowBox[{
   RowBox[{"perturb", "[", 
    RowBox[{"\[Mu]_", ",", "0"}], "]"}], ":=", "\[Mu]"}], 
  ";"}], "\[IndentingNewLine]", 
 RowBox[{
  RowBox[{
   RowBox[{
    RowBox[{"perturb", "[", 
     RowBox[{"\[Mu]_", ",", "\[Sigma]_"}], "]"}], ":=", 
    RowBox[{"perturb", "[", 
     RowBox[{"\[Mu]", ",", "\[Sigma]", ",", 
      RowBox[{"{", 
       RowBox[{
        RowBox[{"-", "\[Infinity]"}], ",", "\[Infinity]"}], "}"}]}], "]"}]}], 
   ";"}], 
  RowBox[{"(*", " ", 
   RowBox[{
    RowBox[{"NOTE", ":", " ", 
     RowBox[{
     "Since", " ", "it", " ", "assumes", " ", "a", " ", 
      "NormalDistribution"}]}], ",", " ", 
    RowBox[{
    "it", " ", "should", " ", "not", " ", "be", " ", "restricted", " ", "to", 
     " ", "the", " ", "positive", " ", 
     RowBox[{"halfline", "!"}]}]}], " ", "*)"}]}], "\[IndentingNewLine]", 
 RowBox[{
  RowBox[{
   RowBox[{"perturb", "[", 
    RowBox[{
     RowBox[{"\[Mu]_", "?", "NumericQ"}], ",", 
     RowBox[{"\[Sigma]_", "?", "NumericQ"}], ",", 
     RowBox[{"bd", ":", 
      RowBox[{
       RowBox[{"{", 
        RowBox[{"min_", ",", "max_"}], "}"}], "?", "VectorQ"}]}]}], "]"}], ":=", 
   RowBox[{"Clip", "[", "\[IndentingNewLine]", 
    RowBox[{
     RowBox[{"If", "[", 
      RowBox[{
       RowBox[{
        RowBox[{"min", "==", "max"}], "||", 
        RowBox[{"\[Sigma]", "\[Equal]", "0"}]}], ",", "\[Mu]", ",", 
       "\[IndentingNewLine]", 
       RowBox[{"Module", "[", 
        RowBox[{
         RowBox[{"{", 
          RowBox[{"d", "=", 
           RowBox[{"RandomVariate", "@", 
            RowBox[{"NormalDistribution", "[", 
             RowBox[{"0", ",", "\[Sigma]"}], "]"}]}]}], "}"}], ",", 
         "\[IndentingNewLine]", 
         RowBox[{"(*", " ", 
          RowBox[{"NOTE", ":", " ", 
           RowBox[{
           "Ensures", " ", "that", " ", "a", " ", "value", " ", "at", " ", 
            "the", " ", "boundary", " ", "is", " ", "always", " ", 
            RowBox[{"perturbed", "."}]}]}], " ", "*)"}], 
         "\[IndentingNewLine]", 
         RowBox[{"Which", "[", 
          RowBox[{
           RowBox[{"\[Mu]", "\[LessEqual]", "min"}], ",", 
           RowBox[{"\[Mu]", "+", 
            RowBox[{"Abs", "@", "d"}]}], ",", 
           RowBox[{"\[Mu]", "\[GreaterEqual]", "max"}], ",", 
           RowBox[{"\[Mu]", "-", 
            RowBox[{"Abs", "@", "d"}]}], ",", "True", ",", 
           RowBox[{"\[Mu]", "+", "d"}]}], "]"}]}], "\[IndentingNewLine]", 
        "]"}]}], "]"}], ",", "bd"}], "]"}]}], ";"}], "\[IndentingNewLine]", 
 RowBox[{
  RowBox[{
   RowBox[{"perturb", "[", 
    RowBox[{
    "\[Mu]_Association", ",", "\[Sigma]_Association", ",", "bd_Association"}],
     "]"}], ":=", 
   RowBox[{"Merge", "[", 
    RowBox[{
     RowBox[{"{", 
      RowBox[{"\[Mu]", ",", "\[Sigma]", ",", "bd"}], "}"}], ",", 
     RowBox[{
      RowBox[{"perturb", "@@", "#"}], "&"}]}], "]"}]}], 
  ";"}], "\[IndentingNewLine]", 
 RowBox[{
  RowBox[{
   RowBox[{"perturb", "[", 
    RowBox[{"\[Mu]_Association", ",", "\[Sigma]_Association", ",", 
     RowBox[{"bd_", "?", "VectorQ"}]}], "]"}], ":=", 
   RowBox[{"perturb", "[", 
    RowBox[{"\[Mu]", ",", "\[Sigma]", ",", 
     RowBox[{"AssociationMap", "[", 
      RowBox[{
       RowBox[{"bd", "&"}], ",", 
       RowBox[{"Keys", "@", "\[Mu]"}]}], "]"}]}], "]"}]}], 
  ";"}], "\[IndentingNewLine]", 
 RowBox[{
  RowBox[{
   RowBox[{"perturb", "[", 
    RowBox[{"\[Mu]_Association", ",", 
     RowBox[{"\[Sigma]_", "?", "NumericQ"}], ",", "bd_Association"}], "]"}], ":=", 
   RowBox[{"perturb", "[", 
    RowBox[{"\[Mu]", ",", 
     RowBox[{"AssociationMap", "[", 
      RowBox[{
       RowBox[{"\[Sigma]", "&"}], ",", 
       RowBox[{"Keys", "@", "\[Mu]"}]}], "]"}], ",", "bd"}], "]"}]}], 
  ";"}], "\[IndentingNewLine]", 
 RowBox[{
  RowBox[{
   RowBox[{"perturb", "[", 
    RowBox[{"\[Mu]_Association", ",", 
     RowBox[{"\[Sigma]_", "?", "NumericQ"}], ",", 
     RowBox[{"bd_", "?", "VectorQ"}]}], "]"}], ":=", 
   RowBox[{"perturb", "[", 
    RowBox[{"\[Mu]", ",", 
     RowBox[{"AssociationMap", "[", 
      RowBox[{
       RowBox[{"\[Sigma]", "&"}], ",", 
       RowBox[{"Keys", "@", "\[Mu]"}]}], "]"}], ",", 
     RowBox[{"AssociationMap", "[", 
      RowBox[{
       RowBox[{"bd", "&"}], ",", 
       RowBox[{"Keys", "@", "\[Mu]"}]}], "]"}]}], "]"}]}], 
  ";"}], "\[IndentingNewLine]", 
 RowBox[{
  RowBox[{
   RowBox[{"perturb", "[", 
    RowBox[{
     RowBox[{"\[Mu]", ":", 
      RowBox[{"{", "__Rule", "}"}]}], ",", "\[Sigma]_", ",", "bd_"}], "]"}], ":=", 
   RowBox[{"perturb", "[", 
    RowBox[{
     RowBox[{"Association", "@", "\[Mu]"}], ",", "\[Sigma]", ",", "bd"}], 
    "]"}]}], ";"}], "\[IndentingNewLine]", 
 RowBox[{
  RowBox[{
   RowBox[{"perturb", "[", 
    RowBox[{
     RowBox[{"\[Mu]_", "?", "VectorQ"}], ",", "\[Sigma]_", ",", 
     RowBox[{"bd_", "?", "VectorQ"}]}], "]"}], ":=", 
   RowBox[{"perturb", "[", 
    RowBox[{"\[Mu]", ",", "\[Sigma]", ",", 
     RowBox[{"{", "bd", "}"}]}], "]"}]}], ";"}], "\[IndentingNewLine]", 
 RowBox[{
  RowBox[{
   RowBox[{"perturb", "[", 
    RowBox[{
     RowBox[{"\[Mu]_", "?", "VectorQ"}], ",", 
     RowBox[{"\[Sigma]_", "?", "NumericQ"}], ",", "bd_"}], "]"}], ":=", 
   RowBox[{"perturb", "[", 
    RowBox[{"\[Mu]", ",", 
     RowBox[{"{", "\[Sigma]", "}"}], ",", "bd"}], "]"}]}], 
  ";"}], "\[IndentingNewLine]", 
 RowBox[{
  RowBox[{
   RowBox[{
    RowBox[{"perturb", "[", 
     RowBox[{
      RowBox[{"\[Mu]_", "?", "VectorQ"}], ",", 
      RowBox[{"\[Sigma]_", "?", "VectorQ"}], ",", "bd_List"}], "]"}], ":=", 
    RowBox[{"MapThread", "[", 
     RowBox[{"perturb", ",", 
      RowBox[{"PadRight", "[", 
       RowBox[{
        RowBox[{"{", 
         RowBox[{"\[Mu]", ",", "\[Sigma]", ",", "bd"}], "}"}], ",", 
        RowBox[{"{", 
         RowBox[{"3", ",", 
          RowBox[{"Length", "@", "\[Mu]"}]}], "}"}], ",", 
        RowBox[{"{", 
         RowBox[{
          RowBox[{"{", "0", "}"}], ",", 
          RowBox[{"{", "1", "}"}], ",", 
          RowBox[{"{", 
           RowBox[{"{", 
            RowBox[{
             RowBox[{"-", "\[Infinity]"}], ",", "\[Infinity]"}], "}"}], 
           "}"}]}], "}"}]}], "]"}]}], "]"}]}], ";"}], 
  "\[IndentingNewLine]"}], "\[IndentingNewLine]", 
 RowBox[{
  RowBox[{
   RowBox[{"tradeoff", "[", 
    RowBox[{
    "z_Association", ",", "\[Mu]_", ",", "\[Sigma]_", ",", "\[Eta]_"}], "]"}],
    ":=", 
   RowBox[{"tradeoff", "[", 
    RowBox[{
     RowBox[{"Values", "@", "z"}], ",", "\[Mu]", ",", "\[Sigma]", ",", 
     "\[Eta]"}], "]"}]}], ";"}], "\[IndentingNewLine]", 
 RowBox[{
  RowBox[{
   RowBox[{
    RowBox[{"tradeoff", "[", 
     RowBox[{"z_List", ",", "\[Mu]_", ",", "\[Sigma]_", ",", "\[Eta]_"}], 
     "]"}], ":=", 
    RowBox[{
     RowBox[{
      RowBox[{"tradeoff", "[", 
       RowBox[{"#", ",", "\[Mu]", ",", "\[Sigma]", ",", "\[Eta]"}], "]"}], 
      "&"}], "/@", "z"}]}], ";"}], " "}], "\[IndentingNewLine]", 
 RowBox[{
  RowBox[{
   RowBox[{
    RowBox[{"tradeoff", "[", 
     RowBox[{
      RowBox[{"z_", "?", "NumberQ"}], ",", "\[Mu]_", ",", "\[Sigma]_", ",", 
      "\[Eta]_"}], "]"}], ":=", 
    RowBox[{"N", "@", 
     RowBox[{"{", 
      RowBox[{
       RowBox[{
        RowBox[{"(", 
         RowBox[{"1", "+", 
          RowBox[{"Tanh", "[", 
           RowBox[{
            RowBox[{"(", 
             RowBox[{"z", "-", "\[Mu]"}], ")"}], "/", "\[Sigma]"}], "]"}]}], 
         ")"}], "/", "2"}], ",", 
       RowBox[{"\[Eta]", " ", 
        RowBox[{"Max", "[", 
         RowBox[{"0", ",", "z"}], "]"}]}]}], "}"}]}]}], ";"}], 
  "\[IndentingNewLine]"}], "\[IndentingNewLine]", 
 RowBox[{
  RowBox[{
   RowBox[{
    RowBox[{"toBitmap", "[", 
     RowBox[{"expr_", ",", 
      RowBox[{"res_Integer", ":", "2000"}]}], "]"}], ":=", 
    RowBox[{"Rasterize", "[", 
     RowBox[{
      RowBox[{"Framed", "[", 
       RowBox[{"expr", ",", 
        RowBox[{"Frame", "\[Rule]", "False"}], ",", 
        RowBox[{"FrameStyle", "->", "None"}], ",", 
        RowBox[{"Background", "\[Rule]", "White"}]}], "]"}], ",", 
      RowBox[{"RasterSize", "\[Rule]", "res"}], ",", 
      RowBox[{"Background", "->", "None"}]}], "]"}]}], ";"}], 
  "\[IndentingNewLine]"}], "\[IndentingNewLine]", 
 RowBox[{
  RowBox[{
   RowBox[{
    RowBox[{"toWordEq", "[", "expr_", "]"}], ":=", 
    RowBox[{"StringReplace", "[", 
     RowBox[{
      RowBox[{"ToString", "[", 
       RowBox[{"expr", ",", "InputForm"}], "]"}], ",", 
      RowBox[{"{", 
       RowBox[{
        RowBox[{
         RowBox[{"\"\<->\>\"", "|", "\"\<\[Rule]\>\""}], "->", "\"\<=\>\""}], 
        ",", 
        RowBox[{"\"\<*\>\"", "->", "\"\< \>\""}], ",", 
        RowBox[{"\"\<[\>\"", "->", "\"\<(\>\""}], ",", 
        RowBox[{"\"\<]\>\"", "->", "\"\<)\>\""}], ",", 
        RowBox[{
         RowBox[{
          RowBox[{"s", ":", "LetterCharacter"}], "~~", 
          RowBox[{"i", ":", "DigitCharacter"}]}], ":>", 
         RowBox[{"s", "<>", "\"\<_\>\"", "<>", "i"}]}], ",", 
        RowBox[{"Whitespace", "->", "\"\<\>\""}]}], "}"}]}], "]"}]}], ";"}], 
  "\[IndentingNewLine]"}], "\[IndentingNewLine]", 
 RowBox[{
  RowBox[{
   RowBox[{
    RowBox[{"toEquation", "[", 
     RowBox[{"eqs_List", ",", "sp_List"}], "]"}], ":=", 
    RowBox[{"MapThread", "[", 
     RowBox[{
      RowBox[{
       RowBox[{
        RowBox[{
         RowBox[{"#1", "'"}], "[", "\[FormalT]", "]"}], "==", 
        RowBox[{"(", 
         RowBox[{"#2", "/.", 
          RowBox[{"Thread", "[", 
           RowBox[{"sp", "->", 
            RowBox[{"Through", "@", 
             RowBox[{"sp", "@", "\[FormalT]"}]}]}], "]"}]}], ")"}]}], "&"}], 
      ",", 
      RowBox[{"{", 
       RowBox[{"sp", ",", "eqs"}], "}"}]}], "]"}]}], ";"}], 
  "\[IndentingNewLine]", "\[IndentingNewLine]", 
  "\[IndentingNewLine]"}], "\[IndentingNewLine]", 
 RowBox[{
  RowBox[{
   RowBox[{
   "$dir", "=", 
    "\"\<C:\\\\Zac\\\\Science\\\\Syntrophic kinetics\\\\Scientific \
Reports\\\\Figures\>\""}], ";"}], 
  "\[IndentingNewLine]"}], "\[IndentingNewLine]", 
 RowBox[{
  RowBox[{
   RowBox[{"saveButton", "[", 
    RowBox[{"fig_", ",", "name_"}], "]"}], ":=", 
   RowBox[{"Button", "[", 
    RowBox[{"\"\<Save\>\"", ",", "\[IndentingNewLine]", 
     RowBox[{
      RowBox[{"Export", "[", 
       RowBox[{
        RowBox[{"FileNameJoin", "@", 
         RowBox[{"{", 
          RowBox[{"$dir", ",", 
           RowBox[{"name", "<>", "\"\<.tif\>\""}]}], "}"}]}], ",", "fig", 
        ",", "\"\<TIFF\>\"", ",", 
        RowBox[{"ImageResolution", "\[Rule]", "600"}], ",", 
        RowBox[{"ColorSpace", "->", "\"\<RGB\>\""}]}], "]"}], ";", 
      "\[IndentingNewLine]", 
      RowBox[{"Export", "[", 
       RowBox[{
        RowBox[{"FileNameJoin", "@", 
         RowBox[{"{", 
          RowBox[{"$dir", ",", 
           RowBox[{"name", "<>", "\"\<.jpg\>\""}]}], "}"}]}], ",", "fig", 
        ",", "\"\<JPEG\>\"", ",", 
        RowBox[{"CompressionLevel", "->", "0.05"}], ",", 
        RowBox[{"ColorSpace", "->", "\"\<RGB\>\""}]}], "]"}], ";"}], ",", 
     "\[IndentingNewLine]", 
     RowBox[{"Method", "->", "\"\<Queued\>\""}]}], "\[IndentingNewLine]", 
    "]"}]}], ";"}], "\[IndentingNewLine]"}], "Input",
 InitializationCell->True,
 CellChangeTimes->{{3.8601420433554173`*^9, 3.860142100666393*^9}, {
   3.8601423875280952`*^9, 3.860142397320259*^9}, {3.8601436104474173`*^9, 
   3.8601436118994107`*^9}, {3.860143948944967*^9, 3.8601439916308794`*^9}, {
   3.860212416857981*^9, 3.8602125314173765`*^9}, {3.8602210064837914`*^9, 
   3.860221088539567*^9}, {3.860225202907873*^9, 3.860225217460385*^9}, {
   3.8602252568624277`*^9, 3.8602252857247477`*^9}, {3.8602257200219193`*^9, 
   3.8602257216726923`*^9}, {3.8602260370249953`*^9, 
   3.8602262041469097`*^9}, {3.8602262501859465`*^9, 3.860226257223288*^9}, {
   3.8602263912035637`*^9, 3.860226394039087*^9}, {3.8602264500108943`*^9, 
   3.8602264509717665`*^9}, {3.860226589649949*^9, 3.8602266127310195`*^9}, {
   3.8602268894542084`*^9, 3.860226999401823*^9}, {3.8602270795406156`*^9, 
   3.86022708075815*^9}, {3.8602271145630198`*^9, 3.860227115112667*^9}, {
   3.860227249221239*^9, 3.8602272532648783`*^9}, {3.8602281676049232`*^9, 
   3.8602281736804895`*^9}, {3.860229517977974*^9, 3.860229532742915*^9}, {
   3.860229634034399*^9, 3.860229654434618*^9}, {3.860308556221493*^9, 
   3.8603086078369365`*^9}, {3.8603100110065675`*^9, 
   3.8603100440452824`*^9}, {3.8603109987801657`*^9, 
   3.8603110479733095`*^9}, {3.8603117389938197`*^9, 
   3.8603117658549447`*^9}, {3.8603133880164795`*^9, 
   3.8603134084437532`*^9}, {3.8603963935558453`*^9, 3.86039651368535*^9}, {
   3.8603967477809443`*^9, 3.8603967592077703`*^9}, {3.8603970128949547`*^9, 
   3.860397017660164*^9}, {3.8603984712479744`*^9, 3.8603984853907747`*^9}, {
   3.860566447171823*^9, 3.8605664663717537`*^9}, {3.860567064783431*^9, 
   3.8605670684764204`*^9}, {3.8605671013347254`*^9, 
   3.8605671099188943`*^9}, {3.860639843593384*^9, 3.860639880146196*^9}, {
   3.8606404657194567`*^9, 3.860640474155438*^9}, {3.860810974413003*^9, 
   3.8608109770390015`*^9}, {3.860811016957324*^9, 3.860811050619752*^9}, {
   3.86081112021593*^9, 3.860811120325299*^9}, {3.8608112016782627`*^9, 
   3.8608112342147875`*^9}, {3.8608113877187996`*^9, 3.860811408857664*^9}, {
   3.860811457437299*^9, 3.8608115647550807`*^9}, {3.8608117832297373`*^9, 
   3.8608118100226793`*^9}, {3.8608118487687683`*^9, 
   3.8608120180812626`*^9}, {3.860812057561824*^9, 3.8608120626870914`*^9}, {
   3.860812100345809*^9, 3.860812368862235*^9}, {3.860812402117689*^9, 
   3.860812432984173*^9}, {3.860812471248024*^9, 3.8608125458029814`*^9}, {
   3.8608126508879423`*^9, 3.8608126666787753`*^9}, {3.8608128132603855`*^9, 
   3.8608129276070833`*^9}, {3.860812960328491*^9, 3.8608130124838333`*^9}, {
   3.8608130867779036`*^9, 3.8608131020864096`*^9}, {3.8608131523891225`*^9, 
   3.8608131532096586`*^9}, 3.860813217210116*^9, {3.861080774178965*^9, 
   3.8610807746803823`*^9}, {3.8610808907372775`*^9, 
   3.8610809038771114`*^9}, {3.8610810315164137`*^9, 3.861081033753948*^9}, {
   3.8610810659743977`*^9, 3.8610811070257564`*^9}, {3.861081192591795*^9, 
   3.861081311241581*^9}, {3.8610813536763253`*^9, 3.8610813659957066`*^9}, {
   3.861081416943654*^9, 3.861081624434809*^9}, 3.8610816635855618`*^9, {
   3.8610817113182592`*^9, 3.8610817120312333`*^9}, {3.861081783880492*^9, 
   3.861081796085684*^9}, {3.8610818796088*^9, 3.861082023932535*^9}, {
   3.8610823598307247`*^9, 3.861082431930024*^9}, {3.8610824756795416`*^9, 
   3.861082507428047*^9}, {3.861082826828828*^9, 3.8610828469737267`*^9}, {
   3.861083367042597*^9, 3.8610833675451546`*^9}, {3.8612512840198164`*^9, 
   3.8612514484100237`*^9}, {3.8612589868013773`*^9, 3.861259281552106*^9}, {
   3.8612593177398653`*^9, 3.8612595207431283`*^9}, {3.861259553834235*^9, 
   3.8612597229261436`*^9}, {3.861260049525409*^9, 3.8612601175654764`*^9}, {
   3.861260255202111*^9, 3.861260286626733*^9}, {3.8612603757445545`*^9, 
   3.8612603946629353`*^9}, {3.86126050031529*^9, 3.86126059799297*^9}, {
   3.8612606319584494`*^9, 3.8612606619072456`*^9}, 3.861260723687319*^9, {
   3.861260768278208*^9, 3.861260822786433*^9}, {3.8612616059121704`*^9, 
   3.861261609902028*^9}, {3.8612616649877043`*^9, 3.8612616652753696`*^9}, {
   3.861261863358572*^9, 3.8612618669039736`*^9}, {3.861261954909252*^9, 
   3.861261956268996*^9}, 3.8619851696391554`*^9, {3.8620393841456795`*^9, 
   3.86203939579321*^9}, {3.862041552543337*^9, 3.862041573842249*^9}, 
   3.862041643846923*^9, {3.8621283577880964`*^9, 3.862128361228175*^9}, {
   3.862369281797639*^9, 3.8623693370847826`*^9}, {3.8634463103850746`*^9, 
   3.863446323499301*^9}, {3.8634484043842916`*^9, 3.8634484181935596`*^9}, {
   3.865045229365138*^9, 3.8650452376648235`*^9}, {3.8650452722831135`*^9, 
   3.8650452941657486`*^9}},ExpressionUUID->"089e80c3-6e42-4e71-ad42-\
0cbdf5648539"]
}, Closed]],

Cell[CellGroupData[{

Cell["Adaptive dynamics", "Subsection",
 CellChangeTimes->{{3.861260288371457*^9, 3.8612602922357445`*^9}, {
  3.861894007603815*^9, 3.8618940118259687`*^9}, {3.8620383723040648`*^9, 
  3.8620383725093403`*^9}, {3.8623835910908804`*^9, 
  3.8623835912246656`*^9}},ExpressionUUID->"4f9abfac-bfaa-4426-972f-\
d4be395ee7cc"],

Cell[BoxData[
 RowBox[{
  RowBox[{"(*", " ", 
   RowBox[{"TODO", ":", " ", 
    RowBox[{
    "Add", " ", "facilities", " ", "to", " ", "integrate", " ", "until", " ", 
     "equilibrium", " ", "or", " ", "similar", " ", 
     RowBox[{"condition", "."}]}]}], " ", "*)"}], " ", "\[IndentingNewLine]", 
  "\[IndentingNewLine]", 
  RowBox[{
   RowBox[{
    RowBox[{"ClearAll", "[", "adaptiveDynamics", "]"}], ";"}], 
   "\[IndentingNewLine]", "\[IndentingNewLine]", 
   RowBox[{
    RowBox[{
     RowBox[{"adaptiveDynamics", "::", "usage"}], "=", 
     "\"\<adaptiveDynamics[{\!\(\*SubscriptBox[StyleBox[\"eq\",FontSlant->\"\
Italic\"], \"1\"]\), \
\!\(\*SubscriptBox[StyleBox[\"eq\",FontSlant->\"Italic\"], \"2\"]\), \
\[Ellipsis]}, {\!\(\*SubscriptBox[StyleBox[\"m\",FontSlant->\"Italic\"], \
\"1\"]\): 0|1, \!\(\*SubscriptBox[StyleBox[\"m\",FontSlant->\"Italic\"], \
\"2\"]\): 0|1, \[Ellipsis]}, {{\!\(\*SubscriptBox[StyleBox[\"sp\",FontSlant->\
\"Italic\"], RowBox[{\"1\", \",\", \"1\"}]]\), \
\!\(\*SubscriptBox[StyleBox[\"sp\",FontSlant->\"Italic\"], RowBox[{\"1\", \",\
\", \"2\"}]]\), \[Ellipsis]}, {\!\(\*SubscriptBox[StyleBox[\"sp\",FontSlant->\
\"Italic\"], RowBox[{\"2\", \",\", \"1\"}]]\), \
\!\(\*SubscriptBox[StyleBox[\"sp\",FontSlant->\"Italic\"], RowBox[{\"2\", \",\
\", \"2\"}]]\), \[Ellipsis]}, \[Ellipsis]}, {{\!\(\*SubscriptBox[\(d\), \(1, \
1\)]\), \!\(\*SubscriptBox[StyleBox[\"d\",FontSlant->\"Italic\"], RowBox[{\"1\
\", \",\", \"2\"}]]\), \[Ellipsis]}, \[Ellipsis]}, \
{{\!\(\*SubscriptBox[\(z\), \(1, 1\)]\), \
\!\(\*SubscriptBox[StyleBox[\"z\",FontSlant->\"Italic\"], RowBox[{\"1\", \
\",\", \"2\"}]]\), \[Ellipsis]}, \[Ellipsis]}, \
\!\(\*StyleBox[\"n\",FontSlant->\"Italic\"]\)] performs adaptive dynamics \
with growth equations \!\(\*StyleBox[SubscriptBox[\"eq\", \
\"i\"],FontSlant->\"Italic\"]\) for species \
\!\(\*StyleBox[SubscriptBox[\"sp\", \"i\"],FontSlant->\"Italic\"]\), with \
mutation \!\(\*StyleBox[SubscriptBox[\"m\", \"i\"],FontSlant->\"Italic\"]\) \
specifying whether a species belonging to the \
\!\(\*SuperscriptBox[StyleBox[\"i\",FontSlant->\"Italic\"], \"th\"]\) class \
can mutate (1) or not (0), assuming dependent variables (species) \
\!\(\*StyleBox[SubscriptBox[\"sp\", RowBox[{\"i\", \",\", \
\"j\"}]],FontSlant->\"Italic\"]\) belonging to the \
\!\(\*SuperscriptBox[\(i\), \(th\)]\) class, with initial densities \
\!\(\*StyleBox[SubscriptBox[\"d\", RowBox[{\"i\", \",\", \"j\"}]],FontSlant->\
\"Italic\"]\) and trait value \!\(\*StyleBox[SubscriptBox[\"z\", \
RowBox[{\"i\", \",\", \"j\"}]],FontSlant->\"Italic\"]\), for \
\!\(\*StyleBox[\"n\",FontSlant->\"Italic\"]\) mutation events. Mutations \
happen at each \!\(\*StyleBox[SubscriptBox[\"t\", \
\"mut\"],FontSlant->\"Italic\"]\) time, specified by \\\"InvasionTime\\\" \
\[Rule] \!\(\*StyleBox[SubscriptBox[\"t\", \"mut\"],FontSlant->\"Italic\"]\). \
At each mutation event, an existing species \
\!\(\*StyleBox[SubscriptBox[\"sp\", RowBox[{\"i\", \",\", \
\"j\"}]],FontSlant->\"Italic\"]\) (with actual density \
\!\(\*StyleBox[SubscriptBox[\"d\", RowBox[{\"i\", \",\", \"j\"}]],FontSlant->\
\"Italic\"]\)>0) belonging to the mutable class \
\!\(\*StyleBox[\"j\",FontSlant->\"Italic\"]\) with \
\!\(\*StyleBox[SubscriptBox[\"m\", \
\"j\"],FontSlant->\"Italic\"]\)\!\(\*StyleBox[\" \",FontSlant->\"Italic\"]\)\
\[Equal] 1 is selected for mutation. A single mutant \
\!\(\*StyleBox[SubscriptBox[\"s\", RowBox[{\"i\", \",\", \"k\"}]],FontSlant->\
\"Italic\"]\) is added that inherits the trait value \
\!\(\*StyleBox[SubscriptBox[\"z\", RowBox[{\"i\", \",\", \"k\"}]],FontSlant->\
\"Italic\"]\) of the \
\!\(\*SuperscriptBox[StyleBox[\"j\",FontSlant->\"Italic\"], \"th\"]\) species \
as \!\(\*StyleBox[SubscriptBox[\"z\", RowBox[{\"i\", \",\", \
\"k\"}]],FontSlant->\"Italic\"]\) = \
\!\(\*StyleBox[\"f\",FontSlant->\"Italic\"]\)(\!\(\*StyleBox[SubscriptBox[\"z\
\", RowBox[{\"i\", \",\", \"j\"}]],FontSlant->\"Italic\"]\)), where \
\!\(\*StyleBox[\"f\",FontSlant->\"Italic\"]\) is the mutation function \
specified by \\\"MutationFunction\\\" \[Rule] \
\!\(\*StyleBox[\"f\",FontSlant->\"Italic\"]\). Residents are only removed \
when their abundance goes below \[Theta], specified by \
\\\"ExtinctionThreshold\\\" \[Rule] \[Theta]. The invasion density of a \
mutant is specified by \\\"InvasionDensity\\\" \[Rule] \
\!\(\*StyleBox[SubscriptBox[\"d\", \"mut\"],FontSlant->\"Italic\"]\). \
\\\"Verbose\\\" \[Rule] \
\!\(\*StyleBox[\"v\",FontSlant->\"Italic\"]\)(\!\(\*StyleBox[\"g\",FontSlant->\
\"Italic\"]\)) verboses about the \
\!\(\*SuperscriptBox[StyleBox[\"g\",FontSlant->\"Italic\"], \"th\"]\) \
generation if \!\(\*StyleBox[\"v\",FontSlant->\"Italic\"]\)(g) evaluates to \
True. \\\"TraitFunction\\\" \[Rule] \
\!\(\*StyleBox[\"t\",FontSlant->\"Italic\"]\) applies \
\!\(\*StyleBox[\"t\",FontSlant->\"Italic\"]\) to the mutated trait value for \
verbosing purposes.\>\""}], ";"}], "\[IndentingNewLine]", 
   RowBox[{
    RowBox[{
     RowBox[{"Options", "[", "adaptiveDynamics", "]"}], "=", 
     RowBox[{"{", 
      RowBox[{
       RowBox[{"\"\<InitialTime\>\"", "->", "0"}], ",", 
       RowBox[{"\"\<ExtinctionThreshold\>\"", "->", 
        SuperscriptBox["10", 
         RowBox[{"-", "3"}]]}], ",", 
       RowBox[{"\"\<InvasionDensity\>\"", "->", "0.01"}], ",", 
       RowBox[{"\"\<InvasionTime\>\"", "->", "Automatic"}], ",", 
       RowBox[{"\"\<MutationFunction\>\"", "->", 
        RowBox[{"(", 
         RowBox[{
          RowBox[{"perturb", "[", 
           RowBox[{"#", ",", ".05"}], "]"}], "&"}], ")"}]}], ",", 
       RowBox[{"RandomSeeding", "->", "Automatic"}], ",", 
       RowBox[{"\"\<Verbose\>\"", "->", "False"}], ",", 
       RowBox[{"\"\<TraitFunction\>\"", "->", "Identity"}], ",", 
       RowBox[{"\"\<TraitVariable\>\"", "->", "\[FormalZ]"}], ",", 
       RowBox[{"\"\<SpeciesVariable\>\"", "->", "\[FormalN]"}]}], "}"}]}], 
    ";"}], "\[IndentingNewLine]", 
   RowBox[{
    RowBox[{
     RowBox[{"adaptiveDynamics", "[", 
      RowBox[{
      "eqs_List", ",", "mut_List", ",", "inS_List", ",", "inD_List", ",", 
       "inT_List", ",", "iter_Integer", ",", 
       RowBox[{"opts", ":", 
        RowBox[{"OptionsPattern", "[", "]"}]}]}], "]"}], ":=", 
     RowBox[{"Module", "[", "\[IndentingNewLine]", 
      RowBox[{
       RowBox[{"{", 
        RowBox[{
        "nm", ",", "re", ",", "rn", ",", "sm", ",", "class", ",", "density", 
         ",", "trait", ",", "ext\[Theta]", ",", "invD", ",", "invT", ",", 
         "mf", ",", "tf", ",", "tv", ",", "sv", ",", "data", ",", "gen", ",", 
         RowBox[{"sp", "=", 
          RowBox[{"{", "}"}]}], ",", "seed", ",", "verbose"}], "}"}], ",", 
       "\[IndentingNewLine]", "\[IndentingNewLine]", 
       RowBox[{
        RowBox[{
         RowBox[{"{", 
          RowBox[{
          "ext\[Theta]", ",", "invD", ",", "invT", ",", "mf", ",", "tf", ",", 
           "tv", ",", "sv", ",", "seed", ",", "verbose"}], "}"}], "=", 
         RowBox[{"OptionValue", "@", 
          RowBox[{"{", 
           RowBox[{
           "\"\<ExtinctionThreshold\>\"", ",", "\"\<InvasionDensity\>\"", 
            ",", "\"\<InvasionTime\>\"", ",", "\"\<MutationFunction\>\"", 
            ",", "\"\<TraitFunction\>\"", ",", "\"\<TraitVariable\>\"", ",", 
            "\"\<SpeciesVariable\>\"", ",", "RandomSeeding", ",", 
            "\"\<Verbose\>\""}], "}"}]}]}], ";", "\[IndentingNewLine]", 
        "\[IndentingNewLine]", 
        RowBox[{"BlockRandom", "[", "\[IndentingNewLine]", 
         RowBox[{
          RowBox[{"SeedRandom", "@", "seed"}], ";", "\[IndentingNewLine]", 
          "\[IndentingNewLine]", 
          RowBox[{"invT", "=", 
           RowBox[{"invT", "/.", 
            RowBox[{"Automatic", ":>", "10000"}]}]}], ";", 
          "\[IndentingNewLine]", "\[IndentingNewLine]", 
          RowBox[{"nm", "=", 
           RowBox[{
            RowBox[{"Length", "@", "inS"}], "+", "iter"}]}], ";", 
          RowBox[{"(*", " ", 
           RowBox[{
            RowBox[{"Max", " ", "number", " ", "of", " ", "species"}], ";"}], 
           " ", "*)"}], "\[IndentingNewLine]", 
          RowBox[{"re", "=", 
           RowBox[{"Range", "@", 
            RowBox[{"Length", "@", "eqs"}]}]}], ";", " ", 
          RowBox[{"(*", " ", 
           RowBox[{"Class", " ", "indices"}], " ", "*)"}], 
          "\[IndentingNewLine]", 
          RowBox[{"rn", "=", 
           RowBox[{"Range", "@", "nm"}]}], ";", 
          RowBox[{"(*", " ", 
           RowBox[{"Indices", " ", "of", " ", "all", " ", "species"}], " ", 
           "*)"}], "\[IndentingNewLine]", 
          RowBox[{"sm", "=", 
           RowBox[{"Thread", "[", 
            RowBox[{"re", "->", 
             RowBox[{"PadRight", "[", 
              RowBox[{"mut", ",", 
               RowBox[{"Length", "@", "eqs"}], ",", "0"}], "]"}]}], "]"}]}], 
          ";", " ", 
          RowBox[{"(*", " ", 
           RowBox[{"Mutant", " ", "class", " ", 
            RowBox[{"substitution", ":", " ", 
             RowBox[{
             "zeroes", " ", "out", " ", "nonmutable", " ", "species"}]}]}], 
           " ", "*)"}], "\[IndentingNewLine]", "\[IndentingNewLine]", 
          "\[IndentingNewLine]", 
          RowBox[{"(*", " ", 
           RowBox[{
           "Vectors", " ", "of", " ", "absolute", " ", "nm", " ", "length"}], 
           " ", "*)"}], "\[IndentingNewLine]", 
          RowBox[{"class", "=", 
           RowBox[{"PadRight", "[", 
            RowBox[{
             RowBox[{"Flatten", "@", 
              RowBox[{"MapIndexed", "[", 
               RowBox[{
                RowBox[{
                 RowBox[{"First", "@", "#2"}], "&"}], ",", "inS", ",", 
                RowBox[{"{", "2", "}"}]}], "]"}]}], ",", "nm"}], "]"}]}], ";", 
          RowBox[{"(*", " ", 
           RowBox[{"Class", "-", 
            RowBox[{"indices", " ", "of", " ", "species"}]}], " ", "*)"}], 
          "\[IndentingNewLine]", 
          RowBox[{"density", "=", 
           RowBox[{"PadRight", "[", 
            RowBox[{
             RowBox[{"Flatten", "@", "inD"}], ",", "nm"}], "]"}]}], ";", 
          "\[IndentingNewLine]", 
          RowBox[{"trait", "=", 
           RowBox[{"PadRight", "[", 
            RowBox[{
             RowBox[{"Flatten", "@", "inT"}], ",", "nm"}], "]"}]}], ";", 
          "\[IndentingNewLine]", "\[IndentingNewLine]", 
          RowBox[{"Monitor", "[", 
           RowBox[{
            RowBox[{
             RowBox[{"data", "=", 
              RowBox[{"Merge", "[", 
               RowBox[{
                RowBox[{"Table", "[", 
                 RowBox[{
                  RowBox[{"Block", "[", 
                   RowBox[{
                    RowBox[{"{", 
                    RowBox[{
                    RowBox[{"i", "=", 
                    RowBox[{
                    RowBox[{"Length", "@", "inS"}], "+", "gen"}]}], ",", 
                    RowBox[{"oldD", "=", "density"}], ",", 
                    RowBox[{"oldT", "=", "trait"}], ",", 
                    RowBox[{"oldC", "=", "class"}], ",", "oldI", ",", "oldS", 
                    ",", "newI", ",", "newS", ",", "sp", ",", "ode", ",", 
                    "init", ",", "sel", ",", "selTrait", ",", "selClass", ",",
                     "mutTrait", ",", "sol", ",", "res"}], "}"}], ",", 
                    "\[IndentingNewLine]", "\[IndentingNewLine]", 
                    RowBox[{
                    RowBox[{"oldS", "=", 
                    RowBox[{"Lookup", "[", 
                    RowBox[{
                    RowBox[{"PositionIndex", "@", 
                    RowBox[{"(", 
                    RowBox[{
                    RowBox[{"Sign", "@", "density"}], "*", "class"}], ")"}]}],
                     ",", "re"}], "]"}]}], ";", "\[IndentingNewLine]", 
                    RowBox[{"oldI", "=", 
                    RowBox[{"Flatten", "@", "oldS"}]}], ";", 
                    RowBox[{"(*", " ", 
                    RowBox[{
                    "Indices", " ", "of", " ", "existing", " ", "species"}], 
                    " ", "*)"}], "\[IndentingNewLine]", "\[IndentingNewLine]", 
                    RowBox[{"(*", " ", 
                    RowBox[{"NOTE", ":", " ", 
                    RowBox[{
                    "Remove", " ", "the", " ", "Sign", " ", "and", " ", 
                    "selection", " ", "will", " ", "be", " ", "proportional", 
                    " ", "to", " ", 
                    RowBox[{"density", "."}]}]}], " ", "*)"}], 
                    "\[IndentingNewLine]", 
                    RowBox[{"sel", "=", 
                    RowBox[{"RandomChoice", "[", 
                    RowBox[{
                    RowBox[{"(", 
                    RowBox[{
                    RowBox[{"Sign", "@", "density"}], "*", 
                    RowBox[{"(", 
                    RowBox[{"class", "/.", "sm"}], ")"}]}], ")"}], "->", 
                    "rn"}], "]"}]}], ";", 
                    RowBox[{"(*", " ", 
                    RowBox[{
                    "Index", " ", "of", " ", "selected", " ", "mutant"}], " ",
                     "*)"}], "\[IndentingNewLine]", 
                    RowBox[{"selClass", "=", 
                    RowBox[{"class", "[", 
                    RowBox[{"[", "sel", "]"}], "]"}]}], ";", 
                    "\[IndentingNewLine]", 
                    RowBox[{"selTrait", "=", 
                    RowBox[{"trait", "[", 
                    RowBox[{"[", "sel", "]"}], "]"}]}], ";", 
                    "\[IndentingNewLine]", 
                    RowBox[{"mutTrait", "=", 
                    RowBox[{"mf", "@", "selTrait"}]}], ";", 
                    "\[IndentingNewLine]", 
                    RowBox[{
                    RowBox[{"class", "[", 
                    RowBox[{"[", "i", "]"}], "]"}], "=", "selClass"}], ";", 
                    "\[IndentingNewLine]", 
                    RowBox[{
                    RowBox[{"trait", "[", 
                    RowBox[{"[", "i", "]"}], "]"}], "=", "mutTrait"}], ";", 
                    "\[IndentingNewLine]", 
                    RowBox[{
                    RowBox[{"density", "[", 
                    RowBox[{"[", "i", "]"}], "]"}], "=", "invD"}], ";", 
                    "\[IndentingNewLine]", "\[IndentingNewLine]", 
                    RowBox[{"newS", "=", 
                    RowBox[{"Lookup", "[", 
                    RowBox[{
                    RowBox[{"PositionIndex", "@", 
                    RowBox[{"(", 
                    RowBox[{
                    RowBox[{"Sign", "@", "density"}], "*", "class"}], ")"}]}],
                     ",", "re"}], "]"}]}], ";", 
                    RowBox[{"(*", " ", 
                    RowBox[{
                    "Existing", " ", "indices", " ", "par", " ", "class"}], 
                    " ", "*)"}], "\[IndentingNewLine]", 
                    RowBox[{"newI", "=", 
                    RowBox[{"Flatten", "@", "newS"}]}], ";", 
                    RowBox[{"(*", " ", 
                    RowBox[{"Existing", " ", "indices"}], " ", "*)"}], 
                    "\[IndentingNewLine]", "\[IndentingNewLine]", 
                    RowBox[{"(*", " ", 
                    RowBox[{
                    RowBox[{"TODO", ":", " ", "i"}], ",", " ", "n", ",", " ", 
                    RowBox[{"m", " ", "and", " ", "z", " ", "are", " ", 
                    RowBox[{"global", "!"}]}]}], " ", "*)"}], 
                    "\[IndentingNewLine]", 
                    RowBox[{"sp", "=", 
                    RowBox[{"sv", "/@", "newI"}]}], ";", 
                    "\[IndentingNewLine]", 
                    RowBox[{"ode", "=", 
                    RowBox[{"toEquation", "[", "\[IndentingNewLine]", 
                    RowBox[{
                    RowBox[{"Flatten", "@", 
                    RowBox[{"Block", "[", 
                    RowBox[{
                    RowBox[{"{", 
                    RowBox[{"m", "=", 
                    RowBox[{"AssociationThread", "[", 
                    RowBox[{"re", "->", "newS"}], "]"}]}], "}"}], ",", 
                    RowBox[{"Table", "[", 
                    RowBox[{
                    RowBox[{"eqs", "[", 
                    RowBox[{"[", "c", "]"}], "]"}], ",", 
                    RowBox[{"{", 
                    RowBox[{"c", ",", "re"}], "}"}], ",", 
                    RowBox[{"{", 
                    RowBox[{"i", ",", 
                    RowBox[{"m", "[", "c", "]"}]}], "}"}]}], "]"}]}], "]"}]}],
                     "\[IndentingNewLine]", ",", "sp"}], "]"}]}], ";", 
                    "\[IndentingNewLine]", 
                    RowBox[{"init", "=", 
                    RowBox[{"Thread", "[", 
                    RowBox[{
                    RowBox[{"Through", "@", 
                    RowBox[{"sp", "@", "0"}]}], "==", 
                    RowBox[{"density", "[", 
                    RowBox[{"[", "newI", "]"}], "]"}]}], "]"}]}], ";", 
                    "\[IndentingNewLine]", "\[IndentingNewLine]", 
                    RowBox[{"sol", "=", 
                    RowBox[{"NDSolveValue", "[", 
                    RowBox[{
                    RowBox[{"Join", "[", 
                    RowBox[{
                    RowBox[{"ode", "/.", 
                    RowBox[{
                    RowBox[{"tv", "[", "x_", "]"}], ":>", 
                    RowBox[{"trait", "[", 
                    RowBox[{"[", "x", "]"}], "]"}]}]}], ",", "init"}], "]"}], 
                    ",", "sp", ",", 
                    RowBox[{"{", 
                    RowBox[{"\[FormalT]", ",", "0", ",", "invT"}], "}"}]}], 
                    "]"}]}], ";", "\[IndentingNewLine]", 
                    RowBox[{"density", "=", 
                    RowBox[{"Chop", "[", 
                    RowBox[{
                    RowBox[{"ReplacePart", "[", 
                    RowBox[{"density", ",", 
                    RowBox[{"Thread", "[", 
                    RowBox[{"newI", "->", 
                    RowBox[{"Through", "@", 
                    RowBox[{"sol", "@", "invT"}]}]}], "]"}]}], "]"}], ",", 
                    "ext\[Theta]"}], "]"}]}], ";", "\[IndentingNewLine]", 
                    "\[IndentingNewLine]", 
                    RowBox[{"res", "=", 
                    RowBox[{"<|", "\[IndentingNewLine]", 
                    RowBox[{
                    RowBox[{"\"\<Iteration\>\"", "->", "gen"}], ",", 
                    "\[IndentingNewLine]", 
                    RowBox[{"\"\<TimeInterval\>\"", "->", 
                    RowBox[{"invT", "*", 
                    RowBox[{"{", 
                    RowBox[{
                    RowBox[{"(", 
                    RowBox[{"gen", "-", "1"}], ")"}], ",", "gen"}], "}"}]}]}],
                     ",", "\[IndentingNewLine]", 
                    RowBox[{"\"\<SelectedSpecies\>\"", "->", "sel"}], ",", 
                    "\[IndentingNewLine]", 
                    RowBox[{"\"\<SelectedTrait\>\"", "->", "selTrait"}], ",", 
                    "\[IndentingNewLine]", 
                    RowBox[{"\"\<SelectedClass\>\"", "->", "selClass"}], ",", 
                    RowBox[{"(*", " ", 
                    RowBox[{"Also", ":", " ", "\"\<MutatedClass\>\""}], " ", 
                    "*)"}], "\[IndentingNewLine]", 
                    RowBox[{"\"\<AddedSpecies\>\"", "->", "i"}], ",", 
                    RowBox[{"(*", " ", 
                    RowBox[{"Also", ":", " ", "\"\<MutatedSpecies\>\""}], " ",
                     "*)"}], "\[IndentingNewLine]", 
                    RowBox[{"\"\<MutatedTrait\>\"", "->", "mutTrait"}], ",", 
                    "\[IndentingNewLine]", 
                    RowBox[{"\"\<MutatedParameters\>\"", "->", 
                    RowBox[{"tf", "@", "mutTrait"}]}], ",", 
                    "\[IndentingNewLine]", "\[IndentingNewLine]", 
                    RowBox[{"\"\<Species\>\"", "->", "sp"}], ",", 
                    "\[IndentingNewLine]", 
                    RowBox[{"\"\<InititalValues\>\"", "->", "init"}], ",", 
                    "\[IndentingNewLine]", 
                    RowBox[{"\"\<ParametricEquations\>\"", "->", "ode"}], ",",
                     "\[IndentingNewLine]", 
                    RowBox[{"\"\<Equations\>\"", "->", 
                    RowBox[{"(", 
                    RowBox[{"ode", "/.", 
                    RowBox[{
                    RowBox[{"z", "[", "x_", "]"}], ":>", 
                    RowBox[{"trait", "[", 
                    RowBox[{"[", "x", "]"}], "]"}]}]}], ")"}]}], ",", 
                    "\[IndentingNewLine]", 
                    RowBox[{"\"\<ExistingSpeciesChange\>\"", "->", 
                    RowBox[{"(", 
                    RowBox[{"oldI", "->", "newI"}], ")"}]}], ",", 
                    "\[IndentingNewLine]", 
                    RowBox[{"\"\<SpeciesPerClassChange\>\"", "->", 
                    RowBox[{"(", 
                    RowBox[{"oldS", "->", "newS"}], ")"}]}], ",", 
                    "\[IndentingNewLine]", 
                    RowBox[{"\"\<ClassChange\>\"", "->", 
                    RowBox[{
                    RowBox[{"class", "[", 
                    RowBox[{"[", "oldI", "]"}], "]"}], "->", 
                    RowBox[{"class", "[", 
                    RowBox[{"[", "newI", "]"}], "]"}]}]}], ",", 
                    "\[IndentingNewLine]", 
                    RowBox[{"\"\<TraitChange\>\"", "->", 
                    RowBox[{
                    RowBox[{"trait", "[", 
                    RowBox[{"[", "oldI", "]"}], "]"}], "->", 
                    RowBox[{"trait", "[", 
                    RowBox[{"[", "newI", "]"}], "]"}]}]}], ",", 
                    "\[IndentingNewLine]", 
                    RowBox[{"\"\<DensityChange\>\"", "->", 
                    RowBox[{"(", 
                    RowBox[{
                    RowBox[{"density", "[", 
                    RowBox[{"[", "oldI", "]"}], "]"}], "->", 
                    RowBox[{"density", "[", 
                    RowBox[{"[", "newI", "]"}], "]"}]}], ")"}]}], ",", 
                    "\[IndentingNewLine]", 
                    RowBox[{"(*", 
                    RowBox[{
                    RowBox[{"\"\<Solutions\>\"", "->", "sol"}], ","}], "*)"}],
                     "\[IndentingNewLine]", 
                    RowBox[{"\"\<Plot\>\"", ":>", 
                    RowBox[{"ListLinePlot", "[", 
                    RowBox[{
                    RowBox[{"MapThread", "[", 
                    RowBox[{"Tooltip", ",", 
                    RowBox[{"{", 
                    RowBox[{"sol", ",", "sp"}], "}"}]}], "]"}], ",", 
                    RowBox[{"PlotRange", "->", 
                    RowBox[{"{", 
                    RowBox[{
                    RowBox[{"{", 
                    RowBox[{"0", ",", "invT"}], "}"}], ",", "All"}], "}"}]}], 
                    ",", 
                    RowBox[{"PlotLegends", "\[Rule]", "sp"}], ",", 
                    RowBox[{"ImageSize", "->", "150"}], ",", 
                    RowBox[{"Frame", "->", "True"}]}], "]"}]}], ",", 
                    "\[IndentingNewLine]", "\[IndentingNewLine]", 
                    RowBox[{"\"\<InitialClassList\>\"", "->", "oldC"}], ",", 
                    "\[IndentingNewLine]", 
                    RowBox[{"\"\<InitialTraitList\>\"", "->", "oldT"}], ",", 
                    "\[IndentingNewLine]", 
                    RowBox[{"\"\<InitialDensityList\>\"", "->", "oldD"}], ",",
                     "\[IndentingNewLine]", 
                    RowBox[{"\"\<TerminalClassList\>\"", "->", "class"}], ",",
                     "\[IndentingNewLine]", 
                    RowBox[{"\"\<TerminalTraitList\>\"", "->", "trait"}], ",",
                     "\[IndentingNewLine]", 
                    RowBox[{
                    "\"\<TerminalDensityList\>\"", "->", "density"}]}], 
                    "\[IndentingNewLine]", "|>"}]}], ";", 
                    "\[IndentingNewLine]", 
                    RowBox[{"If", "[", 
                    RowBox[{
                    RowBox[{"TrueQ", "@", 
                    RowBox[{"verbose", "@", "gen"}]}], ",", 
                    RowBox[{"Echo", "@", 
                    RowBox[{"DatasetForm", "[", "\[IndentingNewLine]", 
                    RowBox[{
                    RowBox[{"Join", "[", 
                    RowBox[{
                    RowBox[{"<|", 
                    RowBox[{"\"\<Label\>\"", "->", 
                    RowBox[{"Row", "@", 
                    RowBox[{"{", 
                    RowBox[{"adaptiveDynamics", ",", 
                    RowBox[{"Spacer", "@", "5"}], ",", "\"\<Iteration #\>\"", 
                    ",", "gen"}], "}"}]}]}], "|>"}], ",", "res"}], "]"}], ",",
                     "\[IndentingNewLine]", 
                    RowBox[{"\"\<ElidedKeys\>\"", "->", 
                    RowBox[{"{", "\[IndentingNewLine]", 
                    RowBox[{
                    "\"\<Solutions\>\"", ",", "\"\<ParametricEquations\>\"", 
                    ",", "\"\<Equations\>\""}], 
                    RowBox[{"(*", 
                    RowBox[{
                    ",", "\[IndentingNewLine]", "\"\<InitialClassList\>\"", 
                    ",", "\"\<InitialTraitList\>\"", ",", 
                    "\"\<InitialDensityList\>\"", ",", "\[IndentingNewLine]", 
                    "\"\<TerminalClassList\>\"", ",", 
                    "\"\<TerminalTraitList\>\"", ",", 
                    "\"\<TerminalDensityList\>\""}], "*)"}], 
                    "\[IndentingNewLine]", "}"}]}]}], "]"}]}]}], "]"}], ";", 
                    "\[IndentingNewLine]", "res"}]}], "]"}], ",", 
                  "\[IndentingNewLine]", 
                  RowBox[{"{", 
                   RowBox[{"gen", ",", "iter"}], "}"}]}], "]"}], ",", 
                "Identity"}], "]"}]}], ";"}], "\[IndentingNewLine]", ",", 
            RowBox[{"{", 
             RowBox[{"gen", ",", "sp"}], "}"}]}], "]"}], ";", 
          "\[IndentingNewLine]", 
          RowBox[{"Join", "[", 
           RowBox[{"data", ",", 
            RowBox[{"<|", "\[IndentingNewLine]", 
             RowBox[{
              RowBox[{"\"\<IterationCount\>\"", "->", "iter"}], ",", 
              "\[IndentingNewLine]", 
              RowBox[{"\"\<ClassCount\>\"", "->", 
               RowBox[{"Length", "@", "eqs"}]}], ",", "\[IndentingNewLine]", 
              RowBox[{"\"\<ExtinctionThreshold\>\"", "->", "ext\[Theta]"}], 
              ",", "\[IndentingNewLine]", 
              RowBox[{"\"\<InvasionDensity\>\"", "->", "invD"}], ",", 
              "\[IndentingNewLine]", 
              RowBox[{"\"\<InvasionTime\>\"", "->", "invT"}], ",", 
              "\[IndentingNewLine]", 
              RowBox[{"\"\<MutationFunction\>\"", "->", "mf"}], ",", 
              "\[IndentingNewLine]", 
              RowBox[{"RandomSeeding", "->", "seed"}]}], 
             "\[IndentingNewLine]", "|>"}]}], "]"}]}], "]"}]}]}], "]"}]}], 
    ";"}]}]}]], "Input",
 InitializationCell->True,
 CellChangeTimes->{{3.8601420433554173`*^9, 3.860142100666393*^9}, {
   3.8601423875280952`*^9, 3.860142397320259*^9}, {3.8601436104474173`*^9, 
   3.8601436118994107`*^9}, {3.860143948944967*^9, 3.8601439916308794`*^9}, {
   3.860212416857981*^9, 3.8602125314173765`*^9}, {3.8602210064837914`*^9, 
   3.860221088539567*^9}, {3.860225202907873*^9, 3.860225217460385*^9}, {
   3.8602252568624277`*^9, 3.8602252857247477`*^9}, {3.8602257200219193`*^9, 
   3.8602257216726923`*^9}, {3.8602260370249953`*^9, 
   3.8602262041469097`*^9}, {3.8602262501859465`*^9, 3.860226257223288*^9}, {
   3.8602263912035637`*^9, 3.860226394039087*^9}, {3.8602264500108943`*^9, 
   3.8602264509717665`*^9}, {3.860226589649949*^9, 3.8602266127310195`*^9}, {
   3.8602268894542084`*^9, 3.860226999401823*^9}, {3.8602270795406156`*^9, 
   3.86022708075815*^9}, {3.8602271145630198`*^9, 3.860227115112667*^9}, {
   3.860227249221239*^9, 3.8602272532648783`*^9}, {3.8602281676049232`*^9, 
   3.8602281736804895`*^9}, {3.860229517977974*^9, 3.860229532742915*^9}, {
   3.860229634034399*^9, 3.860229654434618*^9}, {3.860308556221493*^9, 
   3.8603086078369365`*^9}, {3.8603100110065675`*^9, 
   3.8603100440452824`*^9}, {3.8603109987801657`*^9, 
   3.8603110479733095`*^9}, {3.8603117389938197`*^9, 
   3.8603117658549447`*^9}, {3.8603133880164795`*^9, 
   3.8603134084437532`*^9}, {3.8603963935558453`*^9, 3.86039651368535*^9}, {
   3.8603967477809443`*^9, 3.8603967592077703`*^9}, {3.8603970128949547`*^9, 
   3.860397017660164*^9}, {3.8603984712479744`*^9, 3.8603984853907747`*^9}, {
   3.860566447171823*^9, 3.8605664663717537`*^9}, {3.860567064783431*^9, 
   3.8605670684764204`*^9}, {3.8605671013347254`*^9, 
   3.8605671099188943`*^9}, {3.860639843593384*^9, 3.860639880146196*^9}, {
   3.8606404657194567`*^9, 3.860640474155438*^9}, {3.860810974413003*^9, 
   3.8608109770390015`*^9}, {3.860811016957324*^9, 3.860811050619752*^9}, {
   3.86081112021593*^9, 3.860811120325299*^9}, {3.8608112016782627`*^9, 
   3.8608112342147875`*^9}, {3.8608113877187996`*^9, 3.860811408857664*^9}, {
   3.860811457437299*^9, 3.8608115647550807`*^9}, {3.8608117832297373`*^9, 
   3.8608118100226793`*^9}, {3.8608118487687683`*^9, 
   3.8608120180812626`*^9}, {3.860812057561824*^9, 3.8608120626870914`*^9}, {
   3.860812100345809*^9, 3.860812368862235*^9}, {3.860812402117689*^9, 
   3.860812432984173*^9}, {3.860812471248024*^9, 3.8608125458029814`*^9}, {
   3.8608126508879423`*^9, 3.8608126666787753`*^9}, {3.8608128132603855`*^9, 
   3.8608129276070833`*^9}, {3.860812960328491*^9, 3.8608130124838333`*^9}, {
   3.8608130867779036`*^9, 3.8608131020864096`*^9}, {3.8608131523891225`*^9, 
   3.8608131532096586`*^9}, 3.860813217210116*^9, {3.861080774178965*^9, 
   3.8610807746803823`*^9}, {3.8610808907372775`*^9, 
   3.8610809038771114`*^9}, {3.8610810315164137`*^9, 3.861081033753948*^9}, {
   3.8610810659743977`*^9, 3.8610811070257564`*^9}, {3.861081192591795*^9, 
   3.861081311241581*^9}, {3.8610813536763253`*^9, 3.8610813659957066`*^9}, {
   3.861081416943654*^9, 3.861081624434809*^9}, 3.8610816635855618`*^9, {
   3.8610817113182592`*^9, 3.8610817120312333`*^9}, {3.861081783880492*^9, 
   3.861081796085684*^9}, {3.8610818796088*^9, 3.861082023932535*^9}, {
   3.8610823598307247`*^9, 3.861082431930024*^9}, {3.8610824756795416`*^9, 
   3.861082507428047*^9}, {3.861082826828828*^9, 3.8610828469737267`*^9}, {
   3.861083367042597*^9, 3.8610833675451546`*^9}, {3.8612512840198164`*^9, 
   3.8612514484100237`*^9}, {3.8612589868013773`*^9, 3.861259281552106*^9}, {
   3.8612593177398653`*^9, 3.8612595207431283`*^9}, {3.861259553834235*^9, 
   3.8612597229261436`*^9}, {3.861260049525409*^9, 3.8612601175654764`*^9}, {
   3.861260255202111*^9, 3.8612602940416784`*^9}, {3.861260366546418*^9, 
   3.861260366639366*^9}, {3.8612609069831924`*^9, 3.861260908335431*^9}, {
   3.8612609552199416`*^9, 3.861260997771293*^9}, {3.8612625409107027`*^9, 
   3.8612625569706106`*^9}, {3.861894064276796*^9, 3.861894088434051*^9}, {
   3.861894136735873*^9, 3.8618941890094523`*^9}, {3.8618948434410458`*^9, 
   3.861894966091522*^9}, {3.8618955839621058`*^9, 3.861895642922*^9}, {
   3.861895772661126*^9, 3.8618957894807186`*^9}, 3.861895825436348*^9, 
   3.8618958888950663`*^9, {3.86189603045366*^9, 3.861896081602648*^9}, {
   3.8618961460663457`*^9, 3.861896183585459*^9}, {3.8618962163108325`*^9, 
   3.8618962250936017`*^9}, {3.861896266743222*^9, 3.861896289697136*^9}, {
   3.8618963445125637`*^9, 3.8618964141155677`*^9}, {3.8618964774455442`*^9, 
   3.8618965122937126`*^9}, {3.8619709810117364`*^9, 3.86197098961489*^9}, {
   3.8619710644611945`*^9, 3.8619711239266143`*^9}, {3.8619715318633027`*^9, 
   3.861971535780443*^9}, {3.861971578704176*^9, 3.861971579236935*^9}, {
   3.8619716776538906`*^9, 3.861971723088374*^9}, {3.8619718225911255`*^9, 
   3.8619719610424232`*^9}, {3.8619719922863283`*^9, 3.861972013107935*^9}, {
   3.8619720710783005`*^9, 3.8619720745055356`*^9}, {3.8619783413021646`*^9, 
   3.8619783436955557`*^9}, {3.8619784283551846`*^9, 3.861978467023607*^9}, 
   3.861978545302238*^9, {3.861978585933773*^9, 3.861978586578261*^9}, {
   3.8619786782574644`*^9, 3.861978922840827*^9}, {3.8619791148145576`*^9, 
   3.8619791586560917`*^9}, {3.8619792925534506`*^9, 3.861979705195018*^9}, {
   3.8619797564119473`*^9, 3.8619797975341034`*^9}, {3.8619798601251893`*^9, 
   3.861979872693362*^9}, {3.8619799061608152`*^9, 3.861979906262072*^9}, {
   3.8619799649067984`*^9, 3.8619800419871054`*^9}, {3.861980074062316*^9, 
   3.861980125468512*^9}, {3.861980182068838*^9, 3.861980198941461*^9}, {
   3.8619813155156965`*^9, 3.8619813294983654`*^9}, {3.8619814885806303`*^9, 
   3.861981518715104*^9}, {3.8619815953942766`*^9, 3.8619816691511827`*^9}, {
   3.861981735008292*^9, 3.86198174443029*^9}, {3.861981806316241*^9, 
   3.861981835846122*^9}, {3.8619819725423546`*^9, 3.8619819773204565`*^9}, {
   3.861982038821885*^9, 3.86198204082162*^9}, 3.8619821131703568`*^9, {
   3.8619821457387133`*^9, 3.8619821460153275`*^9}, {3.8619822504746733`*^9, 
   3.8619822752814603`*^9}, {3.861982408122134*^9, 3.8619824658297787`*^9}, {
   3.8619825144453354`*^9, 3.861982518191256*^9}, {3.8619826107977343`*^9, 
   3.8619826232506585`*^9}, {3.8619826612806845`*^9, 
   3.8619826873596554`*^9}, {3.861982718844594*^9, 3.8619827467377825`*^9}, {
   3.861982801514563*^9, 3.8619828347584934`*^9}, {3.8619828983026094`*^9, 
   3.861982906888121*^9}, {3.8619829442533903`*^9, 3.8619831316333094`*^9}, {
   3.861983252911314*^9, 3.8619832535036745`*^9}, {3.861983368563133*^9, 
   3.8619833709165974`*^9}, {3.8619834032509985`*^9, 
   3.8619834790040216`*^9}, {3.8619835596779313`*^9, 3.861983584589868*^9}, {
   3.8619836150703945`*^9, 3.861983642884873*^9}, {3.8619836754434347`*^9, 
   3.861983814469906*^9}, {3.8619840111669188`*^9, 3.8619840373892393`*^9}, {
   3.8620387938403583`*^9, 3.862038797622033*^9}, {3.8620402387724175`*^9, 
   3.8620402480337515`*^9}, 3.8620403846684628`*^9, {3.862040769761339*^9, 
   3.86204081554795*^9}, 3.8620415023918276`*^9, {3.862044657611453*^9, 
   3.8620449526174083`*^9}, {3.8623035015226893`*^9, 3.862303606036418*^9}, {
   3.862304175960512*^9, 3.8623041900237455`*^9}, {3.8623050292892256`*^9, 
   3.862305047749852*^9}, {3.862305093022044*^9, 3.862305093173189*^9}, {
   3.8623690210154343`*^9, 3.862369067760873*^9}, {3.862369110335144*^9, 
   3.8623691201597233`*^9}, 3.8623692382713776`*^9, {3.8623693481407995`*^9, 
   3.8623693484237547`*^9}, {3.862370095618157*^9, 3.862370096540698*^9}, {
   3.8623701370660086`*^9, 3.8623703106792417`*^9}, {3.862370350996582*^9, 
   3.862370373983926*^9}, {3.862370411668952*^9, 3.862370420779464*^9}, {
   3.862383639690256*^9, 3.8623836490428176`*^9}, {3.8623910594528213`*^9, 
   3.8623911030628653`*^9}, {3.862404738581949*^9, 3.862404758324794*^9}, {
   3.862404992269703*^9, 3.862405040357664*^9}, {3.862405606173378*^9, 
   3.862405763566678*^9}, {3.8627332217955894`*^9, 3.862733230735216*^9}, {
   3.8627468549277616`*^9, 3.8627469352587304`*^9}, {3.8627469726365423`*^9, 
   3.862746973208153*^9}},
 CellLabel->"In[70]:=",ExpressionUUID->"c3f4ac82-b460-480c-81e1-3f0a8129c63c"]
}, Closed]],

Cell[CellGroupData[{

Cell["Plotting functions", "Subsection",
 CellChangeTimes->{{3.8612622357977076`*^9, 
  3.86126223800212*^9}},ExpressionUUID->"6e76e07c-0229-43fd-a23d-\
6c77b1e65e2b"],

Cell[BoxData[{
 RowBox[{
  RowBox[{"ClearAll", "[", 
   RowBox[{"point", ",", "cf", ",", "op"}], "]"}], 
  ";"}], "\[IndentingNewLine]", 
 RowBox[{
  RowBox[{
   RowBox[{"ClearAll", "[", 
    RowBox[{"traitEventPlot", ",", "traitTraitPlot"}], "]"}], ";"}], 
  "\[IndentingNewLine]"}], "\[IndentingNewLine]", 
 RowBox[{
  RowBox[{
   RowBox[{"colors", "=", 
    RowBox[{"{", 
     RowBox[{
      TemplateBox[<|"color" -> RGBColor[0.368417, 0.506779, 0.709798]|>,
       "RGBColorSwatchTemplate"], ",", 
      TemplateBox[<|"color" -> RGBColor[0.880722, 0.611041, 0.142051]|>,
       "RGBColorSwatchTemplate"], ",", 
      RowBox[{"(*", 
       TemplateBox[<|"color" -> RGBColor[0.560181, 0.691569, 0.194885]|>,
        "RGBColorSwatchTemplate"], "*)"}], 
      TemplateBox[<|"color" -> RGBColor[0.8200000000000001, 0.07, 0.194885]|>,
       "RGBColorSwatchTemplate"]}], "}"}]}], ";"}], 
  "\[IndentingNewLine]"}], "\[IndentingNewLine]", 
 RowBox[{
  RowBox[{
   RowBox[{"op", "=", 
    RowBox[{"{", "\[IndentingNewLine]", 
     RowBox[{
      RowBox[{"PlotRange", "->", 
       RowBox[{"{", 
        RowBox[{"All", ",", "All"}], "}"}]}], ",", 
      RowBox[{"ImageSize", "\[Rule]", "400"}], ",", 
      RowBox[{"ImagePadding", "\[Rule]", "All"}], ",", 
      RowBox[{"Background", "\[Rule]", "White"}], ",", "\[IndentingNewLine]", 
      RowBox[{"PlotStyle", "->", 
       RowBox[{"Thread", "@", 
        RowBox[{"Directive", "[", 
         RowBox[{
          RowBox[{"AbsoluteThickness", "@", "1.5"}], ",", "colors"}], 
         "]"}]}]}], ",", "\[IndentingNewLine]", 
      RowBox[{"Frame", "->", "True"}], ",", 
      RowBox[{"LabelStyle", "->", 
       RowBox[{"Directive", "[", 
        RowBox[{"Black", ",", "12"}], "]"}]}], ",", 
      RowBox[{"FrameTicksStyle", "\[Rule]", 
       RowBox[{"Directive", "[", 
        RowBox[{"Black", ",", "10"}], "]"}]}], ",", 
      RowBox[{"FrameStyle", "\[Rule]", 
       RowBox[{"Directive", "[", 
        RowBox[{"Black", ",", 
         RowBox[{"AbsoluteThickness", "@", "1.5"}]}], "]"}]}]}], 
     "\[IndentingNewLine]", "}"}]}], ";"}], 
  "\[IndentingNewLine]"}], "\[IndentingNewLine]", 
 RowBox[{
  RowBox[{
   RowBox[{"cf", "[", "y_", "]"}], ":=", 
   RowBox[{"cf", "[", 
    RowBox[{"1", ",", "y", ",", "1"}], "]"}]}], ";"}], "\[IndentingNewLine]", 
 RowBox[{
  RowBox[{
   RowBox[{
    RowBox[{"cf", "[", 
     RowBox[{"x_", ",", "y_", ",", "o_"}], "]"}], ":=", 
    RowBox[{"Hue", "[", 
     RowBox[{
      RowBox[{".7", "*", "y"}], ",", ".9", ",", ".8", ",", 
      RowBox[{"o", "+", "1"}]}], "]"}]}], ";"}], 
  "\[IndentingNewLine]"}], "\[IndentingNewLine]", 
 RowBox[{
  RowBox[{
   RowBox[{"point", "[", 
    RowBox[{"x_Integer", ",", "y_List", ",", "o_List"}], "]"}], ":=", 
   RowBox[{"Point", "[", 
    RowBox[{
     RowBox[{"Thread", "@", 
      RowBox[{"{", 
       RowBox[{"x", ",", "y"}], "}"}]}], ",", 
     RowBox[{"VertexColors", "\[Rule]", 
      RowBox[{"MapThread", "[", 
       RowBox[{
        RowBox[{
         RowBox[{"cf", "[", 
          RowBox[{"1", ",", "#1", ",", "#2"}], "]"}], "&"}], ",", 
        RowBox[{"{", 
         RowBox[{"y", ",", "o"}], "}"}]}], "]"}]}]}], "]"}]}], 
  ";"}], "\[IndentingNewLine]", 
 RowBox[{
  RowBox[{
   RowBox[{
    RowBox[{"point", "[", 
     RowBox[{"{", 
      RowBox[{"x_", ",", "y_", ",", "o_"}], "}"}], "]"}], ":=", 
    RowBox[{"Point", "[", 
     RowBox[{
      RowBox[{"{", 
       RowBox[{"x", ",", "y"}], "}"}], ",", 
      RowBox[{"VertexColors", "\[Rule]", 
       RowBox[{"cf", "[", 
        RowBox[{"x", ",", "y", ",", "o"}], "]"}]}]}], "]"}]}], ";"}], 
  "\[IndentingNewLine]", "\[IndentingNewLine]"}], "\[IndentingNewLine]", 
 RowBox[{
  RowBox[{
   RowBox[{"Options", "[", "traitEventPlot", "]"}], "=", 
   RowBox[{"MergeRules", "[", 
    RowBox[{
     RowBox[{"Options", "@", "Graphics"}], ",", "op", ",", 
     RowBox[{"AspectRatio", "\[Rule]", "1"}], ",", 
     RowBox[{"ImagePadding", "->", 
      RowBox[{"{", 
       RowBox[{
        RowBox[{"{", 
         RowBox[{"50", ",", "70"}], "}"}], ",", 
        RowBox[{"{", 
         RowBox[{"50", ",", "10"}], "}"}]}], "}"}]}]}], "]"}]}], 
  ";"}], "\[IndentingNewLine]", 
 RowBox[{
  RowBox[{
   RowBox[{
    RowBox[{"traitEventPlot", "[", 
     RowBox[{"data_", ",", 
      RowBox[{"opts", ":", 
       RowBox[{"OptionsPattern", "[", "]"}]}]}], "]"}], ":=", 
    RowBox[{"Module", "[", 
     RowBox[{
      RowBox[{"{", 
       RowBox[{
       "gen", ",", "class", ",", "trait", ",", "density", ",", "exist", ",", 
        "norm", ",", "cn", ",", "iter", ",", "leg"}], "}"}], ",", 
      "\[IndentingNewLine]", 
      RowBox[{
       RowBox[{
        RowBox[{"{", 
         RowBox[{"cn", ",", "iter"}], "}"}], "=", 
        RowBox[{"Lookup", "[", 
         RowBox[{"data", ",", 
          RowBox[{"{", 
           RowBox[{"\"\<ClassCount\>\"", ",", "\"\<IterationCount\>\""}], 
           "}"}]}], "]"}]}], ";", "\[IndentingNewLine]", 
       RowBox[{
        RowBox[{"{", 
         RowBox[{"gen", ",", "class", ",", "trait", ",", "density"}], "}"}], 
        "=", 
        RowBox[{"Lookup", "[", 
         RowBox[{"data", ",", 
          RowBox[{"{", 
           RowBox[{"\"\<Iteration\>\"", ",", "\"\<TerminalClassList\>\"", ",", 
            RowBox[{"(*", 
             RowBox[{
             "\"\<TerminalTraitList\>\"", ",", 
              "\"\<TerminalDensityList\>\""}], "*)"}], 
            "\"\<InitialTraitList\>\"", ",", "\"\<InitialDensityList\>\""}], 
           "}"}]}], "]"}]}], ";", "\[IndentingNewLine]", 
       RowBox[{"exist", "=", 
        RowBox[{"Sign", "@", "density"}]}], ";", "\[IndentingNewLine]", 
       RowBox[{"norm", "=", 
        RowBox[{"density", "/", 
         RowBox[{"(", 
          RowBox[{"Total", "/@", "density"}], ")"}]}]}], ";", 
       "\[IndentingNewLine]", 
       RowBox[{"leg", "=", 
        RowBox[{"BarLegend", "[", 
         RowBox[{
          RowBox[{"{", 
           RowBox[{
            RowBox[{
             RowBox[{"cf", "[", 
              RowBox[{"0", ",", "#1", ",", "1"}], "]"}], "&"}], ",", 
            RowBox[{"{", 
             RowBox[{"0", ",", "1"}], "}"}]}], "}"}], ",", 
          RowBox[{
          "LegendLabel", "->", 
           "\"\<trait (\!\(\*StyleBox[\"z\",FontSlant->\"Italic\"]\))\>\""}], 
          ",", 
          RowBox[{"LegendMarkerSize", "\[Rule]", "260"}], ",", 
          RowBox[{"LabelStyle", "\[Rule]", 
           RowBox[{"OptionValue", "@", "LabelStyle"}]}]}], "]"}]}], ";", 
       "\[IndentingNewLine]", 
       RowBox[{"Graphics", "[", 
        RowBox[{
         RowBox[{"Flatten", "@", 
          RowBox[{"{", "\[IndentingNewLine]", 
           RowBox[{
            RowBox[{
             RowBox[{
              RowBox[{"Tooltip", "[", 
               RowBox[{
                RowBox[{"MapThread", "[", 
                 RowBox[{"point", ",", 
                  RowBox[{"{", 
                   RowBox[{"gen", ",", 
                    RowBox[{"Pick", "[", 
                    RowBox[{
                    RowBox[{"trait", "*", "exist"}], ",", 
                    RowBox[{"class", "*", "exist"}], ",", "#"}], "]"}], ",", 
                    RowBox[{"Pick", "[", 
                    RowBox[{"norm", ",", 
                    RowBox[{"class", "*", "exist"}], ",", "#"}], "]"}]}], 
                   "}"}]}], "]"}], ",", 
                RowBox[{"Subscript", "[", 
                 RowBox[{"\"\<N\>\"", ",", "#"}], "]"}]}], "]"}], "&"}], "/@", 
             RowBox[{"Range", "@", "cn"}]}], ",", "\[IndentingNewLine]", 
            RowBox[{"Inset", "[", 
             RowBox[{"leg", ",", 
              RowBox[{"Scaled", "[", 
               RowBox[{"{", 
                RowBox[{"1.1", ",", ".5"}], "}"}], "]"}]}], "]"}]}], "}"}]}], 
         ",", "\[IndentingNewLine]", 
         RowBox[{"MergeRules", "[", 
          RowBox[{
           RowBox[{"Options", "@", "traitEventPlot"}], ",", 
           RowBox[{"PlotRange", "->", 
            RowBox[{"{", 
             RowBox[{
              RowBox[{"{", 
               RowBox[{"0", ",", "iter"}], "}"}], ",", 
              RowBox[{"{", 
               RowBox[{
                RowBox[{"-", ".1"}], ",", "1"}], "}"}]}], "}"}]}], ",", 
           "opts"}], "]"}]}], "]"}]}]}], "\[IndentingNewLine]", "]"}]}], 
   ";"}], "\[IndentingNewLine]"}], "\[IndentingNewLine]", 
 RowBox[{
  RowBox[{
   RowBox[{"traitTraitPlot", "::", "usage"}], "=", 
   "\"\<traitTraitPlot[{\!\(\*StyleBox[SubscriptBox[\"f\", \"x\"],FontSlant->\
\"Italic\"]\), \!\(\*StyleBox[SubscriptBox[\"f\", \
\"y\"],FontSlant->\"Italic\"]\)}, \!\(\*StyleBox[\"data\",FontSlant->\"Italic\
\"]\)] plots the trait value of added  mutants as stored by \
\!\(\*StyleBox[\"data\",FontSlant->\"Italic\"]\), with \
{\!\(\*StyleBox[\"x\",FontSlant->\"Italic\"]\), \
\!\(\*StyleBox[\"y\",FontSlant->\"Italic\"]\)} coordinates calculated as \
{\!\(\*StyleBox[SubscriptBox[\"f\", \
\"x\"],FontSlant->\"Italic\"]\)\!\(\*StyleBox[\"[\",FontSlant->\"Italic\"]\)\!\
\(\*SubscriptBox[StyleBox[\"z\",FontSlant->\"Italic\"], \"i\"]\), \
\!\(\*StyleBox[SubscriptBox[\"c\", \
\"i\"],FontSlant->\"Italic\"]\)\!\(\*StyleBox[\"]\",FontSlant->\"Italic\"]\), \
\!\(\*StyleBox[SubscriptBox[\"f\", \
\"y\"],FontSlant->\"Italic\"]\)\!\(\*StyleBox[\"[\",FontSlant->\"Italic\"]\)\!\
\(\*SubscriptBox[StyleBox[\"z\",FontSlant->\"Italic\"], \"i\"]\), \
\!\(\*StyleBox[SubscriptBox[\"c\", \"i\"],FontSlant->\"Italic\"]\)]} where \!\
\(\*StyleBox[SubscriptBox[\"z\", \"i\"],FontSlant->\"Italic\"]\) is the trait \
value of the \!\(\*SuperscriptBox[StyleBox[\"i\",FontSlant->\"Italic\"], \"th\
\"]\) added mutant, \!\(\*StyleBox[SubscriptBox[\"c\", \
\"i\"],FontSlant->\"Italic\"]\) is the class index of the mutant.\>\""}], 
  ";"}], "\[IndentingNewLine]", 
 RowBox[{
  RowBox[{
   RowBox[{"Options", "[", "traitTraitPlot", "]"}], "=", 
   RowBox[{"MergeRules", "[", 
    RowBox[{
     RowBox[{"Options", "@", "Graphics"}], ",", "op", ",", 
     RowBox[{"AspectRatio", "\[Rule]", "1"}], ",", 
     RowBox[{"ImagePadding", "->", 
      RowBox[{"{", 
       RowBox[{
        RowBox[{"{", 
         RowBox[{"50", ",", "70"}], "}"}], ",", 
        RowBox[{"{", 
         RowBox[{"50", ",", "10"}], "}"}]}], "}"}]}], ",", 
     RowBox[{"ImageSize", "->", "400"}]}], "]"}]}], 
  ";"}], "\[IndentingNewLine]", 
 RowBox[{
  RowBox[{
   RowBox[{"traitTraitPlot", "[", 
    RowBox[{
     RowBox[{"{", 
      RowBox[{"fx_", ",", "fy_"}], "}"}], ",", "data_", ",", 
     RowBox[{"opts", ":", 
      RowBox[{"OptionsPattern", "[", "]"}]}]}], "]"}], ":=", 
   RowBox[{"Module", "[", 
    RowBox[{
     RowBox[{"{", 
      RowBox[{
      "gen", ",", "trait", ",", "class", ",", "max", ",", "cn", ",", "leg", 
       ",", "pts", ",", "traits", ",", "time", ",", 
       RowBox[{"\[CapitalDelta]", "=", ".2"}]}], "}"}], ",", 
     "\[IndentingNewLine]", 
     RowBox[{
      RowBox[{
       RowBox[{"{", 
        RowBox[{"gen", ",", "trait", ",", "class", ",", "max", ",", "cn"}], 
        "}"}], "=", 
       RowBox[{"Lookup", "[", 
        RowBox[{"data", ",", 
         RowBox[{"{", 
          RowBox[{
          "\"\<Iteration\>\"", ",", "\"\<MutatedTrait\>\"", ",", 
           "\"\<SelectedClass\>\"", ",", "\"\<IterationCount\>\"", ",", 
           "\"\<ClassCount\>\""}], "}"}]}], "]"}]}], ";", 
      "\[IndentingNewLine]", 
      RowBox[{"traits", "=", 
       RowBox[{
        RowBox[{
         RowBox[{"Pick", "[", 
          RowBox[{"trait", ",", "class", ",", "#"}], "]"}], "&"}], "/@", 
        RowBox[{"Range", "@", "cn"}]}]}], ";", "\[IndentingNewLine]", 
      RowBox[{"time", "=", 
       RowBox[{"gen", "/", 
        RowBox[{"N", "@", "max"}]}]}], ";", "\[IndentingNewLine]", 
      RowBox[{"leg", "=", 
       RowBox[{"BarLegend", "[", 
        RowBox[{
         RowBox[{"{", 
          RowBox[{
           RowBox[{
            RowBox[{"cf", "[", 
             RowBox[{"#", "/", "max"}], "]"}], "&"}], ",", 
           RowBox[{"{", 
            RowBox[{"1", ",", "max"}], "}"}]}], "}"}], ",", 
         RowBox[{"LegendLabel", "->", "\"\<mutation\\nevents\>\""}], ",", 
         RowBox[{"LegendMarkerSize", "\[Rule]", "260"}], ",", 
         RowBox[{"LabelStyle", "\[Rule]", 
          RowBox[{"OptionValue", "@", "LabelStyle"}]}]}], "]"}]}], ";", 
      "\[IndentingNewLine]", 
      RowBox[{"pts", "=", 
       RowBox[{"MapIndexed", "[", 
        RowBox[{
         RowBox[{
          RowBox[{"{", 
           RowBox[{
            RowBox[{"fx", "[", 
             RowBox[{"#1", ",", 
              RowBox[{"First", "@", "#2"}]}], "]"}], ",", 
            RowBox[{"fy", "[", 
             RowBox[{"#1", ",", 
              RowBox[{"First", "@", "#2"}]}], "]"}]}], "}"}], "&"}], ",", 
         "traits", ",", 
         RowBox[{"{", "2", "}"}]}], "]"}]}], ";", 
      RowBox[{"(*", " ", 
       RowBox[{
        RowBox[{"NOTE", ":", " ", 
         RowBox[{
         "Pass", " ", "on", " ", "class", " ", "index", " ", "to", " ", 
          "fx"}]}], ",", " ", 
        RowBox[{"fy", "."}]}], " ", "*)"}], "\[IndentingNewLine]", 
      RowBox[{"Graphics", "[", 
       RowBox[{
        RowBox[{"Flatten", "@", 
         RowBox[{"{", "\[IndentingNewLine]", 
          RowBox[{
           RowBox[{"Table", "[", 
            RowBox[{
             RowBox[{"{", 
              RowBox[{
               RowBox[{"Line", "[", 
                RowBox[{
                 RowBox[{"pts", "[", 
                  RowBox[{"[", "i", "]"}], "]"}], ",", 
                 RowBox[{"VertexColors", "\[Rule]", 
                  RowBox[{"(", 
                   RowBox[{"cf", "/@", "time"}], ")"}]}]}], "]"}], ",", 
               RowBox[{"Point", "[", 
                RowBox[{
                 RowBox[{"pts", "[", 
                  RowBox[{"[", "i", "]"}], "]"}], ",", 
                 RowBox[{"VertexColors", "\[Rule]", 
                  RowBox[{"(", 
                   RowBox[{"cf", "/@", "time"}], ")"}]}]}], "]"}]}], "}"}], 
             ",", 
             RowBox[{"{", 
              RowBox[{"i", ",", "cn"}], "}"}]}], "]"}], ",", 
           "\[IndentingNewLine]", 
           RowBox[{"Inset", "[", 
            RowBox[{"leg", ",", 
             RowBox[{"Scaled", "[", 
              RowBox[{"{", 
               RowBox[{"1.1", ",", ".5"}], "}"}], "]"}]}], "]"}]}], "}"}]}], 
        ",", "\[IndentingNewLine]", 
        RowBox[{"MergeRules", "[", 
         RowBox[{
          RowBox[{"Options", "@", "traitTraitPlot"}], ",", "opts"}], "]"}]}], 
       "]"}]}]}], "\[IndentingNewLine]", "]"}]}], ";"}]}], "Input",
 InitializationCell->True,
 CellChangeTimes->CompressedData["
1:eJwd0FtIk3EABfCRwdAcim4qGDXni2bTvGAgFs77rc0WOcmU2rw8TFRUZOXd
CIf7HtxUUJNQQZSUmCiWiFA6p+AmoiNFvDXLJi5FmoOJ+PWd/8Ph93Y4nCB5
hbT4BovFCmECu8oCHIsGu6jyVOJlZPx7d8UfesT7BkCvs19JUPtbnAI/r9Ot
0Ca8/Q66mi7UkJ7LpSBfEHYJ31JRRHXgQ6XIaBdFGINb4W6Ezxp0sGOIH5MH
dssYVYoRYoKhQDvPKFjVT0Gdrv8rLMqMXoI8TawZ9mx7rEH5v6ebcLNEb4U1
fcITaLY/4SwwDnV1+MFK3QdilXPmHuRSiUL4cu8yEopddYkwh5uXAVlLCmLH
zr4EWm7lP4PUi2QZvPPoC/FqUlQI/Xwscth/c7EUDh9sKElfozJtmZEO46fD
+wWehybsFquO4CunqcLM+HjWTQVNdU31MFWX0AJl27VqOBYSp4FJUbxOeD1Y
1AubJyZWfzLyfS1WaH/P/QNd12/O4QOntMqKvRxpNbwqd+zDre800VtApxzi
t1D3bPg8/EwGbd3VDXA8a6AdcvkNGjg1PaOFnv4/euFFHDUJ2W3ib1DZHW+A
PZ/MFujdyZEcwxIesXZr9DXcyMxXwP8o8Xle
  "],
 CellLabel->"In[74]:=",ExpressionUUID->"1fa3ce44-3d05-49f9-aab6-114d8ccf95b9"]
}, Closed]]
}, Closed]],

Cell[CellGroupData[{

Cell["Trade-off (Figs S05, S12)", "Section",
 CellChangeTimes->{{3.8623796355963545`*^9, 3.8623796404254317`*^9}, {
  3.865047507024403*^9, 
  3.8650475158863926`*^9}},ExpressionUUID->"cf6848f8-0120-44c8-bdd9-\
71ae89db3905"],

Cell[BoxData[{
 RowBox[{
  RowBox[{
   RowBox[{"ClearAll", "[", 
    RowBox[{
    "g", ",", "d", ",", "z", ",", "\[Mu]", ",", "\[Sigma]", ",", "\[Eta]"}], 
    "]"}], ";"}], "\[IndentingNewLine]"}], "\[IndentingNewLine]", 
 RowBox[{
  RowBox[{
   RowBox[{"parTO", "=", 
    RowBox[{"{", 
     RowBox[{
      RowBox[{"\[Mu]", "\[Rule]", 
       RowBox[{"1", "/", "2"}]}], ",", 
      RowBox[{"\[Sigma]", "\[Rule]", 
       FractionBox["1", "5"]}], ",", 
      RowBox[{"\[Eta]", "\[Rule]", 
       FractionBox["1", "10"]}]}], "}"}]}], ";"}], 
  "\[IndentingNewLine]"}], "\[IndentingNewLine]", 
 RowBox[{
  RowBox[{
   RowBox[{"g", "[", "z_", "]"}], ":=", 
   RowBox[{
    RowBox[{"(", 
     RowBox[{
      RowBox[{"(", 
       RowBox[{"1", "+", 
        RowBox[{"Tanh", "[", 
         RowBox[{
          RowBox[{"(", 
           RowBox[{"z", "-", "\[Mu]"}], ")"}], "/", "\[Sigma]"}], "]"}]}], 
       ")"}], "/", "2"}], ")"}], "/.", "parTO"}]}], 
  ";"}], "\[IndentingNewLine]", 
 RowBox[{
  RowBox[{
   RowBox[{
    RowBox[{"d", "[", "z_", "]"}], ":=", 
    RowBox[{
     RowBox[{"(", 
      RowBox[{"\[Eta]", " ", 
       RowBox[{"Max", "[", 
        RowBox[{"0", ",", "z"}], "]"}]}], ")"}], "/.", "parTO"}]}], ";"}], 
  "\[IndentingNewLine]"}], "\[IndentingNewLine]", 
 RowBox[{
  RowBox[{
   RowBox[{"{", 
    RowBox[{"labels", ",", "figLabel"}], "}"}], "=", 
   RowBox[{"{", 
    RowBox[{
     RowBox[{"{", 
      RowBox[{
      "\"\<\!\(\*StyleBox[\"g\",FontSlant->\"Italic\"]\)\>\"", ",", 
       "\"\<\!\(\*StyleBox[\"d\",FontSlant->\"Italic\"]\)\>\""}], "}"}], ",", 
     "\"\<Fig S05\>\""}], "}"}]}], ";"}], "\[IndentingNewLine]", 
 RowBox[{
  RowBox[{
   RowBox[{"{", 
    RowBox[{"labels", ",", "figLabel"}], "}"}], "=", 
   RowBox[{"{", 
    RowBox[{
     RowBox[{"{", 
      RowBox[{
      "\"\<\!\(\*StyleBox[\"k\",FontSlant->\"Italic\"]\)\>\"", ",", 
       "\"\<\!\(\*StyleBox[\"d\",FontSlant->\"Italic\"]\)\>\""}], "}"}], ",", 
     "\"\<Fig S12\>\""}], "}"}]}], ";"}], "\[IndentingNewLine]", 
 RowBox[{
  RowBox[{"fig", "=", 
   RowBox[{"Plot", "[", 
    RowBox[{
     RowBox[{"Evaluate", "@", 
      RowBox[{"{", 
       RowBox[{
        RowBox[{"g", "@", "z"}], ",", 
        RowBox[{"d", "@", "z"}]}], "}"}]}], ",", 
     RowBox[{"{", 
      RowBox[{"z", ",", 
       RowBox[{"-", ".2"}], ",", "1"}], "}"}], ",", "\[IndentingNewLine]", 
     RowBox[{"ScalingFunctions", "\[Rule]", "\"\<Log\>\""}], ",", 
     RowBox[{"PlotRange", "\[Rule]", 
      RowBox[{"{", 
       RowBox[{
        RowBox[{"{", 
         RowBox[{
          RowBox[{"-", ".2"}], ",", "1"}], "}"}], ",", 
        RowBox[{"{", 
         RowBox[{"0.001", ",", "1"}], "}"}]}], "}"}]}], ",", 
     RowBox[{"PlotRangePadding", "\[Rule]", 
      RowBox[{"{", 
       RowBox[{
        RowBox[{"Scaled", "@", ".02"}], ",", 
        RowBox[{"Scaled", "@", ".03"}]}], "}"}]}], ",", "\[IndentingNewLine]", 
     RowBox[{"FrameLabel", "\[Rule]", 
      RowBox[{"{", 
       RowBox[{
       "\"\<Trait value (\!\(\*StyleBox[\"z\",FontSlant->\"Italic\"]\))\>\"", 
        ",", 
        RowBox[{"\"\<log(\>\"", "<>", 
         RowBox[{"First", "@", "labels"}], "<>", "\"\<), log (\>\"", 
         StyleBox["<>",
          FontSlant->"Italic"], 
         RowBox[{"Last", "@", "labels"}], "<>", 
         "\!\(\*StyleBox[\"\\\"\",FontSlant->\"Italic\"]\))\>\""}]}], "}"}]}],
      ",", "\[IndentingNewLine]", 
     RowBox[{"PlotLegends", "\[Rule]", 
      RowBox[{"Placed", "[", 
       RowBox[{"labels", ",", 
        RowBox[{"Scaled", "@", 
         RowBox[{"{", 
          RowBox[{".9", ",", ".3"}], "}"}]}]}], "]"}]}], ",", 
     "\[IndentingNewLine]", 
     RowBox[{"Evaluate", "@", "op"}]}], "]"}]}], 
  "\[IndentingNewLine]"}], "\[IndentingNewLine]", 
 RowBox[{"saveButton", "[", 
  RowBox[{"fig", ",", "figLabel"}], "]"}]}], "Input",
 CellChangeTimes->{{3.862379643720225*^9, 3.8623798927368903`*^9}, {
  3.862379940743674*^9, 3.8623799421272593`*^9}, {3.8623800515430164`*^9, 
  3.862380098527135*^9}, {3.8623801288759146`*^9, 3.862380132081406*^9}, {
  3.8623844146129255`*^9, 3.8623844426441402`*^9}, {3.8623845644570036`*^9, 
  3.8623845745591173`*^9}, {3.863446379422433*^9, 3.863446396826336*^9}, {
  3.8634464332749085`*^9, 3.863446515732559*^9}, {3.8634467815858912`*^9, 
  3.863446840022377*^9}, {3.863446919906146*^9, 3.8634469203018675`*^9}, {
  3.8650455464110975`*^9, 3.8650455964119625`*^9}, {3.865045627911335*^9, 
  3.8650456462974215`*^9}},
 CellLabel->
  "In[108]:=",ExpressionUUID->"ac733c4d-f455-41ea-a157-5d035330e444"]
}, Closed]],

Cell[CellGroupData[{

Cell["Cross-feeding, no inhibition (Figs S06, S07, S09)", "Section",
 CellChangeTimes->{{3.862372097700781*^9, 3.862372100428198*^9}, {
  3.8623746927219334`*^9, 3.862374696117801*^9}, {3.865047487004897*^9, 
  3.8650475033190575`*^9}},ExpressionUUID->"24972997-0fe4-45e8-8dcd-\
2eb18e232965"],

Cell[CellGroupData[{

Cell["All species can mutate (Fig S09)", "Subsection",
 CellChangeTimes->{{3.861895206135694*^9, 3.861895216992264*^9}, 
   3.862038364859473*^9, {3.8623678113536844`*^9, 3.862367816512426*^9}, 
   3.8623703941573024`*^9, {3.862371800587824*^9, 3.862371800600809*^9}, {
   3.8623720769978757`*^9, 3.8623721026726665`*^9}, {3.863451996924389*^9, 
   3.8634519984515166`*^9}},ExpressionUUID->"b5faec27-97bf-4feb-a345-\
7b3bde8cf818"],

Cell[BoxData[{
 RowBox[{
  RowBox[{"ClearAll", "[", 
   RowBox[{
   "i", ",", "n", ",", "r", ",", "m", ",", "z", ",", "tinv", ",", "dinv", ",",
     "sd", ",", "iter"}], "]"}], ";"}], "\[IndentingNewLine]", 
 RowBox[{
  RowBox[{
   RowBox[{"ClearAll", "[", 
    RowBox[{
    "b1", ",", "b2", ",", "r1", ",", "r2", ",", "c1", ",", "c2", ",", 
     "\[Delta]1", ",", "\[Delta]2", ",", "k1", ",", "k2", ",", "w1", ",", 
     "w2", ",", "\[Mu]", ",", "\[Sigma]", ",", "\[Eta]"}], "]"}], ";"}], 
  "\[IndentingNewLine]", "\[IndentingNewLine]", 
  RowBox[{"(*", " ", 
   RowBox[{
    RowBox[{"NOTE", ":", " ", 
     RowBox[{
     "Asymmetric", " ", "parameters", " ", "for", " ", "species", " ", "1", 
      " ", "and", " ", "2"}], ":", " ", 
     RowBox[{
      SubscriptBox["b", "2"], "<", 
      SubscriptBox["b", "1"]}]}], ",", " ", 
    RowBox[{
     SubscriptBox["c", "2"], "<", 
     SubscriptBox["c", "1"]}], ",", " ", 
    RowBox[{
     SubscriptBox["r", "2"], "==", 
     SubscriptBox["r", "1"]}], ",", " ", 
    RowBox[{
     SubscriptBox["k", "2"], "<", 
     SubscriptBox["k", "1"]}]}], " ", "*)"}]}], "\[IndentingNewLine]", 
 RowBox[{
  RowBox[{
   RowBox[{"par", "=", 
    RowBox[{"<|", 
     RowBox[{
      RowBox[{"b1", "\[Rule]", "1"}], ",", 
      RowBox[{"b2", "\[Rule]", ".1"}], ",", 
      RowBox[{"c1", "\[Rule]", "1"}], ",", 
      RowBox[{"c2", "\[Rule]", ".1"}], ",", 
      RowBox[{"k1", "\[Rule]", "1"}], ",", 
      RowBox[{"k2", "\[Rule]", ".1"}], ",", 
      RowBox[{"r1", "\[Rule]", "1"}], ",", 
      RowBox[{"r2", "\[Rule]", "1"}], ",", 
      RowBox[{"\[Delta]1", "\[Rule]", 
       RowBox[{"1", "/", "10"}]}], ",", 
      RowBox[{"\[Delta]2", "\[Rule]", 
       RowBox[{"1", "/", "10"}]}], ",", 
      RowBox[{"w1", "\[Rule]", "1"}], ",", 
      RowBox[{"w2", "\[Rule]", "1"}], ",", "\[IndentingNewLine]", 
      RowBox[{"iter", "->", "1000"}], ",", 
      RowBox[{"dinv", "->", "0.01"}], ",", 
      RowBox[{"tinv", "->", "500000"}], ",", 
      RowBox[{"sd", "->", ".01"}]}], "|>"}]}], ";"}], "\[IndentingNewLine]", 
  RowBox[{"(*", 
   RowBox[{
    RowBox[{"par", "=", 
     RowBox[{"<|", 
      RowBox[{
       RowBox[{"b1", "\[Rule]", "1"}], ",", 
       RowBox[{"b2", "\[Rule]", "1"}], ",", 
       RowBox[{"c1", "\[Rule]", "1"}], ",", 
       RowBox[{"c2", "\[Rule]", "1"}], ",", 
       RowBox[{"k1", "\[Rule]", "1"}], ",", 
       RowBox[{"k2", "\[Rule]", "1"}], ",", 
       RowBox[{"r1", "\[Rule]", "1"}], ",", 
       RowBox[{"r2", "\[Rule]", "1"}], ",", 
       RowBox[{"\[Delta]1", "\[Rule]", 
        RowBox[{"1", "/", "10"}]}], ",", 
       RowBox[{"\[Delta]2", "\[Rule]", 
        RowBox[{"1", "/", "10"}]}], ",", 
       RowBox[{"w1", "\[Rule]", "1"}], ",", 
       RowBox[{"w2", "\[Rule]", "1"}], ",", 
       RowBox[{"iter", "->", "1000"}], ",", 
       RowBox[{"dinv", "->", "0.01"}], ",", 
       RowBox[{"tinv", "->", "500000"}], ",", 
       RowBox[{"sd", "->", ".01"}]}], "|>"}]}], ";"}], "*)"}], 
  "\[IndentingNewLine]", "\[IndentingNewLine]", 
  RowBox[{"(*", " ", 
   RowBox[{"NOTE", ":", " ", 
    RowBox[{"Implicit", " ", "growth", " ", "equations"}]}], " ", "*)"}], 
  "\[IndentingNewLine]", 
  RowBox[{"(*", " ", 
   RowBox[{
    RowBox[{
    "They", " ", "depend", " ", "on", " ", "actual", " ", "species", " ", 
     "count", " ", "$m"}], ",", " ", 
    RowBox[{
    "which", " ", "receives", " ", "its", " ", "value", " ", "within", " ", 
     "the", " ", "`adaptiveDynamics`", " ", 
     RowBox[{"function", "."}]}]}], " ", "*)"}], "\[IndentingNewLine]", 
  RowBox[{"(*", " ", 
   RowBox[{"Also", ",", " ", 
    RowBox[{"the", " ", "trait", " ", "of", " ", "the", " ", 
     SuperscriptBox["i", "th"], " ", "species"}], ",", " ", 
    RowBox[{
     RowBox[{"z", "[", "i", "]"}], " ", "is", " ", "replaced", " ", "with", 
     " ", 
     RowBox[{"`density", "[", 
      RowBox[{"[", "i", "]"}], "]"}], "`", " ", "within", " ", "the", " ", 
     "`adaptiveDynamics`", " ", 
     RowBox[{"function", "."}]}]}], " ", "*)"}], "\[IndentingNewLine]", 
  RowBox[{"(*", " ", 
   RowBox[{
    RowBox[{
     RowBox[{
      StyleBox["m",
       FontSlant->"Italic"], "[", 
      StyleBox["i",
       FontSlant->"Italic"], "]"}], ":", " ", 
     RowBox[{
     "total", " ", "number", " ", "of", " ", "actual", " ", "mutants", " ", 
      "of", " ", 
      StyleBox[
       SubscriptBox["sp", "i"],
       FontSlant->"Italic"]}]}], ";"}], " ", "*)"}]}], "\[IndentingNewLine]", 
 RowBox[{
  RowBox[{"sp1", "=", 
   RowBox[{
    RowBox[{"n", "[", "i", "]"}], " ", 
    RowBox[{"(", 
     RowBox[{
      RowBox[{"(", 
       RowBox[{
        RowBox[{"b1", " ", "r1"}], "-", 
        RowBox[{"d", "[", 
         RowBox[{"z", "[", "i", "]"}], "]"}]}], ")"}], "-", 
      RowBox[{"b1", " ", "c1", " ", 
       RowBox[{"Sum", "[", 
        RowBox[{
         RowBox[{"n", "[", "j", "]"}], ",", 
         RowBox[{"{", 
          RowBox[{"j", ",", 
           RowBox[{"m", "[", "1", "]"}]}], "}"}]}], "]"}]}], "+", 
      RowBox[{
       RowBox[{"g", "[", 
        RowBox[{"z", "[", "i", "]"}], "]"}], " ", 
       RowBox[{"(", 
        RowBox[{
         RowBox[{"(", 
          RowBox[{"k2", " ", 
           RowBox[{"Sum", "[", 
            RowBox[{
             RowBox[{"n", "[", "j", "]"}], ",", 
             RowBox[{"{", 
              RowBox[{"j", ",", 
               RowBox[{"m", "[", "2", "]"}]}], "}"}]}], "]"}]}], ")"}], "/", 
         RowBox[{"(", 
          RowBox[{"\[Delta]2", "+", 
           RowBox[{"w1", " ", 
            RowBox[{"Sum", "[", 
             RowBox[{
              RowBox[{"n", "[", "j", "]"}], ",", 
              RowBox[{"{", 
               RowBox[{"j", ",", 
                RowBox[{"m", "[", "1", "]"}]}], "}"}]}], "]"}]}]}], ")"}]}], 
        ")"}]}]}], ")"}]}]}], ";"}], "\[IndentingNewLine]", 
 RowBox[{
  RowBox[{
   RowBox[{"sp2", "=", 
    RowBox[{
     RowBox[{"n", "[", "i", "]"}], " ", 
     RowBox[{"(", 
      RowBox[{
       RowBox[{"(", 
        RowBox[{
         RowBox[{"b2", " ", "r2"}], "-", 
         RowBox[{"d", "[", 
          RowBox[{"z", "[", "i", "]"}], "]"}]}], ")"}], "-", 
       RowBox[{"b2", " ", "c2", " ", 
        RowBox[{"Sum", "[", 
         RowBox[{
          RowBox[{"n", "[", "j", "]"}], ",", 
          RowBox[{"{", 
           RowBox[{"j", ",", 
            RowBox[{"m", "[", "2", "]"}]}], "}"}]}], "]"}]}], "+", 
       RowBox[{
        RowBox[{"g", "[", 
         RowBox[{"z", "[", "i", "]"}], "]"}], 
        RowBox[{"(", 
         RowBox[{
          RowBox[{"(", 
           RowBox[{"k1", " ", 
            RowBox[{"Sum", "[", 
             RowBox[{
              RowBox[{"n", "[", "j", "]"}], ",", 
              RowBox[{"{", 
               RowBox[{"j", ",", 
                RowBox[{"m", "[", "1", "]"}]}], "}"}]}], "]"}]}], ")"}], "/", 
          RowBox[{"(", 
           RowBox[{"\[Delta]1", "+", 
            RowBox[{"w2", " ", 
             RowBox[{"Sum", "[", 
              RowBox[{
               RowBox[{"n", "[", "j", "]"}], ",", 
               RowBox[{"{", 
                RowBox[{"j", ",", 
                 RowBox[{"m", "[", "2", "]"}]}], "}"}]}], "]"}]}]}], ")"}]}], 
         ")"}]}]}], ")"}]}]}], ";"}], 
  "\[IndentingNewLine]"}], "\[IndentingNewLine]", 
 RowBox[{
  RowBox[{"data", "=", 
   RowBox[{"adaptiveDynamics", "[", 
    RowBox[{
     RowBox[{
      RowBox[{"{", 
       RowBox[{"sp1", ",", "sp2"}], "}"}], "/.", "par"}], ",", 
     RowBox[{"{", 
      RowBox[{"1", ",", "1"}], "}"}], ",", 
     RowBox[{"{", 
      RowBox[{
       RowBox[{"{", 
        RowBox[{"n", "[", "1", "]"}], "}"}], ",", 
       RowBox[{"{", 
        RowBox[{"n", "[", "2", "]"}], "}"}]}], "}"}], ",", 
     RowBox[{"{", 
      RowBox[{"1", ",", "1"}], "}"}], ",", 
     RowBox[{"{", 
      RowBox[{".2", ",", ".3"}], "}"}], ",", 
     RowBox[{"par", "@", "iter"}], ",", "\[IndentingNewLine]", 
     RowBox[{"\"\<Verbose\>\"", "->", 
      RowBox[{"(", 
       RowBox[{
        RowBox[{"par", "@", "iter"}], "<", "50"}], ")"}]}], ",", 
     "\[IndentingNewLine]", 
     RowBox[{"\"\<TraitVariable\>\"", "->", "z"}], ",", 
     RowBox[{"\"\<SpeciesVariable\>\"", "->", "n"}], ",", 
     "\[IndentingNewLine]", 
     RowBox[{"\"\<InvasionDensity\>\"", "->", 
      RowBox[{"par", "@", "dinv"}]}], ",", 
     RowBox[{"\"\<InvasionTime\>\"", "->", 
      RowBox[{"par", "@", "tinv"}]}], ",", "\[IndentingNewLine]", 
     RowBox[{"\"\<MutationFunction\>\"", "->", 
      RowBox[{"(", 
       RowBox[{
        RowBox[{"perturb", "[", 
         RowBox[{"#", ",", 
          RowBox[{"par", "@", "sd"}]}], "]"}], "&"}], ")"}]}], ",", 
     RowBox[{"RandomSeeding", "->", 
      RowBox[{"(*", "3442", "*)"}], "452"}]}], "]"}]}], ";"}]}], "Input",
 CellChangeTimes->{{3.8618952288933053`*^9, 3.8618953792656965`*^9}, {
   3.8618954118938217`*^9, 3.861895501536151*^9}, {3.8618955316305294`*^9, 
   3.8618955637864323`*^9}, {3.8619790008067245`*^9, 3.861979006648972*^9}, {
   3.861979038835636*^9, 3.8619790861266904`*^9}, {3.8619791836817703`*^9, 
   3.8619791948840714`*^9}, 3.861979299792532*^9, 3.8619793336025257`*^9, {
   3.8619807494768085`*^9, 3.8619807694596057`*^9}, 3.8619809225481596`*^9, 
   3.8619813913909173`*^9, {3.861981423057556*^9, 3.8619814454539833`*^9}, {
   3.8619825697694654`*^9, 3.8619825771444817`*^9}, 3.861983845120454*^9, {
   3.861983923938196*^9, 3.86198392418864*^9}, {3.861984387342553*^9, 
   3.8619843931614313`*^9}, 3.8619844615253334`*^9, {3.862038398592093*^9, 
   3.8620384388206043`*^9}, {3.862038759764883*^9, 3.8620387602162695`*^9}, {
   3.8620388119053354`*^9, 3.8620388126179867`*^9}, {3.8620398737223997`*^9, 
   3.862039877044688*^9}, 3.8620399413146667`*^9, {3.8620399803764863`*^9, 
   3.862040004913026*^9}, 3.862040112527481*^9, {3.862040390211881*^9, 
   3.862040412586526*^9}, {3.8620406959802666`*^9, 3.862040701001526*^9}, {
   3.8620414245480695`*^9, 3.862041431021619*^9}, {3.8620415149223557`*^9, 
   3.8620415226874633`*^9}, 3.862041581525412*^9, {3.862041696256487*^9, 
   3.862041763407044*^9}, {3.862042044624013*^9, 3.862042059266814*^9}, {
   3.8620428285241547`*^9, 3.862042828647085*^9}, {3.8620429519188747`*^9, 
   3.862042987806746*^9}, {3.8620430556314044`*^9, 3.8620430836583385`*^9}, 
   3.8623034575300283`*^9, 3.86231525877722*^9, {3.862316154752345*^9, 
   3.862316171774829*^9}, {3.8623171392904706`*^9, 3.8623171396973944`*^9}, {
   3.862317408316823*^9, 3.8623174097887015`*^9}, {3.8623174555142994`*^9, 
   3.86231747318558*^9}, {3.8623699056560993`*^9, 3.862369958541192*^9}, 
   3.862370095699501*^9, {3.8634505433359833`*^9, 3.8634506360756273`*^9}, {
   3.8634507337453265`*^9, 3.8634507602638736`*^9}, {3.863451838014775*^9, 
   3.863451839780962*^9}},
 CellLabel->
  "In[116]:=",ExpressionUUID->"3823913d-ef01-4dbb-bcdf-1e7294fb8734"],

Cell[BoxData[{
 RowBox[{
  RowBox[{"{", "\[IndentingNewLine]", 
   RowBox[{
    RowBox[{"fig1", "=", 
     RowBox[{"traitEventPlot", "[", 
      RowBox[{"data", ",", 
       RowBox[{"\"\<FrameLabel\>\"", "->", 
        RowBox[{"{", 
         RowBox[{
         "\"\<Generations\>\"", ",", 
          "\"\<Trait value \
(\!\(\*StyleBox[\"z\",FontSlant->\"Italic\"]\))\>\""}], "}"}]}], ",", 
       RowBox[{"AspectRatio", "->", "1"}]}], "]"}]}], ",", 
    "\[IndentingNewLine]", 
    RowBox[{"fig2", "=", 
     RowBox[{"traitTraitPlot", "[", 
      RowBox[{
       RowBox[{"{", 
        RowBox[{
         RowBox[{
          RowBox[{
           RowBox[{"g", "[", "#1", "]"}], "+", 
           RowBox[{".001", "*", "#2"}]}], "&"}], ",", 
         RowBox[{
          RowBox[{
           RowBox[{"d", "[", "#1", "]"}], "+", 
           RowBox[{".001", "*", "#2"}]}], "&"}]}], "}"}], ",", "data", ",", 
       RowBox[{"FrameLabel", "->", 
        RowBox[{"{", 
         RowBox[{
         "\"\<\!\(\*SubscriptBox[StyleBox[\"g\",FontSlant->\"Italic\"], \"mut\
\"]\)\>\"", ",", 
          "\"\<\!\(\*SubscriptBox[StyleBox[\"d\",FontSlant->\"Italic\"], \
\"mut\"]\)\>\""}], "}"}]}]}], "]"}]}]}], "\[IndentingNewLine]", "}"}], 
  "\[IndentingNewLine]"}], "\[IndentingNewLine]", 
 RowBox[{"{", 
  RowBox[{
   RowBox[{"saveButton", "[", 
    RowBox[{"fig1", ",", "\"\<Fig S09A\>\""}], "]"}], ",", 
   RowBox[{"saveButton", "[", 
    RowBox[{"fig2", ",", "\"\<Fig S09B\>\""}], "]"}]}], "}"}]}], "Input",
 CellChangeTimes->{{3.8623252898882027`*^9, 3.862325302555744*^9}, 
   3.8623699649727745`*^9, 3.8623699955493126`*^9, {3.8623715410757947`*^9, 
   3.862371559607673*^9}, {3.8623715912782326`*^9, 3.862371635509025*^9}, {
   3.862371681630153*^9, 3.862371730385044*^9}, {3.862383948321045*^9, 
   3.8623839494480267`*^9}, {3.8634517951217847`*^9, 
   3.8634518227087035`*^9}, {3.8634518723172083`*^9, 3.863451874305114*^9}, {
   3.865045710017892*^9, 3.865045713814476*^9}},
 CellLabel->
  "In[122]:=",ExpressionUUID->"e99239ac-e6c4-403a-85da-4e857c38eebf"]
}, Closed]],

Cell[CellGroupData[{

Cell["Keeping one species fixed (Fig S06)", "Subsection",
 CellChangeTimes->{{3.8623036192780895`*^9, 3.8623036226097493`*^9}, {
  3.8623059571966314`*^9, 3.8623059632818985`*^9}, {3.862372091379917*^9, 
  3.862372104266245*^9}, {3.8634512130153184`*^9, 
  3.8634512169603148`*^9}},ExpressionUUID->"a573e8f2-1d8d-4994-b249-\
65acbf2a9636"],

Cell[BoxData[{
 RowBox[{
  RowBox[{"ClearAll", "[", 
   RowBox[{"i", ",", "n", ",", "r", ",", "m", ",", "z"}], "]"}], 
  ";"}], "\[IndentingNewLine]", 
 RowBox[{
  RowBox[{
   RowBox[{"ClearAll", "[", 
    RowBox[{
    "b1", ",", "b2", ",", "r1", ",", "r2", ",", "c1", ",", "c2", ",", 
     "\[Delta]1", ",", "\[Delta]2", ",", "k1", ",", "k2", ",", "w1", ",", 
     "w2", ",", "iter", ",", "tinv", ",", "dinv", ",", "sd"}], "]"}], ";"}], 
  "\[IndentingNewLine]", "\[IndentingNewLine]", 
  RowBox[{"(*", " ", 
   RowBox[{
    RowBox[{"NOTE", ":", " ", 
     RowBox[{
     "Asymmetric", " ", "parameters", " ", "for", " ", "species", " ", "1", 
      " ", "and", " ", "2"}], ":", " ", 
     RowBox[{
      SubscriptBox["b", "2"], "<", 
      SubscriptBox["b", "1"]}]}], ",", " ", 
    RowBox[{
     SubscriptBox["c", "2"], "<", 
     SubscriptBox["c", "1"]}], ",", " ", 
    RowBox[{
     SubscriptBox["r", "2"], "==", 
     SubscriptBox["r", "1"]}], ",", " ", 
    RowBox[{
     SubscriptBox["k", "2"], "<", 
     SubscriptBox["k", "1"]}]}], " ", "*)"}], 
  "\[IndentingNewLine]"}], "\[IndentingNewLine]", 
 RowBox[{
  RowBox[{"par", "=", 
   RowBox[{"<|", 
    RowBox[{
     RowBox[{"b1", "\[Rule]", "1"}], ",", 
     RowBox[{"b2", "\[Rule]", ".1"}], ",", 
     RowBox[{"c1", "\[Rule]", "1"}], ",", 
     RowBox[{"c2", "\[Rule]", ".1"}], ",", 
     RowBox[{"k1", "\[Rule]", "1"}], ",", 
     RowBox[{"k2", "\[Rule]", ".1"}], ",", 
     RowBox[{"r1", "\[Rule]", "1"}], ",", 
     RowBox[{"r2", "\[Rule]", "1"}], ",", 
     RowBox[{"\[Delta]1", "\[Rule]", 
      RowBox[{"1", "/", "10"}]}], ",", 
     RowBox[{"\[Delta]2", "\[Rule]", 
      RowBox[{"1", "/", "10"}]}], ",", 
     RowBox[{"w1", "\[Rule]", "1"}], ",", 
     RowBox[{"w2", "\[Rule]", "1"}], ",", "\[IndentingNewLine]", 
     RowBox[{"iter", "->", "200"}], ",", 
     RowBox[{"dinv", "->", "0.01"}], ",", 
     RowBox[{"tinv", "->", "500000"}], ",", 
     RowBox[{"sd", "->", "0.01"}]}], "|>"}]}], ";"}], "\[IndentingNewLine]", 
 RowBox[{
  RowBox[{
   RowBox[{"par", "=", 
    RowBox[{"<|", 
     RowBox[{
      RowBox[{"b1", "\[Rule]", "1"}], ",", 
      RowBox[{"b2", "\[Rule]", "1"}], ",", 
      RowBox[{"c1", "\[Rule]", "1"}], ",", 
      RowBox[{"c2", "\[Rule]", "1"}], ",", 
      RowBox[{"k1", "\[Rule]", "1"}], ",", 
      RowBox[{"k2", "\[Rule]", "1"}], ",", 
      RowBox[{"r1", "\[Rule]", "1"}], ",", 
      RowBox[{"r2", "\[Rule]", "1"}], ",", 
      RowBox[{"\[Delta]1", "\[Rule]", 
       RowBox[{"1", "/", "10"}]}], ",", 
      RowBox[{"\[Delta]2", "\[Rule]", 
       RowBox[{"1", "/", "10"}]}], ",", 
      RowBox[{"w1", "\[Rule]", "1"}], ",", 
      RowBox[{"w2", "\[Rule]", "1"}], ",", "\[IndentingNewLine]", 
      RowBox[{"iter", "->", "200"}], ",", 
      RowBox[{"dinv", "->", "0.01"}], ",", 
      RowBox[{"tinv", "->", "500000"}], ",", 
      RowBox[{"sd", "->", "0.01"}]}], "|>"}]}], ";"}], "\[IndentingNewLine]", 
  "\[IndentingNewLine]", 
  RowBox[{"(*", " ", 
   RowBox[{"NOTE", ":", " ", 
    RowBox[{"Implicit", " ", "growth", " ", "equations"}]}], " ", "*)"}], 
  "\[IndentingNewLine]", 
  RowBox[{"(*", " ", 
   RowBox[{
    RowBox[{
    "They", " ", "depend", " ", "on", " ", "actual", " ", "species", " ", 
     "count", " ", "$m"}], ",", " ", 
    RowBox[{
    "which", " ", "receives", " ", "its", " ", "value", " ", "within", " ", 
     "the", " ", "`adaptiveDynamics`", " ", 
     RowBox[{"function", "."}]}]}], " ", "*)"}], "\[IndentingNewLine]", 
  RowBox[{"(*", " ", 
   RowBox[{"Also", ",", " ", 
    RowBox[{"the", " ", "trait", " ", "of", " ", "the", " ", 
     SuperscriptBox["i", "th"], " ", "species"}], ",", " ", 
    RowBox[{
     RowBox[{"z", "[", "i", "]"}], " ", "is", " ", "replaced", " ", "with", 
     " ", 
     RowBox[{"`density", "[", 
      RowBox[{"[", "i", "]"}], "]"}], "`", " ", "within", " ", "the", " ", 
     "`adaptiveDynamics`", " ", 
     RowBox[{"function", "."}]}]}], " ", "*)"}], "\[IndentingNewLine]", 
  RowBox[{"(*", " ", 
   RowBox[{
    RowBox[{
     RowBox[{
      StyleBox["m",
       FontSlant->"Italic"], "[", 
      StyleBox["i",
       FontSlant->"Italic"], "]"}], ":", " ", 
     RowBox[{
     "total", " ", "number", " ", "of", " ", "actual", " ", "mutants", " ", 
      "of", " ", 
      StyleBox[
       SubscriptBox["sp", "i"],
       FontSlant->"Italic"]}]}], ";"}], " ", "*)"}]}], "\[IndentingNewLine]", 
 RowBox[{
  RowBox[{"sp1", "=", 
   RowBox[{
    RowBox[{"n", "[", "i", "]"}], " ", 
    RowBox[{"(", 
     RowBox[{
      RowBox[{"(", 
       RowBox[{
        RowBox[{"b1", " ", "r1"}], "-", 
        RowBox[{"d", "[", 
         RowBox[{"z", "[", "i", "]"}], "]"}]}], ")"}], "-", 
      RowBox[{"b1", " ", "c1", " ", 
       RowBox[{"Sum", "[", 
        RowBox[{
         RowBox[{"n", "[", "j", "]"}], ",", 
         RowBox[{"{", 
          RowBox[{"j", ",", 
           RowBox[{"m", "[", "1", "]"}]}], "}"}]}], "]"}]}], "+", 
      RowBox[{
       RowBox[{"g", "[", 
        RowBox[{"z", "[", "i", "]"}], "]"}], " ", 
       RowBox[{"(", 
        RowBox[{
         RowBox[{"(", 
          RowBox[{"k2", " ", 
           RowBox[{"Sum", "[", 
            RowBox[{
             RowBox[{"n", "[", "j", "]"}], ",", 
             RowBox[{"{", 
              RowBox[{"j", ",", 
               RowBox[{"m", "[", "2", "]"}]}], "}"}]}], "]"}]}], ")"}], "/", 
         RowBox[{"(", 
          RowBox[{"\[Delta]2", "+", 
           RowBox[{"w1", " ", 
            RowBox[{"Sum", "[", 
             RowBox[{
              RowBox[{"n", "[", "j", "]"}], ",", 
              RowBox[{"{", 
               RowBox[{"j", ",", 
                RowBox[{"m", "[", "1", "]"}]}], "}"}]}], "]"}]}]}], ")"}]}], 
        ")"}]}]}], ")"}]}]}], ";"}], "\[IndentingNewLine]", 
 RowBox[{
  RowBox[{
   RowBox[{"sp2", "=", 
    RowBox[{
     RowBox[{"n", "[", "i", "]"}], " ", 
     RowBox[{"(", 
      RowBox[{
       RowBox[{"(", 
        RowBox[{
         RowBox[{"b2", " ", "r2"}], "-", 
         RowBox[{"d", "[", 
          RowBox[{"z", "[", "i", "]"}], "]"}]}], ")"}], "-", 
       RowBox[{"b2", " ", "c2", " ", 
        RowBox[{"Sum", "[", 
         RowBox[{
          RowBox[{"n", "[", "j", "]"}], ",", 
          RowBox[{"{", 
           RowBox[{"j", ",", 
            RowBox[{"m", "[", "2", "]"}]}], "}"}]}], "]"}]}], "+", 
       RowBox[{
        RowBox[{"g", "[", 
         RowBox[{"z", "[", "i", "]"}], "]"}], 
        RowBox[{"(", 
         RowBox[{
          RowBox[{"(", 
           RowBox[{"k1", " ", 
            RowBox[{"Sum", "[", 
             RowBox[{
              RowBox[{"n", "[", "j", "]"}], ",", 
              RowBox[{"{", 
               RowBox[{"j", ",", 
                RowBox[{"m", "[", "1", "]"}]}], "}"}]}], "]"}]}], ")"}], "/", 
          RowBox[{"(", 
           RowBox[{"\[Delta]1", "+", 
            RowBox[{"w2", " ", 
             RowBox[{"Sum", "[", 
              RowBox[{
               RowBox[{"n", "[", "j", "]"}], ",", 
               RowBox[{"{", 
                RowBox[{"j", ",", 
                 RowBox[{"m", "[", "2", "]"}]}], "}"}]}], "]"}]}]}], ")"}]}], 
         ")"}]}]}], ")"}]}]}], ";"}], 
  "\[IndentingNewLine]"}], "\[IndentingNewLine]", 
 RowBox[{
  RowBox[{"data", "=", 
   RowBox[{"adaptiveDynamics", "[", 
    RowBox[{
     RowBox[{
      RowBox[{"{", 
       RowBox[{"sp1", ",", "sp2"}], "}"}], "/.", "par"}], ",", 
     RowBox[{"{", 
      RowBox[{"0", ",", "1"}], "}"}], ",", 
     RowBox[{"{", 
      RowBox[{
       RowBox[{"{", 
        RowBox[{"n", "[", "1", "]"}], "}"}], ",", 
       RowBox[{"{", 
        RowBox[{"n", "[", "2", "]"}], "}"}]}], "}"}], ",", 
     RowBox[{"{", 
      RowBox[{"1", ",", "1"}], "}"}], ",", 
     RowBox[{"{", 
      RowBox[{".2", ",", ".2"}], "}"}], ",", 
     RowBox[{"par", "@", "iter"}], ",", "\[IndentingNewLine]", 
     RowBox[{"\"\<Verbose\>\"", "->", 
      RowBox[{"(", 
       RowBox[{
        RowBox[{"par", "@", "iter"}], "<", "50"}], ")"}]}], ",", 
     "\[IndentingNewLine]", 
     RowBox[{"\"\<TraitVariable\>\"", "->", "z"}], ",", 
     RowBox[{"\"\<SpeciesVariable\>\"", "->", "n"}], ",", 
     "\[IndentingNewLine]", 
     RowBox[{"\"\<InvasionDensity\>\"", "->", 
      RowBox[{"par", "@", "dinv"}]}], ",", 
     RowBox[{"\"\<InvasionTime\>\"", "->", 
      RowBox[{"par", "@", "tinv"}]}], ",", "\[IndentingNewLine]", 
     RowBox[{"\"\<MutationFunction\>\"", "->", 
      RowBox[{"(", 
       RowBox[{
        RowBox[{"perturb", "[", 
         RowBox[{"#", ",", 
          RowBox[{"par", "@", "sd"}]}], "]"}], "&"}], ")"}]}], ",", 
     RowBox[{"RandomSeeding", "->", "232355"}]}], "]"}]}], ";"}]}], "Input",
 CellChangeTimes->{{3.8623036426766453`*^9, 3.8623036674429436`*^9}, 
   3.862303713508155*^9, {3.862303770314363*^9, 3.8623037832204485`*^9}, 
   3.862305375246035*^9, {3.862305572072939*^9, 3.8623055856054506`*^9}, 
   3.862315275814402*^9, {3.8623684115657587`*^9, 3.862368469441078*^9}, {
   3.862368520306105*^9, 3.8623685347258916`*^9}, 3.8623700957125316`*^9, {
   3.8634508009697266`*^9, 3.8634508836370087`*^9}, {3.863450915518713*^9, 
   3.8634509192819443`*^9}},
 CellLabel->
  "In[124]:=",ExpressionUUID->"1e6e594c-1260-4f7a-80c0-7f55ca2db7c9"],

Cell[BoxData[{
 RowBox[{
  RowBox[{"{", "\[IndentingNewLine]", 
   RowBox[{
    RowBox[{"fig1", "=", 
     RowBox[{"traitEventPlot", "[", 
      RowBox[{"data", ",", 
       RowBox[{"FrameLabel", "->", 
        RowBox[{"{", 
         RowBox[{
         "\"\<Generations\>\"", ",", 
          "\"\<Trait value \
(\!\(\*StyleBox[\"z\",FontSlant->\"Italic\"]\))\>\""}], "}"}]}]}], "]"}]}], 
    ",", "\[IndentingNewLine]", 
    RowBox[{"fig2", "=", 
     RowBox[{"traitTraitPlot", "[", 
      RowBox[{
       RowBox[{"{", 
        RowBox[{
         RowBox[{
          RowBox[{"g", "[", "#1", "]"}], "&"}], ",", 
         RowBox[{
          RowBox[{"d", "[", "#1", "]"}], "&"}]}], "}"}], ",", "data", ",", 
       RowBox[{"PlotRange", "->", 
        RowBox[{"{", 
         RowBox[{
          RowBox[{"{", 
           RowBox[{"0", ",", "1"}], "}"}], ",", 
          RowBox[{"{", 
           RowBox[{"0", ",", ".1"}], "}"}]}], "}"}]}], ",", 
       RowBox[{"FrameLabel", "->", 
        RowBox[{"{", 
         RowBox[{
         "\"\<\!\(\*SubscriptBox[StyleBox[\"g\",FontSlant->\"Italic\"], \"mut\
\"]\)\>\"", ",", 
          "\"\<\!\(\*SubscriptBox[StyleBox[\"d\",FontSlant->\"Italic\"], \
\"mut\"]\)\>\""}], "}"}]}]}], "]"}]}]}], "\[IndentingNewLine]", "}"}], 
  "\[IndentingNewLine]"}], "\[IndentingNewLine]", 
 RowBox[{"{", 
  RowBox[{
   RowBox[{"saveButton", "[", 
    RowBox[{"fig1", ",", "\"\<Fig S06A\>\""}], "]"}], ",", 
   RowBox[{"saveButton", "[", 
    RowBox[{"fig2", ",", "\"\<Fig S06B\>\""}], "]"}]}], "}"}]}], "Input",
 CellChangeTimes->{{3.8623043295056763`*^9, 3.8623043327959323`*^9}, {
  3.862305362340969*^9, 3.862305362498032*^9}, {3.8623155058662252`*^9, 
  3.862315509102396*^9}, {3.862315564969141*^9, 3.8623155697190933`*^9}, {
  3.862325138283288*^9, 3.862325139415683*^9}, {3.8623263674930415`*^9, 
  3.8623264024214964`*^9}, {3.8623264879406977`*^9, 3.8623264880412493`*^9}, {
  3.8634509453460846`*^9, 3.863451008693044*^9}, {3.865045788330924*^9, 
  3.865045791619934*^9}},
 CellLabel->
  "In[131]:=",ExpressionUUID->"e689dc86-6a5f-4e83-9624-12eba98e9721"]
}, Closed]],

Cell[CellGroupData[{

Cell["Batch simulations for 1 species (Fig S07)", "Subsection",
 CellChangeTimes->{{3.8610825682947717`*^9, 3.861082570219031*^9}, {
   3.8612621400173492`*^9, 3.8612621434681168`*^9}, {3.8612622058063335`*^9, 
   3.8612622083450327`*^9}, {3.8612637395834923`*^9, 3.861263740355141*^9}, {
   3.862305669761819*^9, 3.862305669964178*^9}, 3.862316150157853*^9, {
   3.8623682406444535`*^9, 3.862368243192542*^9}, {3.8623720928410935`*^9, 
   3.862372105408033*^9}, {3.863451343846016*^9, 
   3.863451346231348*^9}},ExpressionUUID->"68b0a23e-35af-487d-a42d-\
64f9b86d616f"],

Cell[BoxData[{
 RowBox[{
  RowBox[{"par", "=", 
   RowBox[{"<|", 
    RowBox[{
     RowBox[{"b1", "\[Rule]", "1"}], ",", 
     RowBox[{"b2", "\[Rule]", "1"}], ",", 
     RowBox[{"c1", "\[Rule]", "1"}], ",", 
     RowBox[{"c2", "\[Rule]", "1"}], ",", 
     RowBox[{"k1", "\[Rule]", "1"}], ",", 
     RowBox[{"k2", "\[Rule]", "1"}], ",", 
     RowBox[{"r1", "\[Rule]", "1"}], ",", 
     RowBox[{"r2", "\[Rule]", "1"}], ",", 
     RowBox[{"\[Delta]1", "\[Rule]", 
      RowBox[{"1", "/", "10"}]}], ",", 
     RowBox[{"\[Delta]2", "\[Rule]", 
      RowBox[{"1", "/", "10"}]}], ",", 
     RowBox[{"w1", "\[Rule]", "1"}], ",", 
     RowBox[{"w2", "\[Rule]", "1"}], ",", "\[IndentingNewLine]", 
     RowBox[{"iter", "->", "200"}], ",", 
     RowBox[{"tinv", "->", "500000"}], ",", 
     RowBox[{"dinv", "->", "0.01"}], ",", 
     RowBox[{"sd", "->", "0.01"}]}], "|>"}]}], ";"}], "\[IndentingNewLine]", 
 RowBox[{
  RowBox[{
   RowBox[{"par", "=", 
    RowBox[{"<|", 
     RowBox[{
      RowBox[{"b1", "\[Rule]", "1"}], ",", 
      RowBox[{"b2", "\[Rule]", ".1"}], ",", 
      RowBox[{"c1", "\[Rule]", "1"}], ",", 
      RowBox[{"c2", "\[Rule]", ".1"}], ",", 
      RowBox[{"k1", "\[Rule]", "1"}], ",", 
      RowBox[{"k2", "\[Rule]", ".1"}], ",", 
      RowBox[{"r1", "\[Rule]", "1"}], ",", 
      RowBox[{"r2", "\[Rule]", "1"}], ",", 
      RowBox[{"\[Delta]1", "\[Rule]", 
       RowBox[{"1", "/", "10"}]}], ",", 
      RowBox[{"\[Delta]2", "\[Rule]", 
       RowBox[{"1", "/", "10"}]}], ",", 
      RowBox[{"w1", "\[Rule]", "1"}], ",", 
      RowBox[{"w2", "\[Rule]", "1"}], ",", "\[IndentingNewLine]", 
      RowBox[{"iter", "->", "200"}], ",", 
      RowBox[{"tinv", "->", "500000"}], ",", 
      RowBox[{"dinv", "->", "0.01"}], ",", 
      RowBox[{"sd", "->", "0.01"}]}], "|>"}]}], ";"}], 
  "\[IndentingNewLine]"}], "\[IndentingNewLine]", 
 RowBox[{
  RowBox[{
   RowBox[{"SeedRandom", "@", "341"}], ";"}], 
  "\[IndentingNewLine]"}], "\[IndentingNewLine]", 
 RowBox[{
  RowBox[{"Monitor", "[", 
   RowBox[{
    RowBox[{
     RowBox[{"batch", "=", 
      RowBox[{"Table", "[", "\[IndentingNewLine]", 
       RowBox[{
        RowBox[{"adaptiveDynamics", "[", "\[IndentingNewLine]", 
         RowBox[{
          RowBox[{
           RowBox[{"{", 
            RowBox[{"sp1", ",", "sp2"}], "}"}], "/.", "par"}], ",", 
          RowBox[{"{", 
           RowBox[{"0", ",", "1"}], "}"}], ",", 
          RowBox[{"{", 
           RowBox[{
            RowBox[{"{", 
             RowBox[{"n", "[", "1", "]"}], "}"}], ",", 
            RowBox[{"{", 
             RowBox[{"n", "[", "2", "]"}], "}"}]}], "}"}], ",", 
          RowBox[{"{", 
           RowBox[{"1", ",", "1"}], "}"}], ",", 
          RowBox[{"{", 
           RowBox[{".2", ",", "z"}], "}"}], ",", 
          RowBox[{"par", "@", "iter"}], ",", "\[IndentingNewLine]", 
          RowBox[{"\"\<TraitVariable\>\"", "->", "z"}], ",", 
          RowBox[{"\"\<SpeciesVariable\>\"", "->", "n"}], ",", 
          "\[IndentingNewLine]", 
          RowBox[{"\"\<InvasionDensity\>\"", "->", 
           RowBox[{"par", "@", "dinv"}]}], ",", 
          RowBox[{"\"\<InvasionTime\>\"", "->", 
           RowBox[{"par", "@", "tinv"}]}], ",", "\[IndentingNewLine]", 
          RowBox[{"\"\<MutationFunction\>\"", "->", 
           RowBox[{"(", 
            RowBox[{
             RowBox[{"perturb", "[", 
              RowBox[{"#", ",", 
               RowBox[{"par", "@", "sd"}]}], "]"}], "&"}], ")"}]}], ",", 
          RowBox[{"RandomSeeding", "->", 
           RowBox[{"RandomInteger", "@", 
            RowBox[{"{", 
             RowBox[{"0", ",", 
              SuperscriptBox["10", "9"]}], "}"}]}]}]}], "\[IndentingNewLine]",
          "]"}], "\[IndentingNewLine]", ",", 
        RowBox[{"{", 
         RowBox[{"z", ",", 
          RowBox[{"-", ".2"}], ",", "1", ",", ".02"}], "}"}]}], "]"}]}], 
     ";"}], ",", 
    RowBox[{"{", 
     RowBox[{"\"\<iteration: \>\"", ",", 
      RowBox[{"Dynamic", "@", "z"}]}], "}"}]}], "]"}], ";"}]}], "Input",
 CellChangeTimes->{{3.861082588044235*^9, 3.86108259555365*^9}, {
   3.861082635268746*^9, 3.8610827358660593`*^9}, {3.861082782572171*^9, 
   3.8610828056120677`*^9}, {3.8610833768378363`*^9, 
   3.8610834294025097`*^9}, {3.8612621571911287`*^9, 3.8612621842829776`*^9}, 
   3.861262952238351*^9, {3.8612630308301463`*^9, 3.861263034942729*^9}, {
   3.8612630829120784`*^9, 3.8612631802546587`*^9}, {3.8612632560944595`*^9, 
   3.861263263985924*^9}, {3.861263502881468*^9, 3.861263504323092*^9}, {
   3.861263615484791*^9, 3.8612636389491997`*^9}, {3.8623057174874945`*^9, 
   3.862305763038514*^9}, {3.8623682232630825`*^9, 3.8623682247541122`*^9}, {
   3.8623685897131443`*^9, 3.8623686011919165`*^9}, {3.8623687211684427`*^9, 
   3.862368723426166*^9}, 3.862368996132181*^9, {3.86236936173903*^9, 
   3.8623693617999554`*^9}, 3.862369475360198*^9, 3.86237009571653*^9, {
   3.863451138520839*^9, 3.8634511971803827`*^9}, {3.865045877260295*^9, 
   3.8650458860933785`*^9}},
 CellLabel->
  "In[136]:=",ExpressionUUID->"ff635cf0-16df-46fb-bd15-9c9bb3be63dd"],

Cell[BoxData[{
 RowBox[{
  RowBox[{"fig", "=", 
   RowBox[{"Show", "[", 
    RowBox[{
     RowBox[{"Sequence", "@@", 
      RowBox[{"(", 
       RowBox[{"traitEventPlot", "/@", "batch"}], ")"}]}], ",", 
     RowBox[{"PlotRange", "->", 
      RowBox[{"{", 
       RowBox[{"All", ",", 
        RowBox[{"{", 
         RowBox[{
          RowBox[{"-", ".25"}], ",", "1.05"}], "}"}]}], "}"}]}], ",", 
     RowBox[{
     "PlotLabel", "->", 
      "\"\<Dependence on initial mutant trait value \
\!\(\*StyleBox[\"z\",FontSlant->\"Italic\"]\)\>\""}], ",", 
     RowBox[{"FrameLabel", "->", 
      RowBox[{"{", 
       RowBox[{
       "\"\<Generations\>\"", ",", 
        "\"\<Trait value \
(\!\(\*StyleBox[\"z\",FontSlant->\"Italic\"]\))\>\""}], "}"}]}]}], "]"}]}], 
  "\[IndentingNewLine]"}], "\[IndentingNewLine]", 
 RowBox[{"saveButton", "[", 
  RowBox[{"fig", ",", "\"\<Fig S07\>\""}], "]"}]}], "Input",
 CellChangeTimes->{{3.861082771887717*^9, 3.8610827855015163`*^9}, 
   3.8612629666268525`*^9, {3.861263024923338*^9, 3.8612630253905153`*^9}, {
   3.8612632815242996`*^9, 3.861263317720707*^9}, {3.861263580413208*^9, 
   3.8612635859017353`*^9}, {3.861263749663619*^9, 3.861263775248806*^9}, {
   3.862305896783218*^9, 3.8623059297950172`*^9}, 3.8623683409171233`*^9, {
   3.862368656152772*^9, 3.862368678505147*^9}, {3.8623687933159475`*^9, 
   3.862368793479642*^9}, {3.8623694299711943`*^9, 3.862369488799376*^9}, {
   3.8634512013666143`*^9, 3.8634512017658567`*^9}, {3.863451258290973*^9, 
   3.863451271779117*^9}, {3.863451319695212*^9, 3.86345133690878*^9}},
 CellLabel->
  "In[140]:=",ExpressionUUID->"3679fbdd-11f5-4a6b-9fcc-04e158723eb5"]
}, Closed]]
}, Closed]],

Cell[CellGroupData[{

Cell["Cross-feeding, with inhibition (Fig 05)", "Section",
 CellChangeTimes->{{3.861895206135694*^9, 3.861895216992264*^9}, 
   3.862038364859473*^9, {3.862325531566318*^9, 3.86232553412481*^9}, {
   3.8623682497167597`*^9, 3.8623682501394663`*^9}, {3.862374707605234*^9, 
   3.8623747086522136`*^9}, {3.8650474703281507`*^9, 
   3.8650474739610705`*^9}},ExpressionUUID->"774f1633-973a-40d2-a4cb-\
137f3be9b0a3"],

Cell[CellGroupData[{

Cell["Definition", "Subsection",
 CellChangeTimes->{{3.862907675651121*^9, 
  3.862907678000662*^9}},ExpressionUUID->"4f0b5a1f-6561-472c-bd8c-\
a5034a39fc08"],

Cell[BoxData[{
 RowBox[{
  RowBox[{"ClearAll", "[", 
   RowBox[{
   "i", ",", "n", ",", "r", ",", "m", ",", "g", ",", "d", ",", "z", ",", "m", 
    ",", "tinv", ",", "dinv", ",", "iter", ",", "sd"}], "]"}], 
  ";"}], "\[IndentingNewLine]", 
 RowBox[{
  RowBox[{
   RowBox[{"ClearAll", "[", 
    RowBox[{
    "b1", ",", "b2", ",", "r1", ",", "r2", ",", "c1", ",", "c2", ",", 
     "\[Delta]1", ",", "\[Delta]2", ",", "k1", ",", "k2", ",", "w1", ",", 
     "w2", ",", "h1", ",", "h2", ",", "h3", ",", "\[Mu]", ",", "\[Sigma]", 
     ",", "\[Eta]"}], "]"}], ";"}], 
  "\[IndentingNewLine]"}], "\[IndentingNewLine]", 
 RowBox[{
  RowBox[{
   RowBox[{"to", "=", 
    RowBox[{"{", 
     RowBox[{
      RowBox[{"\[Mu]", "->", 
       RowBox[{"1", "/", "2"}]}], ",", 
      RowBox[{"\[Sigma]", "->", 
       RowBox[{"2", "/", "10"}]}], ",", 
      RowBox[{"\[Eta]", "->", 
       RowBox[{"1", "/", "10"}]}]}], "}"}]}], ";"}], "\[IndentingNewLine]", 
  RowBox[{"(*", " ", 
   RowBox[{
    RowBox[{"NOTE", ":", " ", 
     RowBox[{"Evolutionary", " ", "parameters"}]}], ",", " ", 
    RowBox[{"dependent", " ", "on", " ", "trait", " ", "z"}]}], " ", 
   "*)"}]}], "\[IndentingNewLine]", 
 RowBox[{
  RowBox[{
   RowBox[{"g", "[", "z_", "]"}], ":=", 
   RowBox[{
    RowBox[{"(", 
     RowBox[{
      RowBox[{"(", 
       RowBox[{"1", "+", 
        RowBox[{"Tanh", "[", 
         RowBox[{
          RowBox[{"(", 
           RowBox[{"z", "-", "\[Mu]"}], ")"}], "/", "\[Sigma]"}], "]"}]}], 
       ")"}], "/", "2"}], ")"}], "/.", "to"}]}], ";"}], "\[IndentingNewLine]", 
 RowBox[{
  RowBox[{
   RowBox[{
    RowBox[{"d", "[", "z_", "]"}], ":=", 
    RowBox[{
     RowBox[{"(", 
      RowBox[{"\[Eta]", " ", 
       RowBox[{"Max", "[", 
        RowBox[{"0", ",", "z"}], "]"}]}], ")"}], "/.", "to"}]}], ";"}], 
  "\[IndentingNewLine]", "\[IndentingNewLine]", 
  RowBox[{"(*", " ", 
   RowBox[{"NOTE", ":", " ", 
    RowBox[{"Implicit", " ", "growth", " ", "equations"}]}], " ", "*)"}], 
  "\[IndentingNewLine]", 
  RowBox[{"(*", " ", 
   RowBox[{
    RowBox[{
    "They", " ", "depend", " ", "on", " ", "actual", " ", "species", " ", 
     "count", " ", "$m"}], ",", " ", 
    RowBox[{
    "which", " ", "receives", " ", "its", " ", "value", " ", "within", " ", 
     "the", " ", "`adaptiveDynamics`", " ", 
     RowBox[{"function", "."}]}]}], " ", "*)"}], "\[IndentingNewLine]", 
  RowBox[{"(*", " ", 
   RowBox[{"Also", ",", " ", 
    RowBox[{"the", " ", "trait", " ", "of", " ", "the", " ", 
     SuperscriptBox["i", "th"], " ", "species"}], ",", " ", 
    RowBox[{
     RowBox[{"z", "[", "i", "]"}], " ", "is", " ", "replaced", " ", "with", 
     " ", 
     RowBox[{"`density", "[", 
      RowBox[{"[", "i", "]"}], "]"}], "`", " ", "within", " ", "the", " ", 
     "`adaptiveDynamics`", " ", 
     RowBox[{"function", "."}]}]}], " ", "*)"}], "\[IndentingNewLine]", 
  RowBox[{"(*", " ", 
   RowBox[{
    RowBox[{
     RowBox[{
      StyleBox["m",
       FontSlant->"Italic"], "[", 
      StyleBox["i",
       FontSlant->"Italic"], "]"}], ":", " ", 
     RowBox[{
     "total", " ", "number", " ", "of", " ", "actual", " ", "mutants", " ", 
      "of", " ", 
      StyleBox[
       SubscriptBox["sp", "i"],
       FontSlant->"Italic"]}]}], ";"}], " ", "*)"}]}], "\[IndentingNewLine]", 
 RowBox[{
  RowBox[{"sp1", "=", 
   RowBox[{
    RowBox[{"n", "[", "i", "]"}], " ", 
    RowBox[{"(", 
     RowBox[{
      RowBox[{"(", 
       RowBox[{
        RowBox[{"b1", " ", "r1"}], "-", 
        RowBox[{"d", "[", 
         RowBox[{"z", "[", "i", "]"}], "]"}]}], ")"}], "-", 
      RowBox[{"b1", " ", "c1", " ", 
       RowBox[{"Sum", "[", 
        RowBox[{
         RowBox[{"n", "[", "j", "]"}], ",", 
         RowBox[{"{", 
          RowBox[{"j", ",", 
           RowBox[{"m", "[", "1", "]"}]}], "}"}]}], "]"}]}], "+", 
      RowBox[{
       RowBox[{"g", "[", 
        RowBox[{"z", "[", "i", "]"}], "]"}], " ", 
       FractionBox[
        RowBox[{"k2", " ", 
         RowBox[{"Sum", "[", 
          RowBox[{
           RowBox[{"n", "[", "j", "]"}], ",", 
           RowBox[{"{", 
            RowBox[{"j", ",", 
             RowBox[{"m", "[", "2", "]"}]}], "}"}]}], "]"}]}], 
        RowBox[{"\[Delta]2", "+", 
         RowBox[{"w1", " ", 
          RowBox[{"Sum", "[", 
           RowBox[{
            RowBox[{"n", "[", "j", "]"}], ",", 
            RowBox[{"{", 
             RowBox[{"j", ",", 
              RowBox[{"m", "[", "1", "]"}]}], "}"}]}], "]"}]}]}]]}], "-", 
      RowBox[{"h1", " ", 
       FractionBox[
        RowBox[{"k1", " ", 
         RowBox[{"Sum", "[", 
          RowBox[{
           RowBox[{"n", "[", "j", "]"}], ",", 
           RowBox[{"{", 
            RowBox[{"j", ",", 
             RowBox[{"m", "[", "1", "]"}]}], "}"}]}], "]"}]}], 
        RowBox[{"\[Delta]1", "+", 
         RowBox[{"w2", " ", 
          RowBox[{"Sum", "[", 
           RowBox[{
            RowBox[{"n", "[", "j", "]"}], ",", 
            RowBox[{"{", 
             RowBox[{"j", ",", 
              RowBox[{"m", "[", "2", "]"}]}], "}"}]}], "]"}]}]}]]}]}], 
     ")"}]}]}], ";"}], "\[IndentingNewLine]", 
 RowBox[{
  RowBox[{"sp2", "=", 
   RowBox[{
    RowBox[{"n", "[", "i", "]"}], " ", 
    RowBox[{"(", 
     RowBox[{
      RowBox[{"(", 
       RowBox[{
        RowBox[{"b2", " ", "r2"}], "-", 
        RowBox[{"d", "[", 
         RowBox[{"z", "[", "i", "]"}], "]"}]}], ")"}], "-", 
      RowBox[{"b2", " ", "c2", " ", 
       RowBox[{"Sum", "[", 
        RowBox[{
         RowBox[{"n", "[", "j", "]"}], ",", 
         RowBox[{"{", 
          RowBox[{"j", ",", 
           RowBox[{"m", "[", "2", "]"}]}], "}"}]}], "]"}]}], "+", 
      RowBox[{
       RowBox[{"g", "[", 
        RowBox[{"z", "[", "i", "]"}], "]"}], 
       FractionBox[
        RowBox[{"k1", " ", 
         RowBox[{"Sum", "[", 
          RowBox[{
           RowBox[{"n", "[", "j", "]"}], ",", 
           RowBox[{"{", 
            RowBox[{"j", ",", 
             RowBox[{"m", "[", "1", "]"}]}], "}"}]}], "]"}]}], 
        RowBox[{"\[Delta]1", "+", 
         RowBox[{"w2", " ", 
          RowBox[{"Sum", "[", 
           RowBox[{
            RowBox[{"n", "[", "j", "]"}], ",", 
            RowBox[{"{", 
             RowBox[{"j", ",", 
              RowBox[{"m", "[", "2", "]"}]}], "}"}]}], "]"}]}]}]]}], "-", 
      RowBox[{"h2", " ", 
       FractionBox[
        RowBox[{"k2", " ", 
         RowBox[{"Sum", "[", 
          RowBox[{
           RowBox[{"n", "[", "j", "]"}], ",", 
           RowBox[{"{", 
            RowBox[{"j", ",", 
             RowBox[{"m", "[", "2", "]"}]}], "}"}]}], "]"}]}], 
        RowBox[{"\[Delta]2", "+", 
         RowBox[{"w1", " ", 
          RowBox[{"Sum", "[", 
           RowBox[{
            RowBox[{"n", "[", "j", "]"}], ",", 
            RowBox[{"{", 
             RowBox[{"j", ",", 
              RowBox[{"m", "[", "1", "]"}]}], "}"}]}], "]"}]}]}]]}]}], 
     ")"}]}]}], ";"}]}], "Input",
 CellChangeTimes->{{3.8618952288933053`*^9, 3.8618953792656965`*^9}, {
   3.8618954118938217`*^9, 3.861895501536151*^9}, {3.8618955316305294`*^9, 
   3.8618955637864323`*^9}, {3.8619790008067245`*^9, 3.861979006648972*^9}, {
   3.861979038835636*^9, 3.8619790861266904`*^9}, {3.8619791836817703`*^9, 
   3.8619791948840714`*^9}, 3.861979299792532*^9, 3.8619793336025257`*^9, {
   3.8619807494768085`*^9, 3.8619807694596057`*^9}, 3.8619809225481596`*^9, 
   3.8619813913909173`*^9, {3.861981423057556*^9, 3.8619814454539833`*^9}, {
   3.8619825697694654`*^9, 3.8619825771444817`*^9}, 3.861983845120454*^9, {
   3.861983923938196*^9, 3.86198392418864*^9}, {3.861984387342553*^9, 
   3.8619843931614313`*^9}, 3.8619844615253334`*^9, {3.862038398592093*^9, 
   3.8620384388206043`*^9}, {3.862038759764883*^9, 3.8620387602162695`*^9}, {
   3.8620388119053354`*^9, 3.8620388126179867`*^9}, {3.8620398737223997`*^9, 
   3.862039877044688*^9}, 3.8620399413146667`*^9, {3.8620399803764863`*^9, 
   3.862040004913026*^9}, 3.862040112527481*^9, {3.862040390211881*^9, 
   3.862040412586526*^9}, {3.8620406959802666`*^9, 3.862040701001526*^9}, {
   3.8620414245480695`*^9, 3.862041431021619*^9}, {3.8620415149223557`*^9, 
   3.8620415226874633`*^9}, 3.862041581525412*^9, {3.862041696256487*^9, 
   3.862041763407044*^9}, {3.862042044624013*^9, 3.862042059266814*^9}, {
   3.8620428285241547`*^9, 3.862042828647085*^9}, {3.8620429519188747`*^9, 
   3.862042987806746*^9}, {3.8620430556314044`*^9, 3.8620430836583385`*^9}, 
   3.8623034575300283`*^9, 3.86231525877722*^9, {3.862316154752345*^9, 
   3.862316171774829*^9}, {3.8623171392904706`*^9, 3.8623171396973944`*^9}, {
   3.862317408316823*^9, 3.8623174097887015`*^9}, {3.8623174555142994`*^9, 
   3.86231747318558*^9}, {3.8623255372539625`*^9, 3.8623256107062654`*^9}, {
   3.862325642694751*^9, 3.8623257597014084`*^9}, {3.8623257898150434`*^9, 
   3.8623257915858374`*^9}, {3.862325841305958*^9, 3.8623258783986344`*^9}, 
   3.862370095731521*^9, {3.8623721127420893`*^9, 3.8623721440081253`*^9}, 
   3.8625609999892707`*^9, {3.862907543956875*^9, 3.8629075707310934`*^9}, {
   3.862907641745483*^9, 3.8629076455977945`*^9}, {3.862907694886024*^9, 
   3.86290769788231*^9}},
 CellLabel->
  "In[142]:=",ExpressionUUID->"c81aefd7-68ee-458e-8b3c-1dc748375fb7"]
}, Closed]],

Cell[CellGroupData[{

Cell["Both species can mutate", "Subsection",
 CellChangeTimes->{{3.86237475270747*^9, 
  3.862374755995097*^9}},ExpressionUUID->"f7d24b77-84e1-4e9a-95db-\
08ee622a9a39"],

Cell[BoxData[
 RowBox[{
  RowBox[{"(*", " ", 
   RowBox[{
    RowBox[{"NOTE", ":", " ", 
     RowBox[{
     "Asymmetric", " ", "parameters", " ", "for", " ", "species", " ", "1", 
      " ", "and", " ", "2"}], ":", " ", 
     RowBox[{
      SubscriptBox["b", "2"], "<", 
      SubscriptBox["b", "1"]}]}], ",", " ", 
    RowBox[{
     SubscriptBox["c", "2"], "<", 
     SubscriptBox["c", "1"]}], ",", " ", 
    RowBox[{
     SubscriptBox["r", "2"], "==", 
     SubscriptBox["r", "1"]}], ",", " ", 
    RowBox[{
     SubscriptBox["k", "2"], "<", 
     SubscriptBox["k", "1"]}]}], " ", "*)"}], "\[IndentingNewLine]", 
  RowBox[{
   RowBox[{
    RowBox[{"par", "=", 
     RowBox[{"<|", "\[IndentingNewLine]", 
      RowBox[{
       RowBox[{"b1", "\[Rule]", "1"}], ",", 
       RowBox[{"b2", "\[Rule]", ".1"}], ",", 
       RowBox[{"c1", "\[Rule]", "1"}], ",", 
       RowBox[{"c2", "\[Rule]", ".1"}], ",", 
       RowBox[{"k1", "\[Rule]", "1"}], ",", 
       RowBox[{"k2", "\[Rule]", ".1"}], ",", 
       RowBox[{"r1", "\[Rule]", "1"}], ",", 
       RowBox[{"r2", "\[Rule]", "1"}], ",", "\[IndentingNewLine]", 
       RowBox[{"\[Delta]1", "\[Rule]", 
        RowBox[{"1", "/", "10"}]}], ",", 
       RowBox[{"\[Delta]2", "\[Rule]", 
        RowBox[{"1", "/", "10"}]}], ",", 
       RowBox[{"w1", "\[Rule]", "1"}], ",", 
       RowBox[{"w2", "\[Rule]", "1"}], ",", "\[IndentingNewLine]", 
       RowBox[{"h1", "->", "1"}], ",", 
       RowBox[{"h2", "->", "1"}], ",", "\[IndentingNewLine]", 
       RowBox[{"iter", "->", "500"}], ",", 
       RowBox[{"dinv", "->", "0.01"}], ",", 
       RowBox[{"tinv", "->", "500000"}], ",", 
       RowBox[{"sd", "->", ".01"}]}], "\[IndentingNewLine]", "|>"}]}], ";"}], 
   "\[IndentingNewLine]", "\[IndentingNewLine]", 
   RowBox[{
    RowBox[{"data", "=", 
     RowBox[{"adaptiveDynamics", "[", 
      RowBox[{
       RowBox[{
        RowBox[{"{", 
         RowBox[{"sp1", ",", "sp2"}], "}"}], "/.", "par"}], ",", 
       RowBox[{"{", 
        RowBox[{"1", ",", "1"}], "}"}], ",", 
       RowBox[{"{", 
        RowBox[{
         RowBox[{"{", 
          RowBox[{"n", "[", "1", "]"}], "}"}], ",", 
         RowBox[{"{", 
          RowBox[{"n", "[", "2", "]"}], "}"}]}], "}"}], ",", 
       RowBox[{"{", 
        RowBox[{"1", ",", "1"}], "}"}], ",", 
       RowBox[{"{", 
        RowBox[{".2", ",", ".4"}], "}"}], ",", 
       RowBox[{"par", "@", "iter"}], ",", "\[IndentingNewLine]", 
       RowBox[{"\"\<Verbose\>\"", "->", 
        RowBox[{"(", 
         RowBox[{
          RowBox[{"par", "@", "iter"}], "<", "50"}], ")"}]}], ",", 
       "\[IndentingNewLine]", 
       RowBox[{"\"\<TraitVariable\>\"", "->", "z"}], ",", 
       RowBox[{"\"\<SpeciesVariable\>\"", "->", "n"}], ",", 
       "\[IndentingNewLine]", 
       RowBox[{"\"\<InvasionDensity\>\"", "->", 
        RowBox[{"par", "@", "dinv"}]}], ",", 
       RowBox[{"\"\<InvasionTime\>\"", "->", 
        RowBox[{"par", "@", "tinv"}]}], ",", "\[IndentingNewLine]", 
       RowBox[{"\"\<MutationFunction\>\"", "->", 
        RowBox[{"(", 
         RowBox[{
          RowBox[{"perturb", "[", 
           RowBox[{"#", ",", 
            RowBox[{"par", "@", "sd"}]}], "]"}], "&"}], ")"}]}], ",", 
       RowBox[{"RandomSeeding", "->", "452352"}]}], "]"}]}], 
    ";"}]}]}]], "Input",
 CellChangeTimes->{{3.8618952288933053`*^9, 3.8618953792656965`*^9}, {
   3.8618954118938217`*^9, 3.861895501536151*^9}, {3.8618955316305294`*^9, 
   3.8618955637864323`*^9}, {3.8619790008067245`*^9, 3.861979006648972*^9}, {
   3.861979038835636*^9, 3.8619790861266904`*^9}, {3.8619791836817703`*^9, 
   3.8619791948840714`*^9}, 3.861979299792532*^9, 3.8619793336025257`*^9, {
   3.8619807494768085`*^9, 3.8619807694596057`*^9}, 3.8619809225481596`*^9, 
   3.8619813913909173`*^9, {3.861981423057556*^9, 3.8619814454539833`*^9}, {
   3.8619825697694654`*^9, 3.8619825771444817`*^9}, 3.861983845120454*^9, {
   3.861983923938196*^9, 3.86198392418864*^9}, {3.861984387342553*^9, 
   3.8619843931614313`*^9}, 3.8619844615253334`*^9, {3.862038398592093*^9, 
   3.8620384388206043`*^9}, {3.862038759764883*^9, 3.8620387602162695`*^9}, {
   3.8620388119053354`*^9, 3.8620388126179867`*^9}, {3.8620398737223997`*^9, 
   3.862039877044688*^9}, 3.8620399413146667`*^9, {3.8620399803764863`*^9, 
   3.862040004913026*^9}, 3.862040112527481*^9, {3.862040390211881*^9, 
   3.862040412586526*^9}, {3.8620406959802666`*^9, 3.862040701001526*^9}, {
   3.8620414245480695`*^9, 3.862041431021619*^9}, {3.8620415149223557`*^9, 
   3.8620415226874633`*^9}, 3.862041581525412*^9, {3.862041696256487*^9, 
   3.862041763407044*^9}, {3.862042044624013*^9, 3.862042059266814*^9}, {
   3.8620428285241547`*^9, 3.862042828647085*^9}, {3.8620429519188747`*^9, 
   3.862042987806746*^9}, {3.8620430556314044`*^9, 3.8620430836583385`*^9}, 
   3.8623034575300283`*^9, 3.86231525877722*^9, {3.862316154752345*^9, 
   3.862316171774829*^9}, {3.8623171392904706`*^9, 3.8623171396973944`*^9}, {
   3.862317408316823*^9, 3.8623174097887015`*^9}, {3.8623174555142994`*^9, 
   3.86231747318558*^9}, {3.8623255372539625`*^9, 3.8623256107062654`*^9}, {
   3.862325642694751*^9, 3.8623257597014084`*^9}, {3.8623257898150434`*^9, 
   3.8623257915858374`*^9}, {3.862325841305958*^9, 3.8623258783986344`*^9}, 
   3.862370095731521*^9, {3.8623721127420893`*^9, 3.8623721440081253`*^9}, 
   3.8625609999892707`*^9, {3.862907543956875*^9, 3.8629076674577775`*^9}, {
   3.8629077086203303`*^9, 3.862907726751823*^9}},
 CellLabel->
  "In[149]:=",ExpressionUUID->"64da3647-2cf8-43fd-a1fe-608a5640b08e"],

Cell[BoxData[
 RowBox[{"Row", "@", 
  RowBox[{"{", "\[IndentingNewLine]", 
   RowBox[{
    RowBox[{"traitEventPlot", "[", 
     RowBox[{"data", ",", 
      RowBox[{"\"\<FrameLabel\>\"", "->", 
       RowBox[{"{", 
        RowBox[{
        "\"\<Generations\>\"", ",", 
         "\"\<Trait value \
(\!\(\*StyleBox[\"z\",FontSlant->\"Italic\"]\))\>\""}], "}"}]}], ",", 
      RowBox[{"AspectRatio", "->", "1"}]}], "]"}], ",", "\[IndentingNewLine]", 
    RowBox[{"traitTraitPlot", "[", 
     RowBox[{
      RowBox[{"{", 
       RowBox[{
        RowBox[{
         RowBox[{"g", "@", "#1"}], "&"}], ",", 
        RowBox[{
         RowBox[{"d", "@", "#1"}], "&"}]}], "}"}], ",", "data", ",", 
      RowBox[{"FrameLabel", "->", 
       RowBox[{"{", 
        RowBox[{
        "\"\<\!\(\*SubscriptBox[StyleBox[\"g\",FontSlant->\"Italic\"], \
\"mut\"]\)\>\"", ",", 
         "\"\<\!\(\*SubscriptBox[StyleBox[\"d\",FontSlant->\"Italic\"], \"mut\
\"]\)\>\""}], "}"}]}]}], "]"}]}], "\[IndentingNewLine]", "}"}]}]], "Input",
 CellChangeTimes->{{3.8623252898882027`*^9, 3.862325302555744*^9}, 
   3.8623257765685854`*^9, 3.8623259035419407`*^9, {3.8623721507072134`*^9, 
   3.8623721685561714`*^9}, {3.8629077365102415`*^9, 3.8629077380693493`*^9}, 
   3.863526765759556*^9},
 CellLabel->
  "In[151]:=",ExpressionUUID->"8db6bb1f-24ca-4ecd-b8bd-263ecc1190ca"]
}, Closed]],

Cell[CellGroupData[{

Cell["Only one species can mutate, batched (Fig 05A)", "Subsection",
 CellChangeTimes->{{3.862373515151924*^9, 3.8623735240323653`*^9}, {
  3.8623747473018904`*^9, 3.862374749385347*^9}, {3.8634477811441236`*^9, 
  3.8634477824181967`*^9}},ExpressionUUID->"8cc4d90c-0c01-4554-ab00-\
ad589ab6ad9e"],

Cell[BoxData[{
 RowBox[{
  RowBox[{"par", "=", 
   RowBox[{"<|", 
    RowBox[{
     RowBox[{"b1", "\[Rule]", "1"}], ",", 
     RowBox[{"b2", "\[Rule]", "1"}], ",", 
     RowBox[{"c1", "\[Rule]", "1"}], ",", 
     RowBox[{"c2", "\[Rule]", "1"}], ",", 
     RowBox[{"k1", "\[Rule]", "1"}], ",", 
     RowBox[{"k2", "\[Rule]", "1"}], ",", 
     RowBox[{"r1", "\[Rule]", "1"}], ",", 
     RowBox[{"r2", "\[Rule]", "1"}], ",", 
     RowBox[{"\[Delta]1", "\[Rule]", 
      RowBox[{"1", "/", "10"}]}], ",", 
     RowBox[{"\[Delta]2", "\[Rule]", 
      RowBox[{"1", "/", "10"}]}], ",", 
     RowBox[{"w1", "\[Rule]", "1"}], ",", 
     RowBox[{"w2", "\[Rule]", "1"}], ",", 
     RowBox[{"h1", "->", "1"}], ",", 
     RowBox[{"h2", "->", "1"}], ",", "\[IndentingNewLine]", 
     RowBox[{"iter", "->", "500"}], ",", 
     RowBox[{"dinv", "->", "0.01"}], ",", 
     RowBox[{"tinv", "->", "500000"}], ",", 
     RowBox[{"sd", "->", ".01"}]}], "|>"}]}], ";"}], "\[IndentingNewLine]", 
 RowBox[{
  RowBox[{
   RowBox[{"par", "=", 
    RowBox[{"<|", 
     RowBox[{
      RowBox[{"b1", "\[Rule]", "1"}], ",", 
      RowBox[{"b2", "\[Rule]", ".1"}], ",", 
      RowBox[{"c1", "\[Rule]", "1"}], ",", 
      RowBox[{"c2", "\[Rule]", ".1"}], ",", 
      RowBox[{"k1", "\[Rule]", "1"}], ",", 
      RowBox[{"k2", "\[Rule]", ".1"}], ",", 
      RowBox[{"r1", "\[Rule]", "1"}], ",", 
      RowBox[{"r2", "\[Rule]", "1"}], ",", 
      RowBox[{"\[Delta]1", "\[Rule]", 
       RowBox[{"1", "/", "10"}]}], ",", 
      RowBox[{"\[Delta]2", "\[Rule]", 
       RowBox[{"1", "/", "10"}]}], ",", 
      RowBox[{"w1", "\[Rule]", "1"}], ",", 
      RowBox[{"w2", "\[Rule]", "1"}], ",", 
      RowBox[{"h1", "->", "1"}], ",", 
      RowBox[{"h2", "->", "1"}], ",", "\[IndentingNewLine]", 
      RowBox[{"iter", "->", "500"}], ",", 
      RowBox[{"dinv", "->", "0.01"}], ",", 
      RowBox[{"tinv", "->", "500000"}], ",", 
      RowBox[{"sd", "->", ".01"}]}], "|>"}]}], ";"}], 
  "\[IndentingNewLine]"}], "\[IndentingNewLine]", 
 RowBox[{
  RowBox[{
   RowBox[{"SeedRandom", "@", "42334"}], ";"}], 
  "\[IndentingNewLine]"}], "\[IndentingNewLine]", 
 RowBox[{
  RowBox[{"Monitor", "[", 
   RowBox[{
    RowBox[{
     RowBox[{"batch", "=", 
      RowBox[{"Table", "[", "\[IndentingNewLine]", 
       RowBox[{
        RowBox[{"adaptiveDynamics", "[", "\[IndentingNewLine]", 
         RowBox[{
          RowBox[{
           RowBox[{"{", 
            RowBox[{"sp1", ",", "sp2"}], "}"}], "/.", "par"}], ",", 
          RowBox[{"{", 
           RowBox[{"0", ",", "1"}], "}"}], ",", 
          RowBox[{"{", 
           RowBox[{
            RowBox[{"{", 
             RowBox[{"n", "[", "1", "]"}], "}"}], ",", 
            RowBox[{"{", 
             RowBox[{"n", "[", "2", "]"}], "}"}]}], "}"}], ",", 
          RowBox[{"{", 
           RowBox[{"1", ",", "1"}], "}"}], ",", 
          RowBox[{"{", 
           RowBox[{".2", ",", "z2"}], "}"}], ",", 
          RowBox[{"par", "@", "iter"}], ",", "\[IndentingNewLine]", 
          RowBox[{"\"\<InvasionDensity\>\"", "->", 
           RowBox[{"par", "@", "dinv"}]}], ",", 
          RowBox[{"\"\<InvasionTime\>\"", "->", 
           RowBox[{"par", "@", "tinv"}]}], ",", "\[IndentingNewLine]", 
          RowBox[{"\"\<TraitVariable\>\"", "->", "z"}], ",", 
          RowBox[{"\"\<SpeciesVariable\>\"", "->", "n"}], ",", 
          "\[IndentingNewLine]", 
          RowBox[{"\"\<MutationFunction\>\"", "->", 
           RowBox[{"(", 
            RowBox[{
             RowBox[{"perturb", "[", 
              RowBox[{"#", ",", 
               RowBox[{"par", "@", "sd"}]}], "]"}], "&"}], ")"}]}], ",", 
          RowBox[{"RandomSeeding", "->", 
           RowBox[{"RandomInteger", "@", 
            RowBox[{"{", 
             RowBox[{"0", ",", 
              SuperscriptBox["10", "9"]}], "}"}]}]}]}], "\[IndentingNewLine]",
          "]"}], "\[IndentingNewLine]", ",", 
        RowBox[{"{", 
         RowBox[{"z2", ",", 
          RowBox[{"-", ".2"}], ",", "1", ",", ".02"}], "}"}]}], "]"}]}], 
     ";"}], ",", 
    RowBox[{"{", 
     RowBox[{"\"\<iteration: \>\"", ",", 
      RowBox[{"Dynamic", "@", "z2"}]}], "}"}]}], "]"}], ";"}]}], "Input",
 CellChangeTimes->{{3.861082588044235*^9, 3.86108259555365*^9}, {
   3.861082635268746*^9, 3.8610827358660593`*^9}, {3.861082782572171*^9, 
   3.8610828056120677`*^9}, {3.8610833768378363`*^9, 
   3.8610834294025097`*^9}, {3.8612621571911287`*^9, 3.8612621842829776`*^9}, 
   3.861262952238351*^9, {3.8612630308301463`*^9, 3.861263034942729*^9}, {
   3.8612630829120784`*^9, 3.8612631802546587`*^9}, {3.8612632560944595`*^9, 
   3.861263263985924*^9}, {3.861263502881468*^9, 3.861263504323092*^9}, {
   3.861263615484791*^9, 3.8612636389491997`*^9}, {3.8623057174874945`*^9, 
   3.862305763038514*^9}, {3.8623682232630825`*^9, 3.8623682247541122`*^9}, {
   3.8623685897131443`*^9, 3.8623686011919165`*^9}, {3.8623687211684427`*^9, 
   3.862368723426166*^9}, 3.862368996132181*^9, {3.86236936173903*^9, 
   3.8623693617999554`*^9}, 3.862369475360198*^9, 3.86237009571653*^9, {
   3.862372220876917*^9, 3.86237222248594*^9}, {3.862907758415718*^9, 
   3.86290781019878*^9}, {3.8650465626287804`*^9, 3.865046576281644*^9}},
 CellLabel->
  "In[152]:=",ExpressionUUID->"e8143052-ca47-42ba-b065-adc1bfac3bfe"],

Cell[BoxData[{
 RowBox[{
  RowBox[{"fig", "=", 
   RowBox[{"Show", "[", 
    RowBox[{
     RowBox[{"Sequence", "@@", 
      RowBox[{"(", 
       RowBox[{"traitEventPlot", "/@", "batch"}], ")"}]}], ",", 
     RowBox[{"PlotRange", "->", 
      RowBox[{"{", 
       RowBox[{"All", ",", 
        RowBox[{"{", 
         RowBox[{
          RowBox[{"-", ".25"}], ",", "1.05"}], "}"}]}], "}"}]}], ",", 
     RowBox[{
     "PlotLabel", "->", 
      "\"\<Dependence on initial mutant trait value \
\!\(\*StyleBox[\"z\",FontSlant->\"Italic\"]\)\>\""}], ",", 
     RowBox[{"FrameLabel", "->", 
      RowBox[{"{", 
       RowBox[{
       "\"\<Generations\>\"", ",", 
        "\"\<Trait value \
(\!\(\*StyleBox[\"z\",FontSlant->\"Italic\"]\))\>\""}], "}"}]}]}], "]"}]}], 
  "\[IndentingNewLine]"}], "\[IndentingNewLine]", 
 RowBox[{"saveButton", "[", 
  RowBox[{"fig", ",", "\"\<Fig 05A\>\""}], "]"}]}], "Input",
 CellChangeTimes->{{3.861082771887717*^9, 3.8610827855015163`*^9}, 
   3.8612629666268525`*^9, {3.861263024923338*^9, 3.8612630253905153`*^9}, {
   3.8612632815242996`*^9, 3.861263317720707*^9}, {3.861263580413208*^9, 
   3.8612635859017353`*^9}, {3.861263749663619*^9, 3.861263775248806*^9}, {
   3.862305896783218*^9, 3.8623059297950172`*^9}, 3.8623683409171233`*^9, {
   3.862368656152772*^9, 3.862368678505147*^9}, {3.8623687933159475`*^9, 
   3.862368793479642*^9}, {3.8623694299711943`*^9, 3.862369488799376*^9}, {
   3.863447065413596*^9, 3.8634470731111193`*^9}},
 CellLabel->
  "In[156]:=",ExpressionUUID->"4807fc58-0d14-4978-8e98-d100ed7f937c"]
}, Closed]],

Cell[CellGroupData[{

Cell["Both species can mutate, batched (Fig 05B)", "Subsection",
 CellChangeTimes->{{3.8623735358406496`*^9, 3.8623735383069277`*^9}, {
  3.8623747443604794`*^9, 3.8623747457376556`*^9}, {3.86344777098772*^9, 
  3.863447776348152*^9}},ExpressionUUID->"18d132ab-4c3a-4e15-ac8a-\
c125defef196"],

Cell[BoxData[{
 RowBox[{
  RowBox[{"par", "=", 
   RowBox[{"<|", 
    RowBox[{
     RowBox[{"b1", "\[Rule]", "1"}], ",", 
     RowBox[{"b2", "\[Rule]", "1"}], ",", 
     RowBox[{"c1", "\[Rule]", "1"}], ",", 
     RowBox[{"c2", "\[Rule]", "1"}], ",", 
     RowBox[{"k1", "\[Rule]", "1"}], ",", 
     RowBox[{"k2", "\[Rule]", "1"}], ",", 
     RowBox[{"r1", "\[Rule]", "1"}], ",", 
     RowBox[{"r2", "\[Rule]", "1"}], ",", 
     RowBox[{"\[Delta]1", "\[Rule]", 
      RowBox[{"1", "/", "10"}]}], ",", 
     RowBox[{"\[Delta]2", "\[Rule]", 
      RowBox[{"1", "/", "10"}]}], ",", 
     RowBox[{"w1", "\[Rule]", "1"}], ",", 
     RowBox[{"w2", "\[Rule]", "1"}], ",", 
     RowBox[{"h1", "->", "1"}], ",", 
     RowBox[{"h2", "->", "1"}], ",", "\[IndentingNewLine]", 
     RowBox[{"sd", "->", "0.01"}], ",", 
     RowBox[{"iter", "->", "500"}], ",", 
     RowBox[{"tinv", "->", "500000"}], ",", 
     RowBox[{"dinv", "->", "0.01"}], ",", 
     RowBox[{"sd", "->", "0.01"}]}], "|>"}]}], ";"}], "\[IndentingNewLine]", 
 RowBox[{
  RowBox[{
   RowBox[{"par", "=", 
    RowBox[{"<|", 
     RowBox[{
      RowBox[{"b1", "\[Rule]", "1"}], ",", 
      RowBox[{"b2", "\[Rule]", ".1"}], ",", 
      RowBox[{"c1", "\[Rule]", "1"}], ",", 
      RowBox[{"c2", "\[Rule]", ".1"}], ",", 
      RowBox[{"k1", "\[Rule]", "1"}], ",", 
      RowBox[{"k2", "\[Rule]", ".1"}], ",", 
      RowBox[{"r1", "\[Rule]", "1"}], ",", 
      RowBox[{"r2", "\[Rule]", "1"}], ",", 
      RowBox[{"\[Delta]1", "\[Rule]", 
       RowBox[{"1", "/", "10"}]}], ",", 
      RowBox[{"\[Delta]2", "\[Rule]", 
       RowBox[{"1", "/", "10"}]}], ",", 
      RowBox[{"w1", "\[Rule]", "1"}], ",", 
      RowBox[{"w2", "\[Rule]", "1"}], ",", 
      RowBox[{"h1", "->", "1"}], ",", 
      RowBox[{"h2", "->", "1"}], ",", "\[IndentingNewLine]", 
      RowBox[{"iter", "->", "200"}], ",", 
      RowBox[{"tinv", "->", "500000"}], ",", 
      RowBox[{"dinv", "->", "0.01"}], ",", 
      RowBox[{"sd", "->", "0.01"}]}], "|>"}]}], ";"}], 
  "\[IndentingNewLine]"}], "\[IndentingNewLine]", 
 RowBox[{
  RowBox[{
   RowBox[{"SeedRandom", "@", "5344"}], ";"}], 
  "\[IndentingNewLine]"}], "\[IndentingNewLine]", 
 RowBox[{
  RowBox[{"Monitor", "[", 
   RowBox[{
    RowBox[{
     RowBox[{"batch", "=", 
      RowBox[{"Table", "[", "\[IndentingNewLine]", 
       RowBox[{
        RowBox[{"adaptiveDynamics", "[", "\[IndentingNewLine]", 
         RowBox[{
          RowBox[{
           RowBox[{"{", 
            RowBox[{"sp1", ",", "sp2"}], "}"}], "/.", "par"}], ",", 
          RowBox[{"{", 
           RowBox[{"1", ",", "1"}], "}"}], ",", 
          RowBox[{"{", 
           RowBox[{
            RowBox[{"{", 
             RowBox[{"n", "[", "1", "]"}], "}"}], ",", 
            RowBox[{"{", 
             RowBox[{"n", "[", "2", "]"}], "}"}]}], "}"}], ",", 
          RowBox[{"{", 
           RowBox[{"1", ",", "1"}], "}"}], ",", 
          RowBox[{"{", 
           RowBox[{".2", ",", "z2"}], "}"}], ",", 
          RowBox[{"par", "@", "iter"}], ",", "\[IndentingNewLine]", 
          RowBox[{"\"\<InvasionDensity\>\"", "->", 
           RowBox[{"par", "@", "dinv"}]}], ",", 
          RowBox[{"\"\<InvasionTime\>\"", "->", 
           RowBox[{"par", "@", "tinv"}]}], ",", "\[IndentingNewLine]", 
          RowBox[{"\"\<TraitVariable\>\"", "->", "z"}], ",", 
          RowBox[{"\"\<SpeciesVariable\>\"", "->", "n"}], ",", 
          "\[IndentingNewLine]", 
          RowBox[{"\"\<MutationFunction\>\"", "->", 
           RowBox[{"(", 
            RowBox[{
             RowBox[{"perturb", "[", 
              RowBox[{"#", ",", 
               RowBox[{"par", "@", "sd"}]}], "]"}], "&"}], ")"}]}], ",", 
          RowBox[{"RandomSeeding", "->", 
           RowBox[{"RandomInteger", "@", 
            RowBox[{"{", 
             RowBox[{"0", ",", 
              SuperscriptBox["10", "9"]}], "}"}]}]}]}], "\[IndentingNewLine]",
          "]"}], "\[IndentingNewLine]", ",", 
        RowBox[{"{", 
         RowBox[{"z2", ",", 
          RowBox[{"-", ".2"}], ",", "1", ",", ".02"}], "}"}]}], "]"}]}], 
     ";"}], ",", 
    RowBox[{"{", 
     RowBox[{"\"\<iteration: \>\"", ",", 
      RowBox[{"Dynamic", "@", "z2"}]}], "}"}]}], "]"}], ";"}]}], "Input",
 CellChangeTimes->{
  3.862373543655517*^9, {3.862907421456792*^9, 3.862907507438696*^9}, {
   3.8629078232064075`*^9, 3.862907838185181*^9}, 3.862908559693186*^9, {
   3.863447677537767*^9, 3.863447738752237*^9}, {3.865047212108489*^9, 
   3.865047218699749*^9}},
 CellLabel->
  "In[158]:=",ExpressionUUID->"001ff9e4-db75-4282-9a5f-b3b3cbfa2272"],

Cell[BoxData[{
 RowBox[{
  RowBox[{"fig", "=", 
   RowBox[{"Show", "[", 
    RowBox[{
     RowBox[{"Sequence", "@@", 
      RowBox[{"(", 
       RowBox[{"traitEventPlot", "/@", "batch"}], ")"}]}], ",", 
     RowBox[{"PlotRange", "->", 
      RowBox[{"{", 
       RowBox[{"All", ",", 
        RowBox[{"{", 
         RowBox[{
          RowBox[{"-", ".25"}], ",", "1.05"}], "}"}]}], "}"}]}], ",", 
     RowBox[{
     "PlotLabel", "->", 
      "\"\<Dependence on initial mutant trait value \
\!\(\*StyleBox[\"z\",FontSlant->\"Italic\"]\)\>\""}], ",", 
     RowBox[{"FrameLabel", "->", 
      RowBox[{"{", 
       RowBox[{
       "\"\<Generations\>\"", ",", 
        "\"\<Trait value \
(\!\(\*StyleBox[\"z\",FontSlant->\"Italic\"]\))\>\""}], "}"}]}]}], "]"}]}], 
  "\[IndentingNewLine]"}], "\[IndentingNewLine]", 
 RowBox[{"saveButton", "[", 
  RowBox[{"fig", ",", "\"\<Fig 05B\>\""}], "]"}]}], "Input",
 CellChangeTimes->{{3.8634470862873936`*^9, 3.8634470922928343`*^9}},
 CellLabel->
  "In[162]:=",ExpressionUUID->"9f1ec71b-beca-4cb9-8c7e-d2d63830ccf4"]
}, Closed]]
}, Closed]],

Cell[CellGroupData[{

Cell["Cross-catalysis (Figs 06, S13)", "Section",
 CellChangeTimes->{{3.862374714736559*^9, 3.8623747190829663`*^9}, {
   3.862987730410432*^9, 3.862987757536295*^9}, 3.863526755785535*^9, {
   3.8650475277442303`*^9, 
   3.8650475342104387`*^9}},ExpressionUUID->"1da52ce5-3ff2-4ce8-9bfb-\
dd6c3515c81e"],

Cell[CellGroupData[{

Cell["Definition", "Subsection",
 CellChangeTimes->{{3.8623747626532984`*^9, 3.8623747669472013`*^9}, {
  3.86273209812827*^9, 
  3.862732102040919*^9}},ExpressionUUID->"5dc32f7d-9d40-4537-b2fa-\
ee942cd5c0fc"],

Cell[BoxData[{
 RowBox[{
  RowBox[{"ClearAll", "[", 
   RowBox[{"i", ",", "n", ",", "m", ",", "k", ",", "d", ",", "z"}], "]"}], 
  ";"}], "\[IndentingNewLine]", 
 RowBox[{
  RowBox[{"ClearAll", "[", 
   RowBox[{
   "b1", ",", "b2", ",", "r1", ",", "r2", ",", "c1", ",", "c2", ",", 
    "\[Delta]1", ",", "\[Delta]2", ",", "s11", ",", "s12", ",", "s21", ",", 
    "s22", ",", "m1", ",", "m2"}], "]"}], ";"}], "\[IndentingNewLine]", 
 RowBox[{
  RowBox[{
   RowBox[{"ClearAll", "[", 
    RowBox[{
    "\[Mu]", ",", "\[Sigma]", ",", "\[Eta]", ",", "sd", ",", "tinv", ",", 
     "dinv", ",", "\[Theta]", ",", "iter", ",", "par", ",", "to"}], "]"}], 
   ";"}], "\[IndentingNewLine]"}], "\[IndentingNewLine]", 
 RowBox[{
  RowBox[{
   RowBox[{"to", "=", 
    RowBox[{"{", 
     RowBox[{
      RowBox[{"\[Mu]", "->", 
       RowBox[{"1", "/", "2"}]}], ",", 
      RowBox[{"\[Sigma]", "->", 
       RowBox[{"2", "/", "10"}]}], ",", 
      RowBox[{"\[Eta]", "->", 
       RowBox[{"1", "/", "10"}]}]}], "}"}]}], ";"}], "\[IndentingNewLine]", 
  RowBox[{"(*", " ", 
   RowBox[{
    RowBox[{"NOTE", ":", " ", 
     RowBox[{"Evolutionary", " ", "parameters"}]}], ",", " ", 
    RowBox[{"dependent", " ", "on", " ", "trait", " ", "z"}]}], " ", 
   "*)"}]}], "\[IndentingNewLine]", 
 RowBox[{
  RowBox[{
   RowBox[{"k", "[", "z_", "]"}], ":=", 
   RowBox[{
    RowBox[{"(", 
     RowBox[{
      RowBox[{"(", 
       RowBox[{"1", "+", 
        RowBox[{"Tanh", "[", 
         RowBox[{
          RowBox[{"(", 
           RowBox[{"z", "-", "\[Mu]"}], ")"}], "/", "\[Sigma]"}], "]"}]}], 
       ")"}], "/", "2"}], ")"}], "/.", "to"}]}], ";"}], "\[IndentingNewLine]", 
 RowBox[{
  RowBox[{
   RowBox[{
    RowBox[{"d", "[", "z_", "]"}], ":=", 
    RowBox[{
     RowBox[{"(", 
      RowBox[{"\[Eta]", " ", 
       RowBox[{"Max", "[", 
        RowBox[{"0", ",", "z"}], "]"}]}], ")"}], "/.", "to"}]}], ";"}], 
  "\[IndentingNewLine]", "\[IndentingNewLine]", 
  RowBox[{"(*", " ", 
   RowBox[{"NOTE", ":", " ", 
    RowBox[{"Implicit", " ", "growth", " ", "equations"}]}], " ", "*)"}], 
  "\[IndentingNewLine]", 
  RowBox[{"(*", " ", 
   RowBox[{
    RowBox[{
    "They", " ", "depend", " ", "on", " ", "actual", " ", "species", " ", 
     "count", " ", "$m"}], ",", " ", 
    RowBox[{
    "which", " ", "receives", " ", "its", " ", "value", " ", "within", " ", 
     "the", " ", "`adaptiveDynamics`", " ", 
     RowBox[{"function", "."}]}]}], " ", "*)"}], "\[IndentingNewLine]", 
  RowBox[{"(*", " ", 
   RowBox[{"Also", ",", " ", 
    RowBox[{"the", " ", "trait", " ", "of", " ", "the", " ", 
     SuperscriptBox["i", "th"], " ", "species"}], ",", " ", 
    RowBox[{
     RowBox[{"z", "[", "i", "]"}], " ", "is", " ", "replaced", " ", "with", 
     " ", 
     RowBox[{"`density", "[", 
      RowBox[{"[", "i", "]"}], "]"}], "`", " ", "within", " ", "the", " ", 
     "`adaptiveDynamics`", " ", 
     RowBox[{"function", "."}]}]}], " ", "*)"}], "\[IndentingNewLine]", 
  RowBox[{"(*", " ", 
   RowBox[{
    RowBox[{
     RowBox[{
      StyleBox["m",
       FontSlant->"Italic"], "[", 
      StyleBox["i",
       FontSlant->"Italic"], "]"}], ":", " ", 
     RowBox[{
     "total", " ", "number", " ", "of", " ", "actual", " ", "mutants", " ", 
      "of", " ", "class", " ", 
      StyleBox["i",
       FontSlant->"Italic"]}]}], ";"}], " ", "*)"}]}], "\[IndentingNewLine]", 
 RowBox[{
  RowBox[{"sp1", "=", 
   RowBox[{
    RowBox[{"n", "[", "i", "]"}], " ", 
    RowBox[{"(", 
     RowBox[{
      RowBox[{"-", 
       RowBox[{"d", "[", 
        RowBox[{"z", "[", "i", "]"}], "]"}]}], "+", 
      RowBox[{
       RowBox[{"(", 
        RowBox[{"r1", "-", 
         RowBox[{"c1", " ", 
          RowBox[{"Sum", "[", 
           RowBox[{
            RowBox[{"n", "[", "j", "]"}], ",", 
            RowBox[{"{", 
             RowBox[{"j", ",", 
              RowBox[{"m", "[", "1", "]"}]}], "}"}]}], "]"}]}]}], ")"}], " ", 
       RowBox[{"(", 
        RowBox[{"b1", "+", 
         RowBox[{
          RowBox[{"(", 
           RowBox[{"s11", "/", "\[Delta]1"}], ")"}], 
          RowBox[{"(", 
           RowBox[{
            RowBox[{"Sum", "[", 
             RowBox[{
              RowBox[{
               RowBox[{"k", "[", 
                RowBox[{"z", "[", "j", "]"}], "]"}], 
               RowBox[{"n", "[", "j", "]"}]}], ",", 
              RowBox[{"{", 
               RowBox[{"j", ",", 
                RowBox[{"m", "[", "1", "]"}]}], "}"}]}], "]"}], "/", 
            RowBox[{"(", 
             RowBox[{"m1", "+", 
              RowBox[{
               RowBox[{"Sum", "[", 
                RowBox[{
                 RowBox[{
                  RowBox[{"k", "[", 
                   RowBox[{"z", "[", "j", "]"}], "]"}], 
                  RowBox[{"n", "[", "j", "]"}]}], ",", 
                 RowBox[{"{", 
                  RowBox[{"j", ",", 
                   RowBox[{"m", "[", "1", "]"}]}], "}"}]}], "]"}], "/", 
               "\[Delta]1"}]}], ")"}]}], ")"}]}], "+", 
         RowBox[{
          RowBox[{"(", 
           RowBox[{"s12", "/", "\[Delta]2"}], ")"}], 
          RowBox[{"(", 
           RowBox[{
            RowBox[{"Sum", "[", 
             RowBox[{
              RowBox[{
               RowBox[{"k", "[", 
                RowBox[{"z", "[", "j", "]"}], "]"}], 
               RowBox[{"n", "[", "j", "]"}]}], ",", 
              RowBox[{"{", 
               RowBox[{"j", ",", 
                RowBox[{"m", "[", "2", "]"}]}], "}"}]}], "]"}], "/", 
            RowBox[{"(", 
             RowBox[{"m1", "+", 
              RowBox[{
               RowBox[{"Sum", "[", 
                RowBox[{
                 RowBox[{
                  RowBox[{"k", "[", 
                   RowBox[{"z", "[", "j", "]"}], "]"}], 
                  RowBox[{"n", "[", "j", "]"}]}], ",", 
                 RowBox[{"{", 
                  RowBox[{"j", ",", 
                   RowBox[{"m", "[", "2", "]"}]}], "}"}]}], "]"}], "/", 
               "\[Delta]2"}]}], ")"}]}], ")"}]}]}], ")"}]}]}], ")"}]}]}], 
  ";"}], "\[IndentingNewLine]", 
 RowBox[{
  RowBox[{"sp2", "=", 
   RowBox[{
    RowBox[{"n", "[", "i", "]"}], " ", 
    RowBox[{"(", 
     RowBox[{
      RowBox[{"-", 
       RowBox[{"d", "[", 
        RowBox[{"z", "[", "i", "]"}], "]"}]}], "+", 
      RowBox[{
       RowBox[{"(", 
        RowBox[{"r2", "-", 
         RowBox[{"c2", " ", 
          RowBox[{"Sum", "[", 
           RowBox[{
            RowBox[{"n", "[", "j", "]"}], ",", 
            RowBox[{"{", 
             RowBox[{"j", ",", 
              RowBox[{"m", "[", "2", "]"}]}], "}"}]}], "]"}]}]}], ")"}], 
       RowBox[{"(", 
        RowBox[{"b2", "+", 
         RowBox[{
          RowBox[{"(", 
           RowBox[{"s21", "/", "\[Delta]1"}], ")"}], 
          RowBox[{"(", 
           RowBox[{
            RowBox[{"Sum", "[", 
             RowBox[{
              RowBox[{
               RowBox[{"k", "[", 
                RowBox[{"z", "[", "j", "]"}], "]"}], 
               RowBox[{"n", "[", "j", "]"}]}], ",", 
              RowBox[{"{", 
               RowBox[{"j", ",", 
                RowBox[{"m", "[", "1", "]"}]}], "}"}]}], "]"}], "/", 
            RowBox[{"(", 
             RowBox[{"m2", "+", 
              RowBox[{
               RowBox[{"Sum", "[", 
                RowBox[{
                 RowBox[{
                  RowBox[{"k", "[", 
                   RowBox[{"z", "[", "j", "]"}], "]"}], 
                  RowBox[{"n", "[", "j", "]"}]}], ",", 
                 RowBox[{"{", 
                  RowBox[{"j", ",", 
                   RowBox[{"m", "[", "1", "]"}]}], "}"}]}], "]"}], "/", 
               "\[Delta]1"}]}], ")"}]}], ")"}]}], "+", 
         RowBox[{
          RowBox[{"(", 
           RowBox[{"s22", "/", "\[Delta]2"}], ")"}], 
          RowBox[{"(", 
           RowBox[{
            RowBox[{"Sum", "[", 
             RowBox[{
              RowBox[{
               RowBox[{"k", "[", 
                RowBox[{"z", "[", "j", "]"}], "]"}], 
               RowBox[{"n", "[", "j", "]"}]}], ",", 
              RowBox[{"{", 
               RowBox[{"j", ",", 
                RowBox[{"m", "[", "2", "]"}]}], "}"}]}], "]"}], "/", 
            RowBox[{"(", 
             RowBox[{"m2", "+", 
              RowBox[{
               RowBox[{"Sum", "[", 
                RowBox[{
                 RowBox[{
                  RowBox[{"k", "[", 
                   RowBox[{"z", "[", "j", "]"}], "]"}], 
                  RowBox[{"n", "[", "j", "]"}]}], ",", 
                 RowBox[{"{", 
                  RowBox[{"j", ",", 
                   RowBox[{"m", "[", "2", "]"}]}], "}"}]}], "]"}], "/", 
               "\[Delta]2"}]}], ")"}]}], ")"}]}]}], ")"}]}]}], ")"}]}]}], 
  ";"}]}], "Input",
 CellChangeTimes->{{3.8618952288933053`*^9, 3.8618953792656965`*^9}, {
   3.8618954118938217`*^9, 3.861895501536151*^9}, {3.8618955316305294`*^9, 
   3.8618955637864323`*^9}, {3.8619790008067245`*^9, 3.861979006648972*^9}, {
   3.861979038835636*^9, 3.8619790861266904`*^9}, {3.8619791836817703`*^9, 
   3.8619791948840714`*^9}, 3.861979299792532*^9, 3.8619793336025257`*^9, {
   3.8619807494768085`*^9, 3.8619807694596057`*^9}, 3.8619809225481596`*^9, 
   3.8619813913909173`*^9, {3.861981423057556*^9, 3.8619814454539833`*^9}, {
   3.8619825697694654`*^9, 3.8619825771444817`*^9}, 3.861983845120454*^9, {
   3.861983923938196*^9, 3.86198392418864*^9}, {3.861984387342553*^9, 
   3.8619843931614313`*^9}, 3.8619844615253334`*^9, {3.862038398592093*^9, 
   3.8620384388206043`*^9}, {3.862038759764883*^9, 3.8620387602162695`*^9}, {
   3.8620388119053354`*^9, 3.8620388126179867`*^9}, {3.8620398737223997`*^9, 
   3.862039877044688*^9}, 3.8620399413146667`*^9, {3.8620399803764863`*^9, 
   3.862040004913026*^9}, 3.862040112527481*^9, {3.862040390211881*^9, 
   3.862040412586526*^9}, {3.8620406959802666`*^9, 3.862040701001526*^9}, {
   3.8620414245480695`*^9, 3.862041431021619*^9}, {3.8620415149223557`*^9, 
   3.8620415226874633`*^9}, 3.862041581525412*^9, {3.862041696256487*^9, 
   3.862041763407044*^9}, {3.862042044624013*^9, 3.862042059266814*^9}, {
   3.8620428285241547`*^9, 3.862042828647085*^9}, {3.8620429519188747`*^9, 
   3.862042987806746*^9}, {3.8620430556314044`*^9, 3.8620430836583385`*^9}, 
   3.8623034575300283`*^9, 3.86231525877722*^9, {3.862316154752345*^9, 
   3.862316171774829*^9}, {3.8623171392904706`*^9, 3.8623171396973944`*^9}, {
   3.862317408316823*^9, 3.8623174097887015`*^9}, {3.8623174555142994`*^9, 
   3.86231747318558*^9}, {3.8623255372539625`*^9, 3.8623256107062654`*^9}, {
   3.862325642694751*^9, 3.8623257597014084`*^9}, {3.8623257898150434`*^9, 
   3.8623257915858374`*^9}, {3.862325841305958*^9, 3.8623258783986344`*^9}, 
   3.862370095731521*^9, {3.8623721127420893`*^9, 3.8623721440081253`*^9}, {
   3.8623748759777355`*^9, 3.862374898921324*^9}, {3.8623749782959037`*^9, 
   3.8623751183620996`*^9}, {3.8623751505247355`*^9, 
   3.8623751843871436`*^9}, {3.862375233389819*^9, 3.862375370725706*^9}, {
   3.8623758101192417`*^9, 3.8623758441731367`*^9}, {3.862375999794815*^9, 
   3.8623761517891026`*^9}, {3.8623761899376235`*^9, 
   3.8623762638034887`*^9}, {3.862376312489365*^9, 3.8623763268549986`*^9}, {
   3.862376360555352*^9, 3.862376392452074*^9}, {3.862376620134653*^9, 
   3.862376660490346*^9}, {3.862378141493286*^9, 3.8623781460362873`*^9}, {
   3.862378318436725*^9, 3.8623783698195534`*^9}, 3.8623785070735645`*^9, {
   3.8623786079935474`*^9, 3.8623786110639334`*^9}, {3.862378756654248*^9, 
   3.862378791659111*^9}, {3.8623788309756117`*^9, 3.862378834876441*^9}, {
   3.862378936037443*^9, 3.862378938688867*^9}, {3.86237900369206*^9, 
   3.862379025158097*^9}, {3.8623791236678953`*^9, 3.8623791375123158`*^9}, 
   3.86237918209509*^9, {3.8623792578796997`*^9, 3.8623792900098033`*^9}, {
   3.86237935671014*^9, 3.862379356805086*^9}, {3.8623794438325033`*^9, 
   3.862379472018973*^9}, 3.8623795622523513`*^9, {3.8623801824850736`*^9, 
   3.8623801832661343`*^9}, {3.8623817048042893`*^9, 
   3.8623817378303623`*^9}, {3.8623819449263787`*^9, 3.862381966785215*^9}, {
   3.8623822602510605`*^9, 3.8623822842425356`*^9}, {3.8623823180348015`*^9, 
   3.862382319528159*^9}, {3.86238248803139*^9, 3.8623825004755244`*^9}, {
   3.862382562634018*^9, 3.862382614927684*^9}, {3.862382671155985*^9, 
   3.8623827093750067`*^9}, {3.8623830016735697`*^9, 
   3.8623830318857765`*^9}, {3.862383107971726*^9, 3.8623831632969275`*^9}, {
   3.8623833215037975`*^9, 3.862383326936692*^9}, {3.862383486796986*^9, 
   3.862383504245904*^9}, {3.8623835414549775`*^9, 3.862383584534749*^9}, 
   3.862383653775462*^9, {3.862383733456767*^9, 3.862383757919243*^9}, {
   3.862383809131347*^9, 3.8623838572939644`*^9}, {3.862384056592271*^9, 
   3.862384056639629*^9}, {3.8623842311249504`*^9, 3.862384249957221*^9}, {
   3.8623844507536163`*^9, 3.8623844677469835`*^9}, {3.862384586578469*^9, 
   3.8623846095272536`*^9}, {3.862390699625537*^9, 3.862390776126861*^9}, 
   3.862391083165694*^9, {3.8623911211823034`*^9, 3.8623911417698607`*^9}, {
   3.8623911727310505`*^9, 3.862391247450058*^9}, {3.8623914562076473`*^9, 
   3.8623914584260964`*^9}, {3.8624037922125034`*^9, 3.862403859730263*^9}, 
   3.8624045747209044`*^9, {3.8624050550340376`*^9, 3.8624050661391306`*^9}, {
   3.862405108774729*^9, 3.8624051715726075`*^9}, 3.8624058189892383`*^9, {
   3.8625593186270213`*^9, 3.8625593391903524`*^9}, 3.8627320420098143`*^9, {
   3.862732918018407*^9, 3.86273300899595*^9}, {3.8627337449922795`*^9, 
   3.862733750269329*^9}, {3.8627471649396524`*^9, 3.862747173799493*^9}, {
   3.8627472186496735`*^9, 3.8627472888014755`*^9}, {3.8627475708682685`*^9, 
   3.8627475717177825`*^9}},
 CellLabel->
  "In[164]:=",ExpressionUUID->"9f55d01e-04f1-47db-a305-25b1141de057"]
}, Closed]],

Cell[CellGroupData[{

Cell["Simple iteration (Fig S13)", "Subsection",
 CellChangeTimes->{{3.862732047864284*^9, 3.862732060235402*^9}, {
  3.8635267503366632`*^9, 
  3.86352675288822*^9}},ExpressionUUID->"db9e80c1-94bf-46b3-a0a2-\
3bd091058cac"],

Cell[BoxData[{
 RowBox[{
  RowBox[{
   RowBox[{"par", "=", 
    RowBox[{"<|", "\[IndentingNewLine]", 
     RowBox[{
      RowBox[{"r1", "\[Rule]", "1"}], ",", 
      RowBox[{"r2", "\[Rule]", "1"}], ",", 
      RowBox[{"\[Delta]1", "\[Rule]", 
       RowBox[{"1", "/", "10"}]}], ",", 
      RowBox[{"\[Delta]2", "\[Rule]", 
       RowBox[{"1", "/", "10"}]}], ",", "\[IndentingNewLine]", 
      RowBox[{"c1", "\[Rule]", "1"}], ",", 
      RowBox[{"c2", "\[Rule]", ".1"}], ",", "\[IndentingNewLine]", 
      RowBox[{"b1", "\[Rule]", "1"}], ",", 
      RowBox[{"b2", "\[Rule]", ".1"}], ",", "\[IndentingNewLine]", 
      RowBox[{"m1", "->", "1"}], ",", 
      RowBox[{"m2", "->", "1"}], ",", "\[IndentingNewLine]", 
      RowBox[{"s11", "->", ".1"}], ",", 
      RowBox[{"s12", "->", ".1"}], ",", 
      RowBox[{"s21", "->", ".1"}], ",", 
      RowBox[{"s22", "->", ".1"}], ",", "\[IndentingNewLine]", 
      RowBox[{"sd", "->", ".01"}], ",", 
      RowBox[{"\[Theta]", "->", 
       SuperscriptBox["10", 
        RowBox[{"-", "3"}]]}], ",", 
      RowBox[{"dinv", "->", "0.01"}], ",", 
      RowBox[{"tinv", "->", "500000"}], ",", 
      RowBox[{"iter", "->", "500"}]}], "|>"}]}], ";"}], 
  "\[IndentingNewLine]"}], "\[IndentingNewLine]", 
 RowBox[{
  RowBox[{"data", "=", 
   RowBox[{"adaptiveDynamics", "[", 
    RowBox[{
     RowBox[{
      RowBox[{"{", 
       RowBox[{"sp1", ",", "sp2"}], "}"}], "/.", "par"}], ",", 
     RowBox[{"{", 
      RowBox[{"1", ",", "1"}], "}"}], ",", 
     RowBox[{"{", 
      RowBox[{
       RowBox[{"{", 
        RowBox[{"n", "[", "1", "]"}], "}"}], ",", 
       RowBox[{"{", 
        RowBox[{"n", "[", "2", "]"}], "}"}]}], "}"}], ",", 
     RowBox[{"{", 
      RowBox[{"10.", ",", "10."}], "}"}], ",", 
     RowBox[{"{", 
      RowBox[{"1.", ",", ".9"}], "}"}], ",", 
     RowBox[{"par", "@", "iter"}], ",", "\[IndentingNewLine]", 
     RowBox[{"\"\<Verbose\>\"", "->", 
      RowBox[{"(", 
       RowBox[{
        RowBox[{
         RowBox[{"par", "@", "iter"}], "<", "10"}], "&"}], 
       RowBox[{"(*", 
        RowBox[{
         RowBox[{"#", "==", "iter"}], "&"}], "*)"}], ")"}]}], ",", 
     "\[IndentingNewLine]", 
     RowBox[{"\"\<TraitVariable\>\"", "->", "z"}], ",", 
     RowBox[{"\"\<SpeciesVariable\>\"", "->", "n"}], ",", 
     "\[IndentingNewLine]", 
     RowBox[{"\"\<InvasionDensity\>\"", "->", 
      RowBox[{"par", "@", "dinv"}]}], ",", 
     RowBox[{"\"\<InvasionTime\>\"", "->", 
      RowBox[{"par", "@", "tinv"}]}], ",", 
     RowBox[{"\"\<ExtinctionThreshold\>\"", "->", 
      RowBox[{"par", "@", "\[Theta]"}]}], ",", "\[IndentingNewLine]", 
     RowBox[{"\"\<MutationFunction\>\"", "->", 
      RowBox[{"(", 
       RowBox[{
        RowBox[{"perturb", "[", 
         RowBox[{"#", ",", 
          RowBox[{"par", "@", "sd"}]}], "]"}], "&"}], ")"}]}], ",", 
     RowBox[{"\"\<TraitFunction\>\"", "->", 
      RowBox[{"(", 
       RowBox[{
        RowBox[{"{", 
         RowBox[{
          RowBox[{"k", "@", "#"}], ",", 
          RowBox[{"d", "@", "#"}]}], "}"}], "&"}], ")"}]}], ",", 
     RowBox[{"RandomSeeding", "->", "687"}]}], "]"}]}], ";"}]}], "Input",
 CellChangeTimes->{{3.8618952288933053`*^9, 3.8618953792656965`*^9}, {
   3.8618954118938217`*^9, 3.861895501536151*^9}, {3.8618955316305294`*^9, 
   3.8618955637864323`*^9}, {3.8619790008067245`*^9, 3.861979006648972*^9}, {
   3.861979038835636*^9, 3.8619790861266904`*^9}, {3.8619791836817703`*^9, 
   3.8619791948840714`*^9}, 3.861979299792532*^9, 3.8619793336025257`*^9, {
   3.8619807494768085`*^9, 3.8619807694596057`*^9}, 3.8619809225481596`*^9, 
   3.8619813913909173`*^9, {3.861981423057556*^9, 3.8619814454539833`*^9}, {
   3.8619825697694654`*^9, 3.8619825771444817`*^9}, 3.861983845120454*^9, {
   3.861983923938196*^9, 3.86198392418864*^9}, {3.861984387342553*^9, 
   3.8619843931614313`*^9}, 3.8619844615253334`*^9, {3.862038398592093*^9, 
   3.8620384388206043`*^9}, {3.862038759764883*^9, 3.8620387602162695`*^9}, {
   3.8620388119053354`*^9, 3.8620388126179867`*^9}, {3.8620398737223997`*^9, 
   3.862039877044688*^9}, 3.8620399413146667`*^9, {3.8620399803764863`*^9, 
   3.862040004913026*^9}, 3.862040112527481*^9, {3.862040390211881*^9, 
   3.862040412586526*^9}, {3.8620406959802666`*^9, 3.862040701001526*^9}, {
   3.8620414245480695`*^9, 3.862041431021619*^9}, {3.8620415149223557`*^9, 
   3.8620415226874633`*^9}, 3.862041581525412*^9, {3.862041696256487*^9, 
   3.862041763407044*^9}, {3.862042044624013*^9, 3.862042059266814*^9}, {
   3.8620428285241547`*^9, 3.862042828647085*^9}, {3.8620429519188747`*^9, 
   3.862042987806746*^9}, {3.8620430556314044`*^9, 3.8620430836583385`*^9}, 
   3.8623034575300283`*^9, 3.86231525877722*^9, {3.862316154752345*^9, 
   3.862316171774829*^9}, {3.8623171392904706`*^9, 3.8623171396973944`*^9}, {
   3.862317408316823*^9, 3.8623174097887015`*^9}, {3.8623174555142994`*^9, 
   3.86231747318558*^9}, {3.8623255372539625`*^9, 3.8623256107062654`*^9}, {
   3.862325642694751*^9, 3.8623257597014084`*^9}, {3.8623257898150434`*^9, 
   3.8623257915858374`*^9}, {3.862325841305958*^9, 3.8623258783986344`*^9}, 
   3.862370095731521*^9, {3.8623721127420893`*^9, 3.8623721440081253`*^9}, {
   3.8623748759777355`*^9, 3.862374898921324*^9}, {3.8623749782959037`*^9, 
   3.8623751183620996`*^9}, {3.8623751505247355`*^9, 
   3.8623751843871436`*^9}, {3.862375233389819*^9, 3.862375370725706*^9}, {
   3.8623758101192417`*^9, 3.8623758441731367`*^9}, {3.862375999794815*^9, 
   3.8623761517891026`*^9}, {3.8623761899376235`*^9, 
   3.8623762638034887`*^9}, {3.862376312489365*^9, 3.8623763268549986`*^9}, {
   3.862376360555352*^9, 3.862376392452074*^9}, {3.862376620134653*^9, 
   3.862376660490346*^9}, {3.862378141493286*^9, 3.8623781460362873`*^9}, {
   3.862378318436725*^9, 3.8623783698195534`*^9}, 3.8623785070735645`*^9, {
   3.8623786079935474`*^9, 3.8623786110639334`*^9}, {3.862378756654248*^9, 
   3.862378791659111*^9}, {3.8623788309756117`*^9, 3.862378834876441*^9}, {
   3.862378936037443*^9, 3.862378938688867*^9}, {3.86237900369206*^9, 
   3.862379025158097*^9}, {3.8623791236678953`*^9, 3.8623791375123158`*^9}, 
   3.86237918209509*^9, {3.8623792578796997`*^9, 3.8623792900098033`*^9}, {
   3.86237935671014*^9, 3.862379356805086*^9}, {3.8623794438325033`*^9, 
   3.862379472018973*^9}, 3.8623795622523513`*^9, {3.8623801824850736`*^9, 
   3.8623801832661343`*^9}, {3.8623817048042893`*^9, 
   3.8623817378303623`*^9}, {3.8623819449263787`*^9, 3.862381966785215*^9}, {
   3.8623822602510605`*^9, 3.8623822842425356`*^9}, {3.8623823180348015`*^9, 
   3.862382319528159*^9}, {3.86238248803139*^9, 3.8623825004755244`*^9}, {
   3.862382562634018*^9, 3.862382614927684*^9}, {3.862382671155985*^9, 
   3.8623827093750067`*^9}, {3.8623830016735697`*^9, 
   3.8623830318857765`*^9}, {3.862383107971726*^9, 3.8623831632969275`*^9}, {
   3.8623833215037975`*^9, 3.862383326936692*^9}, {3.862383486796986*^9, 
   3.862383504245904*^9}, {3.8623835414549775`*^9, 3.862383584534749*^9}, 
   3.862383653775462*^9, {3.862383733456767*^9, 3.862383757919243*^9}, {
   3.862383809131347*^9, 3.8623838572939644`*^9}, {3.862384056592271*^9, 
   3.862384056639629*^9}, {3.8623842311249504`*^9, 3.862384249957221*^9}, {
   3.8623844507536163`*^9, 3.8623844677469835`*^9}, {3.862384586578469*^9, 
   3.8623846095272536`*^9}, {3.862390699625537*^9, 3.862390776126861*^9}, 
   3.862391083165694*^9, {3.8623911211823034`*^9, 3.8623911417698607`*^9}, {
   3.8623911727310505`*^9, 3.862391247450058*^9}, {3.8623914562076473`*^9, 
   3.8623914584260964`*^9}, {3.8624037922125034`*^9, 3.862403859730263*^9}, 
   3.8624045747209044`*^9, {3.8624050550340376`*^9, 3.8624050661391306`*^9}, {
   3.862405108774729*^9, 3.8624051715726075`*^9}, 3.8624058189892383`*^9, {
   3.8625593186270213`*^9, 3.8625593391903524`*^9}, 3.8627320420098143`*^9, {
   3.8627325357502046`*^9, 3.8627325359281607`*^9}, {3.862732635333022*^9, 
   3.862732635847247*^9}, {3.862732866931637*^9, 3.8627329050318255`*^9}, {
   3.8627329891264577`*^9, 3.862732989892825*^9}, {3.8627330244927096`*^9, 
   3.862733026388764*^9}, {3.862746960369712*^9, 3.862747008130308*^9}, {
   3.8627470495391884`*^9, 3.8627470596290812`*^9}},
 CellLabel->
  "In[172]:=",ExpressionUUID->"3eb47f00-9f7b-4d91-9ca1-ba028bc83f09"],

Cell[BoxData[{
 RowBox[{
  RowBox[{"\[CapitalDelta]", "=", "0.002"}], ";"}], "\[IndentingNewLine]", 
 RowBox[{
  RowBox[{"fig", "=", 
   RowBox[{"Row", "@", 
    RowBox[{"{", "\[IndentingNewLine]", 
     RowBox[{
      RowBox[{"traitEventPlot", "[", 
       RowBox[{"data", ",", 
        RowBox[{"FrameLabel", "->", 
         RowBox[{"{", 
          RowBox[{
          "\"\<Generations\>\"", ",", 
           "\"\<Trait value (\!\(\*StyleBox[\"z\",FontSlant->\"Italic\"]\))\>\
\""}], "}"}]}], ",", 
        RowBox[{"PlotRange", "->", 
         RowBox[{"{", 
          RowBox[{"All", ",", 
           RowBox[{"{", 
            RowBox[{
             RowBox[{"-", "0.1"}], ",", "1.1"}], "}"}]}], "}"}]}]}], "]"}], 
      ",", "\[IndentingNewLine]", 
      RowBox[{"traitTraitPlot", "[", 
       RowBox[{
        RowBox[{"{", 
         RowBox[{
          RowBox[{
           RowBox[{
            RowBox[{"k", "[", "#1", "]"}], "+", 
            RowBox[{"\[CapitalDelta]", "*", "#2"}]}], "&"}], ",", 
          RowBox[{
           RowBox[{
            RowBox[{"d", "[", "#1", "]"}], "+", 
            RowBox[{"\[CapitalDelta]", "*", "#2"}]}], "&"}]}], "}"}], ",", 
        "data", ",", 
        RowBox[{"FrameLabel", "->", 
         RowBox[{"{", 
          RowBox[{
          "\"\<\!\(\*SubscriptBox[StyleBox[\"k\",FontSlant->\"Italic\"], \
\"mut\"]\)\>\"", ",", 
           "\"\<\!\(\*SubscriptBox[StyleBox[\"d\",FontSlant->\"Italic\"], \
\"mut\"]\)\>\""}], "}"}]}], ",", 
        RowBox[{"PlotRange", "->", 
         RowBox[{"{", 
          RowBox[{
           RowBox[{"{", 
            RowBox[{"0", ",", "1"}], "}"}], ",", "All"}], "}"}]}]}], "]"}]}], 
     "\[IndentingNewLine]", "}"}]}]}], 
  "\[IndentingNewLine]"}], "\[IndentingNewLine]", 
 RowBox[{"saveButton", "[", 
  RowBox[{"fig", ",", "\"\<Fig S13\>\""}], "]"}]}], "Input",
 CellChangeTimes->{{3.8623748662467337`*^9, 3.862374866713022*^9}, 
   3.8623761012227497`*^9, {3.862376158640482*^9, 3.8623761600777435`*^9}, 
   3.8623763522642097`*^9, 3.862376587084367*^9, 3.862378528944985*^9, 
   3.86237880441181*^9, {3.8623801935145864`*^9, 3.862380193619052*^9}, {
   3.8623831768881335`*^9, 3.862383188126047*^9}, {3.8623832506520133`*^9, 
   3.8623832667323675`*^9}, {3.862383830962446*^9, 3.862383834597464*^9}, {
   3.8623838800042086`*^9, 3.862383880903281*^9}, {3.8623839192456875`*^9, 
   3.8623839457520957`*^9}, {3.8623844882535305`*^9, 
   3.8623845481821723`*^9}, {3.86238461962733*^9, 3.8623846844157495`*^9}, {
   3.863526185903318*^9, 3.8635262024272346`*^9}, {3.863526541362256*^9, 
   3.8635265415266666`*^9}},
 CellLabel->
  "In[174]:=",ExpressionUUID->"c04fc9a0-c77a-4393-ac1a-adf30b87e670"]
}, Closed]],

Cell[CellGroupData[{

Cell["Only one species can mutate, batched (Fig 06A)", "Subsection",
 CellChangeTimes->{{3.862373515151924*^9, 3.8623735240323653`*^9}, {
  3.8623747473018904`*^9, 3.862374749385347*^9}, {3.8634504341284037`*^9, 
  3.8634504354749236`*^9}},ExpressionUUID->"354dd934-605c-4538-bafc-\
12b3176fe290"],

Cell[BoxData[{
 RowBox[{
  RowBox[{
   RowBox[{"par", "=", 
    RowBox[{"<|", "\[IndentingNewLine]", 
     RowBox[{
      RowBox[{"r1", "\[Rule]", "1"}], ",", 
      RowBox[{"r2", "\[Rule]", "1"}], ",", 
      RowBox[{"\[Delta]1", "\[Rule]", 
       RowBox[{"1", "/", "10"}]}], ",", 
      RowBox[{"\[Delta]2", "\[Rule]", 
       RowBox[{"1", "/", "10"}]}], ",", "\[IndentingNewLine]", 
      RowBox[{"c1", "\[Rule]", "1"}], ",", 
      RowBox[{"c2", "\[Rule]", ".1"}], ",", "\[IndentingNewLine]", 
      RowBox[{"b1", "\[Rule]", "1"}], ",", 
      RowBox[{"b2", "\[Rule]", ".1"}], ",", "\[IndentingNewLine]", 
      RowBox[{"m1", "->", "1"}], ",", 
      RowBox[{"m2", "->", "1"}], ",", "\[IndentingNewLine]", 
      RowBox[{"s11", "->", ".1"}], ",", 
      RowBox[{"s12", "->", ".1"}], ",", 
      RowBox[{"s21", "->", ".1"}], ",", 
      RowBox[{"s22", "->", ".1"}], ",", "\[IndentingNewLine]", 
      RowBox[{"sd", "->", ".01"}], ",", 
      RowBox[{"\[Theta]", "->", 
       SuperscriptBox["10", 
        RowBox[{"-", "2"}]]}], ",", 
      RowBox[{"dinv", "->", "0.01"}], ",", 
      RowBox[{"tinv", "->", "500000"}], ",", 
      RowBox[{"iter", "->", "300"}]}], "|>"}]}], ";"}], 
  "\[IndentingNewLine]"}], "\[IndentingNewLine]", 
 RowBox[{
  RowBox[{
   RowBox[{"SeedRandom", "@", "4234"}], ";"}], 
  "\[IndentingNewLine]"}], "\[IndentingNewLine]", 
 RowBox[{
  RowBox[{"Monitor", "[", 
   RowBox[{
    RowBox[{
     RowBox[{"batch", "=", 
      RowBox[{"Table", "[", "\[IndentingNewLine]", 
       RowBox[{
        RowBox[{"adaptiveDynamics", "[", "\[IndentingNewLine]", 
         RowBox[{
          RowBox[{
           RowBox[{"{", 
            RowBox[{"sp1", ",", "sp2"}], "}"}], "/.", "par"}], ",", 
          RowBox[{"{", 
           RowBox[{"0", ",", "1"}], "}"}], ",", 
          RowBox[{"{", 
           RowBox[{
            RowBox[{"{", 
             RowBox[{"n", "[", "1", "]"}], "}"}], ",", 
            RowBox[{"{", 
             RowBox[{"n", "[", "2", "]"}], "}"}]}], "}"}], ",", 
          RowBox[{"{", 
           RowBox[{"1", ",", "1"}], "}"}], ",", 
          RowBox[{"{", 
           RowBox[{"1.", ",", "z2"}], "}"}], ",", 
          RowBox[{"par", "@", "iter"}], ",", "\[IndentingNewLine]", 
          RowBox[{"\"\<Verbose\>\"", "->", 
           RowBox[{"(", 
            RowBox[{
             RowBox[{"(", 
              RowBox[{"!", "True"}], ")"}], "&"}], ")"}]}], ",", 
          "\[IndentingNewLine]", 
          RowBox[{"\"\<TraitVariable\>\"", "->", "z"}], ",", 
          RowBox[{"\"\<SpeciesVariable\>\"", "->", "n"}], ",", 
          "\[IndentingNewLine]", 
          RowBox[{"\"\<InvasionDensity\>\"", "->", 
           RowBox[{"(", 
            RowBox[{"par", "@", "dinv"}], ")"}]}], ",", 
          RowBox[{"\"\<InvasionTime\>\"", "->", 
           RowBox[{"(", 
            RowBox[{"par", "@", "tinv"}], ")"}]}], ",", "\[IndentingNewLine]", 
          RowBox[{"\"\<ExtinctionThreshold\>\"", "->", 
           RowBox[{"(", 
            RowBox[{"par", "@", "\[Theta]"}], ")"}]}], ",", 
          "\[IndentingNewLine]", 
          RowBox[{"\"\<MutationFunction\>\"", "->", 
           RowBox[{"(", 
            RowBox[{
             RowBox[{"perturb", "[", 
              RowBox[{"#", ",", 
               RowBox[{"par", "@", "sd"}]}], "]"}], "&"}], ")"}]}], ",", 
          RowBox[{"RandomSeeding", "->", 
           RowBox[{"RandomInteger", "@", 
            RowBox[{"{", 
             RowBox[{"0", ",", 
              SuperscriptBox["10", "9"]}], "}"}]}]}]}], "\[IndentingNewLine]",
          "]"}], "\[IndentingNewLine]", ",", 
        RowBox[{"{", 
         RowBox[{"z2", ",", 
          RowBox[{"-", ".2"}], ",", "1", ",", ".02"}], "}"}]}], "]"}]}], 
     ";"}], ",", 
    RowBox[{"{", 
     RowBox[{"\"\<iteration: \>\"", ",", 
      RowBox[{"Dynamic", "@", "z2"}]}], "}"}]}], "]"}], ";"}]}], "Input",
 CellChangeTimes->{{3.861082588044235*^9, 3.86108259555365*^9}, {
   3.861082635268746*^9, 3.8610827358660593`*^9}, {3.861082782572171*^9, 
   3.8610828056120677`*^9}, {3.8610833768378363`*^9, 
   3.8610834294025097`*^9}, {3.8612621571911287`*^9, 3.8612621842829776`*^9}, 
   3.861262952238351*^9, {3.8612630308301463`*^9, 3.861263034942729*^9}, {
   3.8612630829120784`*^9, 3.8612631802546587`*^9}, {3.8612632560944595`*^9, 
   3.861263263985924*^9}, {3.861263502881468*^9, 3.861263504323092*^9}, {
   3.861263615484791*^9, 3.8612636389491997`*^9}, {3.8623057174874945`*^9, 
   3.862305763038514*^9}, {3.8623682232630825`*^9, 3.8623682247541122`*^9}, {
   3.8623685897131443`*^9, 3.8623686011919165`*^9}, {3.8623687211684427`*^9, 
   3.862368723426166*^9}, 3.862368996132181*^9, {3.86236936173903*^9, 
   3.8623693617999554`*^9}, 3.862369475360198*^9, 3.86237009571653*^9, {
   3.862372220876917*^9, 3.86237222248594*^9}, {3.8627320868671265`*^9, 
   3.8627321294528084`*^9}, {3.862732170738995*^9, 3.862732252282181*^9}, {
   3.862732297661281*^9, 3.862732308609085*^9}, {3.8627323667194805`*^9, 
   3.8627323756414757`*^9}, {3.862732664276898*^9, 3.862732744919521*^9}, {
   3.8627330432173076`*^9, 3.862733043317345*^9}, {3.8627331231043854`*^9, 
   3.8627331838912225`*^9}, {3.862733300433345*^9, 3.862733359678543*^9}, {
   3.8627334363299513`*^9, 3.8627334543794184`*^9}, {3.8627335725291796`*^9, 
   3.862733605876171*^9}, {3.862733642756177*^9, 3.8627337217935567`*^9}, {
   3.8627337751005373`*^9, 3.862733936024129*^9}, {3.8627339693955*^9, 
   3.8627339817562504`*^9}, {3.8627467159293175`*^9, 
   3.8627467666434975`*^9}, {3.862747110751026*^9, 3.8627471447260203`*^9}, {
   3.8627476500515523`*^9, 3.8627476710521584`*^9}, 3.862748039756567*^9, {
   3.8627486569188414`*^9, 3.8627486570187855`*^9}, {3.8650475727916927`*^9, 
   3.8650475797423267`*^9}},
 CellLabel->
  "In[177]:=",ExpressionUUID->"2958593e-19d0-47ed-aeb8-4a103f7685d6"],

Cell[BoxData[{
 RowBox[{
  RowBox[{"fig", "=", 
   RowBox[{"Show", "[", 
    RowBox[{
     RowBox[{"Sequence", "@@", 
      RowBox[{"(", 
       RowBox[{"traitEventPlot", "/@", "batch"}], ")"}]}], ",", 
     RowBox[{"PlotRange", "->", 
      RowBox[{"{", 
       RowBox[{"All", ",", 
        RowBox[{"{", 
         RowBox[{
          RowBox[{"-", ".25"}], ",", "1.05"}], "}"}]}], "}"}]}], ",", 
     "\[IndentingNewLine]", 
     RowBox[{"(*", 
      RowBox[{
       RowBox[{"PlotRangeClipping", "\[Rule]", 
        RowBox[{"!", "False"}]}], ",", "\[IndentingNewLine]", 
       RowBox[{"PlotRangePadding", "->", 
        RowBox[{"{", 
         RowBox[{
          RowBox[{"Scaled", "@", ".02"}], ",", 
          RowBox[{"Scaled", "@", ".02"}]}], "}"}]}], ","}], "*)"}], 
     "\[IndentingNewLine]", 
     RowBox[{
     "PlotLabel", "->", 
      "\"\<Dependence on initial mutant trait value \
\!\(\*StyleBox[\"z\",FontSlant->\"Italic\"]\)\>\""}], ",", 
     RowBox[{"FrameLabel", "->", 
      RowBox[{"{", 
       RowBox[{
       "\"\<Generations\>\"", ",", 
        "\"\<Trait value \
(\!\(\*StyleBox[\"z\",FontSlant->\"Italic\"]\))\>\""}], "}"}]}]}], "]"}]}], 
  "\[IndentingNewLine]"}], "\[IndentingNewLine]", 
 RowBox[{"saveButton", "[", 
  RowBox[{"fig", ",", "\"\<Fig 06A\>\""}], "]"}]}], "Input",
 CellChangeTimes->{{3.861082771887717*^9, 3.8610827855015163`*^9}, 
   3.8612629666268525`*^9, {3.861263024923338*^9, 3.8612630253905153`*^9}, {
   3.8612632815242996`*^9, 3.861263317720707*^9}, {3.861263580413208*^9, 
   3.8612635859017353`*^9}, {3.861263749663619*^9, 3.861263775248806*^9}, {
   3.862305896783218*^9, 3.8623059297950172`*^9}, 3.8623683409171233`*^9, {
   3.862368656152772*^9, 3.862368678505147*^9}, {3.8623687933159475`*^9, 
   3.862368793479642*^9}, {3.8623694299711943`*^9, 3.862369488799376*^9}, {
   3.8627477433504705`*^9, 3.862747744363305*^9}, {3.862748031457751*^9, 
   3.862748035709253*^9}, {3.8627481493300276`*^9, 3.8627481917010927`*^9}, {
   3.8627482403493185`*^9, 3.862748243537467*^9}, 3.8627483184842*^9, {
   3.862748521061639*^9, 3.8627485214059267`*^9}, {3.8634493389973373`*^9, 
   3.863449344925389*^9}},
 CellLabel->
  "In[180]:=",ExpressionUUID->"fdcfe7bf-4e32-40c6-ab3f-69875d6fd275"]
}, Closed]],

Cell[CellGroupData[{

Cell["Both species can mutate, batched (Fig 06B)", "Subsection",
 CellChangeTimes->{{3.8623735358406496`*^9, 3.8623735383069277`*^9}, {
  3.8623747443604794`*^9, 3.8623747457376556`*^9}, {3.863450436225129*^9, 
  3.863450439470066*^9}},ExpressionUUID->"d4425467-cba4-454f-bff4-\
9ad2a0c72714"],

Cell[BoxData[{
 RowBox[{
  RowBox[{
   RowBox[{"par", "=", 
    RowBox[{"<|", "\[IndentingNewLine]", 
     RowBox[{
      RowBox[{"r1", "\[Rule]", "1"}], ",", 
      RowBox[{"r2", "\[Rule]", "1"}], ",", 
      RowBox[{"\[Delta]1", "\[Rule]", 
       RowBox[{"1", "/", "10"}]}], ",", 
      RowBox[{"\[Delta]2", "\[Rule]", 
       RowBox[{"1", "/", "10"}]}], ",", "\[IndentingNewLine]", 
      RowBox[{"c1", "\[Rule]", "1"}], ",", 
      RowBox[{"c2", "\[Rule]", ".1"}], ",", "\[IndentingNewLine]", 
      RowBox[{"b1", "\[Rule]", "1"}], ",", 
      RowBox[{"b2", "\[Rule]", ".1"}], ",", "\[IndentingNewLine]", 
      RowBox[{"m1", "->", "1"}], ",", 
      RowBox[{"m2", "->", "1"}], ",", "\[IndentingNewLine]", 
      RowBox[{"s11", "->", ".1"}], ",", 
      RowBox[{"s12", "->", ".1"}], ",", 
      RowBox[{"s21", "->", ".1"}], ",", 
      RowBox[{"s22", "->", ".1"}], ",", "\[IndentingNewLine]", 
      RowBox[{"\[Mu]", "->", 
       RowBox[{"1", "/", "2"}]}], ",", 
      RowBox[{"\[Sigma]", "->", 
       RowBox[{"2", "/", "10"}]}], ",", 
      RowBox[{"\[Eta]", "->", 
       RowBox[{"1", "/", "10"}]}], ",", "\[IndentingNewLine]", 
      RowBox[{"sd", "->", ".01"}], ",", 
      RowBox[{"\[Theta]", "->", 
       SuperscriptBox["10", 
        RowBox[{"-", "2"}]]}], ",", 
      RowBox[{"dinv", "->", "0.01"}], ",", 
      RowBox[{"tinv", "->", "500000"}], ",", 
      RowBox[{"iter", "->", "600"}]}], "|>"}]}], ";"}], 
  "\[IndentingNewLine]"}], "\[IndentingNewLine]", 
 RowBox[{
  RowBox[{
   RowBox[{"SeedRandom", "@", "2352"}], ";"}], 
  "\[IndentingNewLine]"}], "\[IndentingNewLine]", 
 RowBox[{
  RowBox[{"Monitor", "[", 
   RowBox[{
    RowBox[{
     RowBox[{"batch", "=", 
      RowBox[{"Table", "[", "\[IndentingNewLine]", 
       RowBox[{
        RowBox[{"adaptiveDynamics", "[", "\[IndentingNewLine]", 
         RowBox[{
          RowBox[{
           RowBox[{"{", 
            RowBox[{"sp1", ",", "sp2"}], "}"}], "/.", "par"}], ",", 
          RowBox[{"{", 
           RowBox[{"1", ",", "1"}], "}"}], ",", 
          RowBox[{"{", 
           RowBox[{
            RowBox[{"{", 
             RowBox[{"n", "[", "1", "]"}], "}"}], ",", 
            RowBox[{"{", 
             RowBox[{"n", "[", "2", "]"}], "}"}]}], "}"}], ",", 
          RowBox[{"{", 
           RowBox[{"1", ",", "1"}], "}"}], ",", 
          RowBox[{"{", 
           RowBox[{"1.", ",", "z2"}], "}"}], ",", 
          RowBox[{"par", "@", "iter"}], ",", "\[IndentingNewLine]", 
          RowBox[{"\"\<Verbose\>\"", "->", 
           RowBox[{"(", 
            RowBox[{
             RowBox[{"!", "True"}], "&"}], ")"}]}], ",", 
          "\[IndentingNewLine]", 
          RowBox[{"\"\<InvasionDensity\>\"", "->", 
           RowBox[{"par", "@", "dinv"}]}], ",", 
          RowBox[{"\"\<InvasionTime\>\"", "->", 
           RowBox[{"par", "@", "tinv"}]}], ",", "\[IndentingNewLine]", 
          RowBox[{"\"\<ExtinctionThreshold\>\"", "->", 
           RowBox[{"(", 
            RowBox[{"par", "@", "\[Theta]"}], ")"}]}], ",", 
          "\[IndentingNewLine]", 
          RowBox[{"\"\<TraitVariable\>\"", "->", "z"}], ",", 
          RowBox[{"\"\<SpeciesVariable\>\"", "->", "n"}], ",", 
          "\[IndentingNewLine]", 
          RowBox[{"\"\<MutationFunction\>\"", "->", 
           RowBox[{"(", 
            RowBox[{
             RowBox[{"perturb", "[", 
              RowBox[{"#", ",", 
               RowBox[{"par", "@", "sd"}]}], "]"}], "&"}], ")"}]}], ",", 
          RowBox[{"RandomSeeding", "->", 
           RowBox[{"RandomInteger", "@", 
            RowBox[{"{", 
             RowBox[{"0", ",", 
              SuperscriptBox["10", "9"]}], "}"}]}]}]}], "\[IndentingNewLine]",
          "]"}], "\[IndentingNewLine]", ",", 
        RowBox[{"{", 
         RowBox[{"z2", ",", 
          RowBox[{"-", ".2"}], ",", "1", ",", ".02"}], "}"}]}], "]"}]}], 
     ";"}], ",", 
    RowBox[{"{", 
     RowBox[{"\"\<iteration: \>\"", ",", 
      RowBox[{"Dynamic", "@", "z2"}]}], "}"}]}], "]"}], ";"}]}], "Input",
 CellChangeTimes->{
  3.862373543655517*^9, {3.862732773735979*^9, 3.8627328008683653`*^9}, {
   3.8627473105266314`*^9, 3.862747312336058*^9}, {3.8627473478110313`*^9, 
   3.8627474671391935`*^9}, {3.8627476993018055`*^9, 3.862747702506677*^9}, {
   3.862748663516591*^9, 3.8627486638697405`*^9}, {3.865047952532008*^9, 
   3.8650479676064153`*^9}},
 CellLabel->
  "In[182]:=",ExpressionUUID->"1f06cfe8-0961-468b-bd67-6fc30e8405aa"],

Cell[BoxData[{
 RowBox[{
  RowBox[{"fig", "=", 
   RowBox[{"Show", "[", 
    RowBox[{
     RowBox[{"Sequence", "@@", 
      RowBox[{"(", 
       RowBox[{"traitEventPlot", "/@", "batch"}], ")"}]}], ",", 
     RowBox[{"PlotRange", "->", 
      RowBox[{"{", 
       RowBox[{"All", ",", 
        RowBox[{"{", 
         RowBox[{
          RowBox[{"-", ".25"}], ",", "1.05"}], "}"}]}], "}"}]}], ",", 
     RowBox[{
     "PlotLabel", "->", 
      "\"\<Dependence on initial mutant trait value \
\!\(\*StyleBox[\"z\",FontSlant->\"Italic\"]\)\>\""}], ",", 
     RowBox[{"FrameLabel", "->", 
      RowBox[{"{", 
       RowBox[{
       "\"\<Generations\>\"", ",", 
        "\"\<Trait value \
(\!\(\*StyleBox[\"z\",FontSlant->\"Italic\"]\))\>\""}], "}"}]}]}], "]"}]}], 
  "\[IndentingNewLine]"}], "\[IndentingNewLine]", 
 RowBox[{"saveButton", "[", 
  RowBox[{"fig", ",", "\"\<Fig 06B\>\""}], "]"}]}], "Input",
 CellChangeTimes->{{3.8627476774423018`*^9, 3.8627476779833183`*^9}, {
  3.8634493596936064`*^9, 3.8634493645876465`*^9}},
 CellLabel->
  "In[185]:=",ExpressionUUID->"5e9338dc-2126-4c6f-ade3-e9515fcfb70b"]
}, Closed]]
}, Closed]],

Cell[CellGroupData[{

Cell["Cross-catalysis, another model (Fig S15)", "Section",
 CellChangeTimes->{{3.8627564615887055`*^9, 3.862756467956212*^9}, {
   3.862907382055175*^9, 3.86290739041967*^9}, {3.8629877601753817`*^9, 
   3.86298776024154*^9}, 3.8635267410780826`*^9, {3.865048450201045*^9, 
   3.8650484613445196`*^9}},ExpressionUUID->"dcb9348e-eddb-4760-94e2-\
d1a2561c2601"],

Cell[TextData[{
 Cell[BoxData[
  FormBox[
   SubscriptBox["X", "i"], TraditionalForm]],ExpressionUUID->
  "6ab0a7f9-aac1-4930-aa0b-9c96c6520308"],
 " is an extracellular enzyme that makes ",
 Cell[BoxData[
  FormBox[
   SubscriptBox["R", "i"], TraditionalForm]],ExpressionUUID->
  "c753f893-271b-4c22-8897-05bae7a14c42"],
 " available for both species."
}], "Text",
 CellChangeTimes->{{3.862885078985813*^9, 3.862885093087617*^9}, {
  3.862908623788302*^9, 
  3.8629086389393077`*^9}},ExpressionUUID->"209f0438-aa7c-49a2-8df9-\
ab08faae580b"],

Cell[CellGroupData[{

Cell["Definition", "Subsection",
 CellChangeTimes->{{3.863526718618189*^9, 
  3.863526723955499*^9}},ExpressionUUID->"8230614d-a008-437e-b8c4-\
e3ce164deae3"],

Cell[BoxData[{
 RowBox[{
  RowBox[{"ClearAll", "[", 
   RowBox[{
   "n1", ",", "n2", ",", "n3", ",", "x1", ",", "x2", ",", "\[Rho]1", ",", 
    "\[Rho]2", ",", "t"}], "]"}], ";"}], "\[IndentingNewLine]", 
 RowBox[{
  RowBox[{
   RowBox[{"ClearAll", "[", 
    RowBox[{
    "r1", ",", "r2", ",", "c1", ",", "c2", ",", "c3", ",", "b1", ",", "b2", 
     ",", "b3", ",", "d1", ",", "d2", ",", "d3", ",", "\[Delta]1", ",", 
     "\[Delta]2", ",", "k1", ",", "k2", ",", "k3", ",", "m1", ",", "m2", ",", 
     "m3", ",", "s11", ",", "s12", ",", "s21", ",", "s22"}], "]"}], ";"}], 
  "\[IndentingNewLine]"}], "\[IndentingNewLine]", 
 RowBox[{
  RowBox[{
   RowBox[{"res", "=", 
    RowBox[{"{", 
     RowBox[{"(*", " ", 
      RowBox[{"Resource", " ", "dynamics"}], " ", "*)"}], 
     "\[IndentingNewLine]", 
     RowBox[{
      RowBox[{
       RowBox[{"\[Rho]1", "[", "t", "]"}], "==", 
       RowBox[{"r1", "-", 
        RowBox[{"c1", " ", 
         RowBox[{"n1", "[", "t", "]"}]}]}]}], ",", "\[IndentingNewLine]", 
      RowBox[{
       RowBox[{"\[Rho]2", "[", "t", "]"}], "==", 
       RowBox[{"r2", "-", 
        RowBox[{"c2", " ", 
         RowBox[{"n2", "[", "t", "]"}]}], "-", 
        RowBox[{"c3", " ", 
         RowBox[{"n3", "[", "t", "]"}]}]}]}]}], "\[IndentingNewLine]", 
     "}"}]}], ";"}], "\[IndentingNewLine]"}], "\[IndentingNewLine]", 
 RowBox[{
  RowBox[{
   RowBox[{"spec", "=", 
    RowBox[{"{", 
     RowBox[{"(*", " ", 
      RowBox[{"Species", " ", "dynamics"}], " ", "*)"}], 
     "\[IndentingNewLine]", 
     RowBox[{
      RowBox[{
       RowBox[{
        RowBox[{"n1", "'"}], "[", "t", "]"}], "==", 
       RowBox[{
        RowBox[{"n1", "[", "t", "]"}], " ", 
        RowBox[{"(", 
         RowBox[{
          RowBox[{
           RowBox[{"\[Rho]1", "[", "t", "]"}], 
           RowBox[{"(", 
            RowBox[{"b1", "+", 
             FractionBox[
              RowBox[{"s11", " ", 
               RowBox[{"x1", "[", "t", "]"}]}], 
              RowBox[{"m1", "+", 
               RowBox[{"x1", "[", "t", "]"}]}]]}], ")"}]}], "+", 
          RowBox[{
           RowBox[{"\[Rho]2", "[", "t", "]"}], 
           FractionBox[
            RowBox[{"s12", " ", 
             RowBox[{"x2", "[", "t", "]"}]}], 
            RowBox[{"m1", "+", 
             RowBox[{"x2", "[", "t", "]"}]}]]}], "-", "d1"}], ")"}]}]}], ",", 
      "\[IndentingNewLine]", 
      RowBox[{
       RowBox[{
        RowBox[{"n2", "'"}], "[", "t", "]"}], "==", 
       RowBox[{
        RowBox[{"n2", "[", "t", "]"}], 
        RowBox[{"(", 
         RowBox[{
          RowBox[{
           RowBox[{"\[Rho]2", "[", "t", "]"}], 
           RowBox[{"(", 
            RowBox[{"b2", "+", 
             FractionBox[
              RowBox[{"s22", " ", 
               RowBox[{"x2", "[", "t", "]"}]}], 
              RowBox[{"m2", "+", 
               RowBox[{"x2", "[", "t", "]"}]}]]}], ")"}]}], "+", 
          RowBox[{
           RowBox[{"\[Rho]1", "[", "t", "]"}], 
           FractionBox[
            RowBox[{"s21", " ", 
             RowBox[{"x1", "[", "t", "]"}]}], 
            RowBox[{"m2", "+", 
             RowBox[{"x1", "[", "t", "]"}]}]]}], "-", "d2"}], ")"}]}]}], ",", 
      "\[IndentingNewLine]", 
      RowBox[{
       RowBox[{
        RowBox[{"n3", "'"}], "[", "t", "]"}], "==", 
       RowBox[{
        RowBox[{"n3", "[", "t", "]"}], 
        RowBox[{"(", 
         RowBox[{
          RowBox[{
           RowBox[{"\[Rho]2", "[", "t", "]"}], 
           RowBox[{"(", 
            RowBox[{"b3", "+", 
             FractionBox[
              RowBox[{"s32", " ", 
               RowBox[{"x2", "[", "t", "]"}]}], 
              RowBox[{"m3", "+", 
               RowBox[{"x2", "[", "t", "]"}]}]]}], ")"}]}], "+", 
          RowBox[{
           RowBox[{"\[Rho]1", "[", "t", "]"}], 
           FractionBox[
            RowBox[{"s31", " ", 
             RowBox[{"x1", "[", "t", "]"}]}], 
            RowBox[{"m3", "+", 
             RowBox[{"x1", "[", "t", "]"}]}]]}], "-", "d3"}], ")"}]}]}]}], 
     "\[IndentingNewLine]", "}"}]}], ";"}], 
  "\[IndentingNewLine]"}], "\[IndentingNewLine]", 
 RowBox[{
  RowBox[{
   RowBox[{"met", "=", 
    RowBox[{"{", 
     RowBox[{"(*", " ", 
      RowBox[{"Metabolite", " ", "dynamics"}], " ", "*)"}], 
     "\[IndentingNewLine]", 
     RowBox[{
      RowBox[{
       RowBox[{
        RowBox[{"x1", "'"}], "[", "t", "]"}], "==", 
       RowBox[{
        RowBox[{"k1", " ", 
         RowBox[{"n1", "[", "t", "]"}]}], "-", 
        RowBox[{"\[Delta]1", " ", 
         RowBox[{"x1", "[", "t", "]"}]}]}]}], ",", "\[IndentingNewLine]", 
      RowBox[{
       RowBox[{
        RowBox[{"x2", "'"}], "[", "t", "]"}], "==", 
       RowBox[{
        RowBox[{"k2", " ", 
         RowBox[{"n2", "[", "t", "]"}]}], "+", 
        RowBox[{"k3", " ", 
         RowBox[{"n3", "[", "t", "]"}]}], "-", 
        RowBox[{"\[Delta]2", " ", 
         RowBox[{"x2", "[", "t", "]"}]}]}]}]}], "\[IndentingNewLine]", 
     "}"}]}], ";"}], "\[IndentingNewLine]"}], "\[IndentingNewLine]", 
 RowBox[{
  RowBox[{
   RowBox[{"sp", "=", 
    RowBox[{"{", 
     RowBox[{"n1", ",", "n2", ",", "n3"}], "}"}]}], ";"}], 
  "\[IndentingNewLine]"}], "\[IndentingNewLine]", 
 RowBox[{
  RowBox[{
   RowBox[{"fastResDyn", "=", 
    RowBox[{"Rule", "@@@", "res"}]}], ";"}], 
  RowBox[{"(*", " ", 
   RowBox[{"Assuming", " ", "fast", " ", "resource", " ", "dynamics"}], " ", 
   "*)"}]}], "\[IndentingNewLine]", 
 RowBox[{
  RowBox[{
   RowBox[{"fastMetDyn", "=", 
    RowBox[{"Flatten", "@", 
     RowBox[{"Solve", "[", 
      RowBox[{
       RowBox[{"Thread", "[", 
        RowBox[{"0", "==", 
         RowBox[{"(", 
          RowBox[{"Last", "/@", "met"}], ")"}]}], "]"}], ",", 
       RowBox[{"{", 
        RowBox[{
         RowBox[{"x1", "[", "t", "]"}], ",", 
         RowBox[{"x2", "[", "t", "]"}]}], "}"}]}], "]"}]}]}], ";"}], 
  RowBox[{"(*", " ", 
   RowBox[{"Assuming", " ", "fast", " ", "metabolite", " ", "dynamics"}], " ",
    "*)"}], "\[IndentingNewLine]"}], "\[IndentingNewLine]", 
 RowBox[{"odeC", "=", 
  RowBox[{
   RowBox[{"spec", "/.", "fastResDyn"}], "/.", 
   "fastMetDyn"}]}], "\[IndentingNewLine]", 
 RowBox[{
  RowBox[{"init", "=", 
   RowBox[{"Thread", "[", 
    RowBox[{
     RowBox[{"Through", "@", 
      RowBox[{"sp", "@", "0"}]}], "==", 
     RowBox[{"PadRight", "[", 
      RowBox[{
       RowBox[{"{", 
        RowBox[{"1.3", ",", "1.2", ",", "1", ",", "5", ",", "7"}], "}"}], ",", 
       RowBox[{"Length", "@", "sp"}]}], "]"}]}], "]"}]}], 
  ";"}], "\[IndentingNewLine]"}], "Input",
 CellChangeTimes->{{3.8581554727480416`*^9, 3.8581555085826187`*^9}, {
   3.8581563924154935`*^9, 3.858156393048766*^9}, {3.8581770741897755`*^9, 
   3.85817710673673*^9}, 3.8581771518806477`*^9, {3.8582209967511373`*^9, 
   3.8582210019680552`*^9}, {3.8582210954227314`*^9, 3.858221098693358*^9}, {
   3.8587389799128*^9, 3.858739065273894*^9}, {3.858739192731018*^9, 
   3.85873919739771*^9}, {3.858739580570883*^9, 3.8587395904506617`*^9}, {
   3.85873996133442*^9, 3.858739973900003*^9}, {3.8587401095436516`*^9, 
   3.8587401548476944`*^9}, 3.8587402212757473`*^9, {3.8587405692287645`*^9, 
   3.85874057224463*^9}, 3.858741452706868*^9, {3.8587534557232018`*^9, 
   3.8587534804574375`*^9}, {3.8602165554122963`*^9, 
   3.8602166744733515`*^9}, {3.8602167616135263`*^9, 3.860216789843273*^9}, {
   3.8602169038550544`*^9, 3.8602170805823107`*^9}, 3.8602171507816534`*^9, {
   3.862044978504235*^9, 3.8620449792709785`*^9}, {3.862045061045545*^9, 
   3.862045061176857*^9}, {3.862374948564953*^9, 3.8623749497563815`*^9}, {
   3.8623804242513285`*^9, 3.8623804456029177`*^9}, {3.8623890341742334`*^9, 
   3.862389095766117*^9}, 3.8624768778112144`*^9, {3.8627565035098314`*^9, 
   3.8627565892947707`*^9}, {3.8627566354382286`*^9, 
   3.8627566934303417`*^9}, {3.862756734745037*^9, 3.8627567454515676`*^9}, {
   3.8627567776318254`*^9, 3.862756784441334*^9}, {3.8627568245728807`*^9, 
   3.8627568326947536`*^9}, {3.8627568885026245`*^9, 3.862756942060069*^9}, {
   3.8627569734435606`*^9, 3.862757001179586*^9}, {3.8627570370396194`*^9, 
   3.862757074799488*^9}, {3.8627571345423555`*^9, 3.8627571421433597`*^9}, {
   3.862885149582206*^9, 3.8628851680972295`*^9}, {3.862885584856584*^9, 
   3.8628856825077033`*^9}, {3.862885743795602*^9, 3.8628857794646626`*^9}},
 CellLabel->
  "In[187]:=",ExpressionUUID->"8f5fcd2f-007e-46f6-a0d0-a3c253bfb08a"],

Cell[BoxData[{
 RowBox[{
  RowBox[{"par", "=", 
   RowBox[{"<|", "\[IndentingNewLine]", 
    RowBox[{
     RowBox[{"r1", "->", "1"}], ",", 
     RowBox[{"r2", "->", "1"}], ",", 
     RowBox[{"\[Delta]1", "->", ".1"}], ",", 
     RowBox[{"\[Delta]2", "->", ".1"}], ",", "\[IndentingNewLine]", 
     RowBox[{"c1", "->", "1"}], ",", 
     RowBox[{"c2", "->", "1"}], ",", 
     RowBox[{"c3", "->", "1"}], ",", "\[IndentingNewLine]", 
     RowBox[{"d1", "->", ".01"}], ",", 
     RowBox[{"d2", "->", ".01"}], ",", 
     RowBox[{"d3", "->", ".005"}], ",", "\[IndentingNewLine]", 
     RowBox[{"k1", "->", ".1"}], ",", 
     RowBox[{"k2", "->", ".1"}], ",", 
     RowBox[{"k3", "->", ".1"}], ",", "\[IndentingNewLine]", 
     RowBox[{"b1", "->", "1"}], ",", 
     RowBox[{"b2", "->", "1"}], ",", 
     RowBox[{"b3", "->", "1"}], ",", "\[IndentingNewLine]", 
     RowBox[{"m1", "->", "1"}], ",", 
     RowBox[{"m2", "->", "1"}], ",", 
     RowBox[{"m3", "->", "1"}], ",", "\[IndentingNewLine]", 
     RowBox[{"s11", "->", ".1"}], ",", 
     RowBox[{"s12", "->", ".1"}], ",", 
     RowBox[{"s21", "->", ".1"}], ",", 
     RowBox[{"s22", "->", ".1"}], ",", 
     RowBox[{"s31", "->", ".1"}], ",", 
     RowBox[{"s32", "->", ".1"}]}], "\[IndentingNewLine]", "|>"}]}], 
  ";"}], "\[IndentingNewLine]", 
 RowBox[{
  RowBox[{"sol", "=", 
   RowBox[{"NDSolveValue", "[", 
    RowBox[{
     RowBox[{
      RowBox[{"Join", "[", 
       RowBox[{"odeC", ",", "init"}], "]"}], "/.", "par"}], ",", "sp", ",", 
     RowBox[{"{", 
      RowBox[{"t", ",", "0", ",", "1200"}], "}"}]}], "]"}]}], 
  ";"}], "\[IndentingNewLine]", 
 RowBox[{"ListLinePlot", "[", 
  RowBox[{
   RowBox[{"MapThread", "[", 
    RowBox[{"Tooltip", ",", 
     RowBox[{"{", 
      RowBox[{"sol", ",", "sp"}], "}"}]}], "]"}], ",", 
   RowBox[{"PlotRange", "\[Rule]", 
    RowBox[{"{", 
     RowBox[{"All", ",", 
      RowBox[{"{", 
       RowBox[{"0", ",", "All"}], "}"}]}], "}"}]}], ",", 
   RowBox[{"ScalingFunctions", "\[Rule]", "\"\<Log\>\""}], ",", 
   RowBox[{"Evaluate", "@", "op"}]}], "]"}]}], "Input",
 CellChangeTimes->{{3.858148879493129*^9, 3.858148886850628*^9}, {
   3.858148944673685*^9, 3.8581490121858587`*^9}, {3.858149042268362*^9, 
   3.858149107256397*^9}, {3.8581491386165266`*^9, 3.858149153411474*^9}, {
   3.858149196387081*^9, 3.858149257389242*^9}, {3.8581492913924465`*^9, 
   3.858149298049249*^9}, {3.858149354399108*^9, 3.8581493600689173`*^9}, {
   3.85814941237256*^9, 3.858149450535842*^9}, {3.858149493897232*^9, 
   3.8581496394623938`*^9}, {3.8581499366490755`*^9, 3.858149972543315*^9}, {
   3.858150070678711*^9, 3.858150080322442*^9}, {3.85815553043351*^9, 
   3.8581555737140856`*^9}, {3.8581771180716367`*^9, 
   3.8581771227037687`*^9}, {3.8582210505020175`*^9, 3.8582210654495993`*^9}, 
   3.8582211072149916`*^9, 3.858221365115597*^9, {3.8587397458777833`*^9, 
   3.8587397488348837`*^9}, {3.8587402311761727`*^9, 3.8587402343544226`*^9}, 
   3.858753454527623*^9, {3.860217110409586*^9, 3.8602171307850094`*^9}, {
   3.8602171797860374`*^9, 3.860217184556632*^9}, 3.8602172193868775`*^9, 
   3.860217599083485*^9, {3.860217677082099*^9, 3.860217679619914*^9}, {
   3.862030745286124*^9, 3.8620308215047464`*^9}, {3.862030980464569*^9, 
   3.862031014756324*^9}, {3.862031049853371*^9, 3.8620312634040875`*^9}, {
   3.862031460409111*^9, 3.8620314609118834`*^9}, {3.8623834434903193`*^9, 
   3.8623834438062143`*^9}, {3.8623886614131227`*^9, 
   3.8623888194450564`*^9}, {3.8623888836259623`*^9, 3.8623889148263445`*^9}, 
   3.862388971541851*^9, {3.8623891246398892`*^9, 3.8623891733538265`*^9}, {
   3.8623893288538*^9, 3.8623893423889437`*^9}, {3.862756856859989*^9, 
   3.8627568661903615`*^9}, 3.8627570804725246`*^9},
 CellLabel->
  "In[197]:=",ExpressionUUID->"4bf1a3da-776d-47b1-80ca-60b17a021ac2"],

Cell[BoxData[{
 RowBox[{
  RowBox[{"ClearAll", "[", 
   RowBox[{"i", ",", "n", ",", "m", ",", "k", ",", "d", ",", "z"}], "]"}], 
  ";"}], "\[IndentingNewLine]", 
 RowBox[{
  RowBox[{"ClearAll", "[", 
   RowBox[{
   "b1", ",", "b2", ",", "r1", ",", "r2", ",", "c1", ",", "c2", ",", 
    "\[Delta]1", ",", "\[Delta]2", ",", "s11", ",", "s12", ",", "s21", ",", 
    "s22", ",", "m1", ",", "m2"}], "]"}], ";"}], "\[IndentingNewLine]", 
 RowBox[{
  RowBox[{
   RowBox[{"ClearAll", "[", 
    RowBox[{
    "\[Mu]", ",", "\[Sigma]", ",", "\[Eta]", ",", "sd", ",", "tinv", ",", 
     "dinv", ",", "\[Theta]", ",", "iter", ",", "par", ",", "to"}], "]"}], 
   ";"}], "\[IndentingNewLine]"}], "\[IndentingNewLine]", 
 RowBox[{
  RowBox[{
   RowBox[{"to", "=", 
    RowBox[{"{", 
     RowBox[{
      RowBox[{"\[Mu]", "->", 
       RowBox[{"1", "/", "2"}]}], ",", 
      RowBox[{"\[Sigma]", "->", 
       RowBox[{"2", "/", "10"}]}], ",", 
      RowBox[{"\[Eta]", "->", 
       RowBox[{"1", "/", "10"}]}]}], "}"}]}], ";"}], "\[IndentingNewLine]", 
  RowBox[{"(*", " ", 
   RowBox[{
    RowBox[{"NOTE", ":", " ", 
     RowBox[{"Evolutionary", " ", "parameters"}]}], ",", " ", 
    RowBox[{"dependent", " ", "on", " ", "trait", " ", "z"}]}], " ", 
   "*)"}]}], "\[IndentingNewLine]", 
 RowBox[{
  RowBox[{
   RowBox[{"k", "[", "z_", "]"}], ":=", 
   RowBox[{
    RowBox[{"(", 
     RowBox[{
      RowBox[{"(", 
       RowBox[{"1", "+", 
        RowBox[{"Tanh", "[", 
         RowBox[{
          RowBox[{"(", 
           RowBox[{"z", "-", "\[Mu]"}], ")"}], "/", "\[Sigma]"}], "]"}]}], 
       ")"}], "/", "2"}], ")"}], "/.", "to"}]}], ";"}], "\[IndentingNewLine]", 
 RowBox[{
  RowBox[{
   RowBox[{
    RowBox[{"d", "[", "z_", "]"}], ":=", 
    RowBox[{
     RowBox[{"(", 
      RowBox[{"\[Eta]", " ", 
       RowBox[{"Max", "[", 
        RowBox[{"0", ",", "z"}], "]"}]}], ")"}], "/.", "to"}]}], ";"}], 
  "\[IndentingNewLine]"}], "\[IndentingNewLine]", 
 RowBox[{
  RowBox[{"sp1", "=", 
   RowBox[{
    RowBox[{"n", "[", "i", "]"}], " ", 
    RowBox[{"(", 
     RowBox[{
      RowBox[{"-", 
       RowBox[{"d", "[", 
        RowBox[{"z", "[", "i", "]"}], "]"}]}], "+", 
      RowBox[{
       RowBox[{"(", 
        RowBox[{"r1", "-", 
         RowBox[{"c1", " ", 
          RowBox[{"Sum", "[", 
           RowBox[{
            RowBox[{"n", "[", "j", "]"}], ",", 
            RowBox[{"{", 
             RowBox[{"j", ",", 
              RowBox[{"m", "[", "1", "]"}]}], "}"}]}], "]"}]}]}], ")"}], 
       RowBox[{"(", 
        RowBox[{"b1", "+", 
         RowBox[{
          RowBox[{"(", 
           RowBox[{"s11", " ", 
            RowBox[{"Sum", "[", 
             RowBox[{
              RowBox[{
               RowBox[{"k", "[", 
                RowBox[{"z", "[", "j", "]"}], "]"}], 
               RowBox[{"n", "[", "j", "]"}]}], ",", 
              RowBox[{"{", 
               RowBox[{"j", ",", 
                RowBox[{"m", "[", "1", "]"}]}], "}"}]}], "]"}]}], " ", ")"}], 
          "/", 
          RowBox[{"(", 
           RowBox[{
            RowBox[{"\[Delta]1", " ", "m1"}], "+", 
            RowBox[{"Sum", "[", 
             RowBox[{
              RowBox[{
               RowBox[{"k", "[", 
                RowBox[{"z", "[", "j", "]"}], "]"}], 
               RowBox[{"n", "[", "j", "]"}]}], ",", 
              RowBox[{"{", 
               RowBox[{"j", ",", 
                RowBox[{"m", "[", "1", "]"}]}], "}"}]}], "]"}]}], ")"}]}]}], 
        ")"}]}], "+", 
      RowBox[{
       RowBox[{"(", 
        RowBox[{"r2", "-", 
         RowBox[{"c2", " ", 
          RowBox[{"Sum", "[", 
           RowBox[{
            RowBox[{"n", "[", "j", "]"}], ",", 
            RowBox[{"{", 
             RowBox[{"j", ",", 
              RowBox[{"m", "[", "2", "]"}]}], "}"}]}], "]"}]}]}], ")"}], 
       RowBox[{"(", 
        RowBox[{
         RowBox[{"(", 
          RowBox[{"s12", "  ", 
           RowBox[{"Sum", "[", 
            RowBox[{
             RowBox[{
              RowBox[{"k", "[", 
               RowBox[{"z", "[", "j", "]"}], "]"}], 
              RowBox[{"n", "[", "j", "]"}]}], ",", 
             RowBox[{"{", 
              RowBox[{"j", ",", 
               RowBox[{"m", "[", "2", "]"}]}], "}"}]}], "]"}]}], ")"}], "/", 
         RowBox[{"(", 
          RowBox[{
           RowBox[{"\[Delta]2", " ", "m1"}], "+", 
           RowBox[{"Sum", "[", 
            RowBox[{
             RowBox[{
              RowBox[{"k", "[", 
               RowBox[{"z", "[", "j", "]"}], "]"}], 
              RowBox[{"n", "[", "j", "]"}]}], ",", 
             RowBox[{"{", 
              RowBox[{"j", ",", 
               RowBox[{"m", "[", "2", "]"}]}], "}"}]}], "]"}]}], ")"}]}], 
        ")"}]}]}], ")"}]}]}], ";"}], "\[IndentingNewLine]", 
 RowBox[{
  RowBox[{"sp2", "=", 
   RowBox[{
    RowBox[{"n", "[", "i", "]"}], " ", 
    RowBox[{"(", 
     RowBox[{
      RowBox[{"-", 
       RowBox[{"d", "[", 
        RowBox[{"z", "[", "i", "]"}], "]"}]}], "+", 
      RowBox[{
       RowBox[{"(", 
        RowBox[{"r2", "-", 
         RowBox[{"c2", " ", 
          RowBox[{"Sum", "[", 
           RowBox[{
            RowBox[{"n", "[", "j", "]"}], ",", 
            RowBox[{"{", 
             RowBox[{"j", ",", 
              RowBox[{"m", "[", "2", "]"}]}], "}"}]}], "]"}]}]}], ")"}], 
       RowBox[{"(", 
        RowBox[{"b2", " ", "+", 
         RowBox[{
          RowBox[{"(", 
           RowBox[{"s22", "  ", 
            RowBox[{"Sum", "[", 
             RowBox[{
              RowBox[{
               RowBox[{"k", "[", 
                RowBox[{"z", "[", "j", "]"}], "]"}], 
               RowBox[{"n", "[", "j", "]"}]}], ",", 
              RowBox[{"{", 
               RowBox[{"j", ",", 
                RowBox[{"m", "[", "2", "]"}]}], "}"}]}], "]"}]}], ")"}], "/", 
          RowBox[{"(", 
           RowBox[{
            RowBox[{"\[Delta]2", " ", "m2"}], "+", 
            RowBox[{"Sum", "[", 
             RowBox[{
              RowBox[{
               RowBox[{"k", "[", 
                RowBox[{"z", "[", "j", "]"}], "]"}], 
               RowBox[{"n", "[", "j", "]"}]}], ",", 
              RowBox[{"{", 
               RowBox[{"j", ",", 
                RowBox[{"m", "[", "2", "]"}]}], "}"}]}], "]"}]}], ")"}]}]}], 
        ")"}]}], "+", 
      RowBox[{
       RowBox[{"(", 
        RowBox[{"r1", "-", 
         RowBox[{"c1", " ", 
          RowBox[{"Sum", "[", 
           RowBox[{
            RowBox[{"n", "[", "j", "]"}], ",", 
            RowBox[{"{", 
             RowBox[{"j", ",", 
              RowBox[{"m", "[", "1", "]"}]}], "}"}]}], "]"}]}]}], ")"}], 
       RowBox[{"(", 
        RowBox[{
         RowBox[{"(", 
          RowBox[{"s21", " ", 
           RowBox[{"Sum", "[", 
            RowBox[{
             RowBox[{
              RowBox[{"k", "[", 
               RowBox[{"z", "[", "j", "]"}], "]"}], 
              RowBox[{"n", "[", "j", "]"}]}], ",", 
             RowBox[{"{", 
              RowBox[{"j", ",", 
               RowBox[{"m", "[", "1", "]"}]}], "}"}]}], "]"}]}], ")"}], "/", 
         RowBox[{"(", 
          RowBox[{
           RowBox[{"\[Delta]1", " ", "m2"}], "+", 
           RowBox[{"Sum", "[", 
            RowBox[{
             RowBox[{
              RowBox[{"k", "[", 
               RowBox[{"z", "[", "j", "]"}], "]"}], 
              RowBox[{"n", "[", "j", "]"}]}], ",", 
             RowBox[{"{", 
              RowBox[{"j", ",", 
               RowBox[{"m", "[", "1", "]"}]}], "}"}]}], "]"}]}], ")"}]}], ")"}
        ]}]}], ")"}]}]}], ";"}]}], "Input",
 CellChangeTimes->{{3.8627570933376017`*^9, 3.8627571167796044`*^9}, {
  3.8627571722407975`*^9, 3.862757190923165*^9}, {3.8627572961849327`*^9, 
  3.862757472610989*^9}, {3.862757701759249*^9, 3.862757725716071*^9}, {
  3.8628860654981437`*^9, 3.8628863302551794`*^9}, {3.8629886976306305`*^9, 
  3.8629887094058867`*^9}},
 CellLabel->
  "In[200]:=",ExpressionUUID->"cbb06691-1e09-4543-bff5-a19c67fd21ed"]
}, Closed]],

Cell[CellGroupData[{

Cell["Simple iteration (Fig S15)", "Subsection",
 CellChangeTimes->{{3.862732047864284*^9, 3.862732060235402*^9}, {
  3.863526730181818*^9, 
  3.863526733916232*^9}},ExpressionUUID->"9960450e-757e-4072-9e56-\
8f24a635b1eb"],

Cell[BoxData[{
 RowBox[{
  RowBox[{
   RowBox[{"par", "=", 
    RowBox[{"<|", "\[IndentingNewLine]", 
     RowBox[{
      RowBox[{"r1", "\[Rule]", "1"}], ",", 
      RowBox[{"r2", "\[Rule]", "1"}], ",", 
      RowBox[{"\[Delta]1", "\[Rule]", 
       RowBox[{"1", "/", "10"}]}], ",", 
      RowBox[{"\[Delta]2", "\[Rule]", 
       RowBox[{"1", "/", "10"}]}], ",", "\[IndentingNewLine]", 
      RowBox[{"c1", "\[Rule]", "1"}], ",", 
      RowBox[{"c2", "\[Rule]", ".1"}], ",", "\[IndentingNewLine]", 
      RowBox[{"b1", "\[Rule]", "1"}], ",", 
      RowBox[{"b2", "\[Rule]", ".1"}], ",", "\[IndentingNewLine]", 
      RowBox[{"m1", "->", "1"}], ",", 
      RowBox[{"m2", "->", "1"}], ",", "\[IndentingNewLine]", 
      RowBox[{"s11", "->", ".1"}], ",", 
      RowBox[{"s12", "->", ".1"}], ",", 
      RowBox[{"s21", "->", ".1"}], ",", 
      RowBox[{"s22", "->", ".1"}], ",", "\[IndentingNewLine]", 
      RowBox[{"sd", "->", ".01"}], ",", 
      RowBox[{"\[Theta]", "->", 
       SuperscriptBox["10", 
        RowBox[{"-", "3"}]]}], ",", 
      RowBox[{"dinv", "->", "0.01"}], ",", 
      RowBox[{"tinv", "->", "500000"}], ",", 
      RowBox[{"iter", "->", "450"}]}], "|>"}]}], ";"}], 
  "\[IndentingNewLine]"}], "\[IndentingNewLine]", 
 RowBox[{
  RowBox[{"data", "=", 
   RowBox[{"adaptiveDynamics", "[", 
    RowBox[{
     RowBox[{
      RowBox[{"{", 
       RowBox[{"sp1", ",", "sp2"}], "}"}], "/.", "par"}], ",", 
     RowBox[{"{", 
      RowBox[{"1", ",", "1"}], "}"}], ",", 
     RowBox[{"{", 
      RowBox[{
       RowBox[{"{", 
        RowBox[{"n", "[", "1", "]"}], "}"}], ",", 
       RowBox[{"{", 
        RowBox[{"n", "[", "2", "]"}], "}"}]}], "}"}], ",", 
     RowBox[{"{", 
      RowBox[{"10.", ",", "10."}], "}"}], ",", 
     RowBox[{"{", 
      RowBox[{"1.", ",", ".9"}], "}"}], ",", 
     RowBox[{"par", "@", "iter"}], ",", "\[IndentingNewLine]", 
     RowBox[{"\"\<Verbose\>\"", "->", 
      RowBox[{"(", 
       RowBox[{
        RowBox[{
         RowBox[{"par", "@", "iter"}], "<", "10"}], "&"}], 
       RowBox[{"(*", 
        RowBox[{
         RowBox[{"#", "==", "iter"}], "&"}], "*)"}], ")"}]}], ",", 
     "\[IndentingNewLine]", 
     RowBox[{"\"\<TraitVariable\>\"", "->", "z"}], ",", 
     RowBox[{"\"\<SpeciesVariable\>\"", "->", "n"}], ",", 
     "\[IndentingNewLine]", 
     RowBox[{"\"\<InvasionDensity\>\"", "->", 
      RowBox[{"par", "@", "dinv"}]}], ",", 
     RowBox[{"\"\<InvasionTime\>\"", "->", 
      RowBox[{"par", "@", "tinv"}]}], ",", 
     RowBox[{"\"\<ExtinctionThreshold\>\"", "->", 
      RowBox[{"par", "@", "\[Theta]"}]}], ",", "\[IndentingNewLine]", 
     RowBox[{"\"\<MutationFunction\>\"", "->", 
      RowBox[{"(", 
       RowBox[{
        RowBox[{"perturb", "[", 
         RowBox[{"#", ",", 
          RowBox[{"par", "@", "sd"}]}], "]"}], "&"}], ")"}]}], ",", 
     RowBox[{"\"\<TraitFunction\>\"", "->", 
      RowBox[{"(", 
       RowBox[{
        RowBox[{"{", 
         RowBox[{
          RowBox[{"k", "@", "#"}], ",", 
          RowBox[{"d", "@", "#"}]}], "}"}], "&"}], ")"}]}], ",", 
     RowBox[{"RandomSeeding", "->", "47783"}]}], "]"}]}], ";"}]}], "Input",
 CellChangeTimes->{{3.8618952288933053`*^9, 3.8618953792656965`*^9}, {
   3.8618954118938217`*^9, 3.861895501536151*^9}, {3.8618955316305294`*^9, 
   3.8618955637864323`*^9}, {3.8619790008067245`*^9, 3.861979006648972*^9}, {
   3.861979038835636*^9, 3.8619790861266904`*^9}, {3.8619791836817703`*^9, 
   3.8619791948840714`*^9}, 3.861979299792532*^9, 3.8619793336025257`*^9, {
   3.8619807494768085`*^9, 3.8619807694596057`*^9}, 3.8619809225481596`*^9, 
   3.8619813913909173`*^9, {3.861981423057556*^9, 3.8619814454539833`*^9}, {
   3.8619825697694654`*^9, 3.8619825771444817`*^9}, 3.861983845120454*^9, {
   3.861983923938196*^9, 3.86198392418864*^9}, {3.861984387342553*^9, 
   3.8619843931614313`*^9}, 3.8619844615253334`*^9, {3.862038398592093*^9, 
   3.8620384388206043`*^9}, {3.862038759764883*^9, 3.8620387602162695`*^9}, {
   3.8620388119053354`*^9, 3.8620388126179867`*^9}, {3.8620398737223997`*^9, 
   3.862039877044688*^9}, 3.8620399413146667`*^9, {3.8620399803764863`*^9, 
   3.862040004913026*^9}, 3.862040112527481*^9, {3.862040390211881*^9, 
   3.862040412586526*^9}, {3.8620406959802666`*^9, 3.862040701001526*^9}, {
   3.8620414245480695`*^9, 3.862041431021619*^9}, {3.8620415149223557`*^9, 
   3.8620415226874633`*^9}, 3.862041581525412*^9, {3.862041696256487*^9, 
   3.862041763407044*^9}, {3.862042044624013*^9, 3.862042059266814*^9}, {
   3.8620428285241547`*^9, 3.862042828647085*^9}, {3.8620429519188747`*^9, 
   3.862042987806746*^9}, {3.8620430556314044`*^9, 3.8620430836583385`*^9}, 
   3.8623034575300283`*^9, 3.86231525877722*^9, {3.862316154752345*^9, 
   3.862316171774829*^9}, {3.8623171392904706`*^9, 3.8623171396973944`*^9}, {
   3.862317408316823*^9, 3.8623174097887015`*^9}, {3.8623174555142994`*^9, 
   3.86231747318558*^9}, {3.8623255372539625`*^9, 3.8623256107062654`*^9}, {
   3.862325642694751*^9, 3.8623257597014084`*^9}, {3.8623257898150434`*^9, 
   3.8623257915858374`*^9}, {3.862325841305958*^9, 3.8623258783986344`*^9}, 
   3.862370095731521*^9, {3.8623721127420893`*^9, 3.8623721440081253`*^9}, {
   3.8623748759777355`*^9, 3.862374898921324*^9}, {3.8623749782959037`*^9, 
   3.8623751183620996`*^9}, {3.8623751505247355`*^9, 
   3.8623751843871436`*^9}, {3.862375233389819*^9, 3.862375370725706*^9}, {
   3.8623758101192417`*^9, 3.8623758441731367`*^9}, {3.862375999794815*^9, 
   3.8623761517891026`*^9}, {3.8623761899376235`*^9, 
   3.8623762638034887`*^9}, {3.862376312489365*^9, 3.8623763268549986`*^9}, {
   3.862376360555352*^9, 3.862376392452074*^9}, {3.862376620134653*^9, 
   3.862376660490346*^9}, {3.862378141493286*^9, 3.8623781460362873`*^9}, {
   3.862378318436725*^9, 3.8623783698195534`*^9}, 3.8623785070735645`*^9, {
   3.8623786079935474`*^9, 3.8623786110639334`*^9}, {3.862378756654248*^9, 
   3.862378791659111*^9}, {3.8623788309756117`*^9, 3.862378834876441*^9}, {
   3.862378936037443*^9, 3.862378938688867*^9}, {3.86237900369206*^9, 
   3.862379025158097*^9}, {3.8623791236678953`*^9, 3.8623791375123158`*^9}, 
   3.86237918209509*^9, {3.8623792578796997`*^9, 3.8623792900098033`*^9}, {
   3.86237935671014*^9, 3.862379356805086*^9}, {3.8623794438325033`*^9, 
   3.862379472018973*^9}, 3.8623795622523513`*^9, {3.8623801824850736`*^9, 
   3.8623801832661343`*^9}, {3.8623817048042893`*^9, 
   3.8623817378303623`*^9}, {3.8623819449263787`*^9, 3.862381966785215*^9}, {
   3.8623822602510605`*^9, 3.8623822842425356`*^9}, {3.8623823180348015`*^9, 
   3.862382319528159*^9}, {3.86238248803139*^9, 3.8623825004755244`*^9}, {
   3.862382562634018*^9, 3.862382614927684*^9}, {3.862382671155985*^9, 
   3.8623827093750067`*^9}, {3.8623830016735697`*^9, 
   3.8623830318857765`*^9}, {3.862383107971726*^9, 3.8623831632969275`*^9}, {
   3.8623833215037975`*^9, 3.862383326936692*^9}, {3.862383486796986*^9, 
   3.862383504245904*^9}, {3.8623835414549775`*^9, 3.862383584534749*^9}, 
   3.862383653775462*^9, {3.862383733456767*^9, 3.862383757919243*^9}, {
   3.862383809131347*^9, 3.8623838572939644`*^9}, {3.862384056592271*^9, 
   3.862384056639629*^9}, {3.8623842311249504`*^9, 3.862384249957221*^9}, {
   3.8623844507536163`*^9, 3.8623844677469835`*^9}, {3.862384586578469*^9, 
   3.8623846095272536`*^9}, {3.862390699625537*^9, 3.862390776126861*^9}, 
   3.862391083165694*^9, {3.8623911211823034`*^9, 3.8623911417698607`*^9}, {
   3.8623911727310505`*^9, 3.862391247450058*^9}, {3.8623914562076473`*^9, 
   3.8623914584260964`*^9}, {3.8624037922125034`*^9, 3.862403859730263*^9}, 
   3.8624045747209044`*^9, {3.8624050550340376`*^9, 3.8624050661391306`*^9}, {
   3.862405108774729*^9, 3.8624051715726075`*^9}, 3.8624058189892383`*^9, {
   3.8625593186270213`*^9, 3.8625593391903524`*^9}, 3.8627320420098143`*^9, {
   3.8627325357502046`*^9, 3.8627325359281607`*^9}, {3.862732635333022*^9, 
   3.862732635847247*^9}, {3.862732866931637*^9, 3.8627329050318255`*^9}, {
   3.8627329891264577`*^9, 3.862732989892825*^9}, {3.8627330244927096`*^9, 
   3.862733026388764*^9}, {3.862746960369712*^9, 3.862747008130308*^9}, {
   3.8627470495391884`*^9, 3.8627470596290812`*^9}, {3.8629067093229237`*^9, 
   3.8629067095907707`*^9}, {3.8629068648340316`*^9, 3.8629068907232237`*^9}},
 CellLabel->
  "In[208]:=",ExpressionUUID->"b91ca808-e506-40fc-b5a5-6ee8eada72d8"],

Cell[BoxData[{
 RowBox[{
  RowBox[{"\[CapitalDelta]", "=", "0.002"}], ";"}], "\[IndentingNewLine]", 
 RowBox[{
  RowBox[{"fig", "=", 
   RowBox[{"Row", "@", 
    RowBox[{"{", "\[IndentingNewLine]", 
     RowBox[{
      RowBox[{"traitEventPlot", "[", 
       RowBox[{"data", ",", 
        RowBox[{"FrameLabel", "->", 
         RowBox[{"{", 
          RowBox[{
          "\"\<Generations\>\"", ",", 
           "\"\<Trait value (\!\(\*StyleBox[\"z\",FontSlant->\"Italic\"]\))\>\
\""}], "}"}]}], ",", 
        RowBox[{"PlotRange", "->", 
         RowBox[{"{", 
          RowBox[{"All", ",", 
           RowBox[{"{", 
            RowBox[{
             RowBox[{"-", "0.1"}], ",", "1.1"}], "}"}]}], "}"}]}]}], "]"}], 
      ",", "\[IndentingNewLine]", 
      RowBox[{"traitTraitPlot", "[", 
       RowBox[{
        RowBox[{"{", 
         RowBox[{
          RowBox[{
           RowBox[{
            RowBox[{"k", "[", "#1", "]"}], "+", 
            RowBox[{"\[CapitalDelta]", "*", "#2"}]}], "&"}], ",", 
          RowBox[{
           RowBox[{
            RowBox[{"d", "[", "#1", "]"}], "+", 
            RowBox[{"\[CapitalDelta]", "*", "#2"}]}], "&"}]}], "}"}], ",", 
        "data", ",", 
        RowBox[{"FrameLabel", "->", 
         RowBox[{"{", 
          RowBox[{
          "\"\<\!\(\*SubscriptBox[StyleBox[\"k\",FontSlant->\"Italic\"], \
\"mut\"]\)\>\"", ",", 
           "\"\<\!\(\*SubscriptBox[StyleBox[\"d\",FontSlant->\"Italic\"], \
\"mut\"]\)\>\""}], "}"}]}], ",", 
        RowBox[{"PlotRange", "->", 
         RowBox[{"{", 
          RowBox[{
           RowBox[{"{", 
            RowBox[{"0", ",", "1"}], "}"}], ",", "All"}], "}"}]}]}], "]"}]}], 
     "\[IndentingNewLine]", "}"}]}]}], 
  "\[IndentingNewLine]"}], "\[IndentingNewLine]", 
 RowBox[{"saveButton", "[", 
  RowBox[{"fig", ",", "\"\<Fig S15\>\""}], "]"}]}], "Input",
 CellChangeTimes->{{3.8623748662467337`*^9, 3.862374866713022*^9}, 
   3.8623761012227497`*^9, {3.862376158640482*^9, 3.8623761600777435`*^9}, 
   3.8623763522642097`*^9, 3.862376587084367*^9, 3.862378528944985*^9, 
   3.86237880441181*^9, {3.8623801935145864`*^9, 3.862380193619052*^9}, {
   3.8623831768881335`*^9, 3.862383188126047*^9}, {3.8623832506520133`*^9, 
   3.8623832667323675`*^9}, {3.862383830962446*^9, 3.862383834597464*^9}, {
   3.8623838800042086`*^9, 3.862383880903281*^9}, {3.8623839192456875`*^9, 
   3.8623839457520957`*^9}, {3.8623844882535305`*^9, 
   3.8623845481821723`*^9}, {3.86238461962733*^9, 3.8623846844157495`*^9}, {
   3.8635264887959414`*^9, 3.863526494857172*^9}},
 CellLabel->
  "In[210]:=",ExpressionUUID->"d7492e5d-856d-4908-8837-da7cc3ece48c"]
}, Closed]]
}, Closed]],

Cell[CellGroupData[{

Cell["Hybrid system (Fig S17)", "Section",
 CellChangeTimes->{{3.8627564615887055`*^9, 3.862756467956212*^9}, {
   3.862907382055175*^9, 3.86290739041967*^9}, {3.862987718188406*^9, 
   3.862987726761301*^9}, {3.862989081963952*^9, 3.8629890846292324`*^9}, {
   3.863059697253544*^9, 3.8630597000185337`*^9}, 3.863526743159148*^9, {
   3.865048548414607*^9, 
   3.86504855206839*^9}},ExpressionUUID->"7268bf10-323b-431a-aff3-\
a073ab09095b"],

Cell[TextData[{
 Cell[BoxData[
  FormBox[
   SubscriptBox["X", "1"], TraditionalForm]],
  FormatType->TraditionalForm,ExpressionUUID->
  "eb782f52-2f39-41c7-9e59-34f8be57f810"],
 " is a waste metabolite, imposing self-inhibition; ",
 Cell[BoxData[
  FormBox[
   SubscriptBox["X", "2"], TraditionalForm]],ExpressionUUID->
  "3203047a-41a9-4c07-91b4-d8384d4424b3"],
 " is an extracellular enzyme that makes ",
 Cell[BoxData[
  FormBox[
   SubscriptBox["R", "2"], TraditionalForm]],ExpressionUUID->
  "3f77e6e8-153d-44a2-8ded-17a32ce3bca6"],
 " available for both species.\nWe assume, that only ",
 Cell[BoxData[
  FormBox[
   SubscriptBox["N", "2"], TraditionalForm]],
  FormatType->TraditionalForm,ExpressionUUID->
  "a32f72f2-0a19-4220-a960-0285f03961ea"],
 " mutates, and its ",
 Cell[BoxData[
  FormBox["d", TraditionalForm]],
  FormatType->TraditionalForm,ExpressionUUID->
  "7c2715b5-a27b-4345-9ae3-f65de8b886a4"],
 " and ",
 Cell[BoxData[
  FormBox["k", TraditionalForm]],
  FormatType->TraditionalForm,ExpressionUUID->
  "7e346c39-41e5-4574-912b-1cf7acb89fde"],
 " depend on the evolutionary trait ",
 Cell[BoxData[
  FormBox["z", TraditionalForm]],
  FormatType->TraditionalForm,ExpressionUUID->
  "87e5c554-2f1a-4d88-a124-502fa1eb382e"],
 ". "
}], "Text",
 CellChangeTimes->{{3.862885078985813*^9, 3.862885093087617*^9}, {
  3.862908623788302*^9, 3.8629086389393077`*^9}, {3.862987823084895*^9, 
  3.8629878486686907`*^9}, {3.862989826532405*^9, 
  3.8629898628552475`*^9}},ExpressionUUID->"7c7807b7-7315-41f6-843a-\
05d09bb04d71"],

Cell[CellGroupData[{

Cell["Definition", "Subsection",
 CellChangeTimes->{{3.8635267075474114`*^9, 
  3.863526710263152*^9}},ExpressionUUID->"cc5f6dd2-190b-4fa0-9d57-\
8c91c798de83"],

Cell[BoxData[{
 RowBox[{
  RowBox[{"ClearAll", "[", 
   RowBox[{
   "n1", ",", "n2", ",", "x1", ",", "x2", ",", "\[Rho]1", ",", "\[Rho]2", ",",
     "t"}], "]"}], ";"}], "\[IndentingNewLine]", 
 RowBox[{
  RowBox[{
   RowBox[{"ClearAll", "[", 
    RowBox[{
    "r1", ",", "r2", ",", "c1", ",", "c2", ",", "b1", ",", "b2", ",", "d1", 
     ",", "d2", ",", "\[Delta]1", ",", "\[Delta]2", ",", "h1", ",", "g2", ",",
      "w2", ",", "k1", ",", "k2", ",", "m1", ",", "m2", ",", "s12", ",", 
     "s22"}], "]"}], ";"}], "\[IndentingNewLine]"}], "\[IndentingNewLine]", 
 RowBox[{
  RowBox[{
   RowBox[{"res", "=", 
    RowBox[{"{", 
     RowBox[{"(*", " ", 
      RowBox[{"Resource", " ", "dynamics"}], " ", "*)"}], 
     "\[IndentingNewLine]", 
     RowBox[{
      RowBox[{
       RowBox[{"\[Rho]1", "[", "t", "]"}], "==", 
       RowBox[{"r1", "-", 
        RowBox[{"c1", " ", 
         RowBox[{"n1", "[", "t", "]"}]}]}]}], ",", "\[IndentingNewLine]", 
      RowBox[{
       RowBox[{"\[Rho]2", "[", "t", "]"}], "==", 
       RowBox[{"r2", "-", 
        RowBox[{"c2", " ", 
         RowBox[{"n2", "[", "t", "]"}]}]}]}]}], "\[IndentingNewLine]", 
     "}"}]}], ";"}], "\[IndentingNewLine]"}], "\[IndentingNewLine]", 
 RowBox[{
  RowBox[{
   RowBox[{"spec", "=", 
    RowBox[{"{", 
     RowBox[{"(*", " ", 
      RowBox[{"Species", " ", "dynamics"}], " ", "*)"}], 
     "\[IndentingNewLine]", 
     RowBox[{
      RowBox[{
       RowBox[{
        RowBox[{"n1", "'"}], "[", "t", "]"}], "==", 
       RowBox[{
        RowBox[{"n1", "[", "t", "]"}], 
        RowBox[{"(", 
         RowBox[{
          RowBox[{
           RowBox[{"\[Rho]1", "[", "t", "]"}], "b1"}], "+", 
          RowBox[{
           RowBox[{"\[Rho]1", "[", "t", "]"}], 
           FractionBox[
            RowBox[{"s12", " ", 
             RowBox[{"x2", "[", "t", "]"}]}], 
            RowBox[{"m1", "+", 
             RowBox[{"x2", "[", "t", "]"}]}]]}], "-", 
          RowBox[{"h1", " ", 
           RowBox[{"x1", "[", "t", "]"}]}], "-", "d1"}], ")"}]}]}], ",", 
      "\[IndentingNewLine]", 
      RowBox[{
       RowBox[{
        RowBox[{"n2", "'"}], "[", "t", "]"}], "==", 
       RowBox[{
        RowBox[{"n2", "[", "t", "]"}], 
        RowBox[{"(", 
         RowBox[{
          RowBox[{
           RowBox[{"\[Rho]2", "[", "t", "]"}], "b2"}], "+", 
          RowBox[{"g2", " ", 
           RowBox[{"x1", "[", "t", "]"}]}], "+", 
          RowBox[{
           RowBox[{"\[Rho]2", "[", "t", "]"}], 
           FractionBox[
            RowBox[{"s22", " ", 
             RowBox[{"x2", "[", "t", "]"}]}], 
            RowBox[{"m2", "+", 
             RowBox[{"x2", "[", "t", "]"}]}]]}], "-", "d2"}], ")"}]}]}]}], 
     "\[IndentingNewLine]", "}"}]}], ";"}], 
  "\[IndentingNewLine]"}], "\[IndentingNewLine]", 
 RowBox[{
  RowBox[{
   RowBox[{"met", "=", 
    RowBox[{"{", 
     RowBox[{"(*", " ", 
      RowBox[{"Metabolite", " ", "dynamics"}], " ", "*)"}], 
     "\[IndentingNewLine]", 
     RowBox[{
      RowBox[{
       RowBox[{
        RowBox[{"x1", "'"}], "[", "t", "]"}], "==", 
       RowBox[{
        RowBox[{"k1", " ", 
         RowBox[{"n1", "[", "t", "]"}]}], "-", 
        RowBox[{"w2", " ", 
         RowBox[{"n2", "[", "t", "]"}], " ", 
         RowBox[{"x1", "[", "t", "]"}]}], "-", 
        RowBox[{"\[Delta]1", " ", 
         RowBox[{"x1", "[", "t", "]"}]}]}]}], ",", "\[IndentingNewLine]", 
      RowBox[{
       RowBox[{
        RowBox[{"x2", "'"}], "[", "t", "]"}], "==", 
       RowBox[{
        RowBox[{"k2", " ", 
         RowBox[{"n2", "[", "t", "]"}]}], "-", 
        RowBox[{"\[Delta]2", " ", 
         RowBox[{"x2", "[", "t", "]"}]}]}]}]}], "\[IndentingNewLine]", 
     "}"}]}], ";"}], "\[IndentingNewLine]"}], "\[IndentingNewLine]", 
 RowBox[{
  RowBox[{
   RowBox[{"sp", "=", 
    RowBox[{"{", 
     RowBox[{"n1", ",", "n2", ",", "n3"}], "}"}]}], ";"}], 
  "\[IndentingNewLine]"}], "\[IndentingNewLine]", 
 RowBox[{
  RowBox[{
   RowBox[{"fastResDyn", "=", 
    RowBox[{"Rule", "@@@", "res"}]}], ";"}], 
  RowBox[{"(*", " ", 
   RowBox[{"Assuming", " ", "fast", " ", "resource", " ", "dynamics"}], " ", 
   "*)"}]}], "\[IndentingNewLine]", 
 RowBox[{
  RowBox[{"fastMetDyn", "=", 
   RowBox[{"Flatten", "@", 
    RowBox[{"Solve", "[", 
     RowBox[{
      RowBox[{"Thread", "[", 
       RowBox[{"0", "==", 
        RowBox[{"(", 
         RowBox[{"Last", "/@", "met"}], ")"}]}], "]"}], ",", 
      RowBox[{"{", 
       RowBox[{
        RowBox[{"x1", "[", "t", "]"}], ",", 
        RowBox[{"x2", "[", "t", "]"}]}], "}"}]}], "]"}]}]}], 
  RowBox[{"(*", " ", 
   RowBox[{"Assuming", " ", "fast", " ", "metabolite", " ", "dynamics"}], " ",
    "*)"}], "\[IndentingNewLine]"}], "\[IndentingNewLine]", 
 RowBox[{
  RowBox[{"odeH", "=", 
   RowBox[{
    RowBox[{"spec", "/.", "fastResDyn"}], "/.", "fastMetDyn"}]}], 
  ";"}], "\[IndentingNewLine]", 
 RowBox[{"Column", "@", "odeH"}]}], "Input",
 CellChangeTimes->{{3.8581554727480416`*^9, 3.8581555085826187`*^9}, {
   3.8581563924154935`*^9, 3.858156393048766*^9}, {3.8581770741897755`*^9, 
   3.85817710673673*^9}, 3.8581771518806477`*^9, {3.8582209967511373`*^9, 
   3.8582210019680552`*^9}, {3.8582210954227314`*^9, 3.858221098693358*^9}, {
   3.8587389799128*^9, 3.858739065273894*^9}, {3.858739192731018*^9, 
   3.85873919739771*^9}, {3.858739580570883*^9, 3.8587395904506617`*^9}, {
   3.85873996133442*^9, 3.858739973900003*^9}, {3.8587401095436516`*^9, 
   3.8587401548476944`*^9}, 3.8587402212757473`*^9, {3.8587405692287645`*^9, 
   3.85874057224463*^9}, 3.858741452706868*^9, {3.8587534557232018`*^9, 
   3.8587534804574375`*^9}, {3.8602165554122963`*^9, 
   3.8602166744733515`*^9}, {3.8602167616135263`*^9, 3.860216789843273*^9}, {
   3.8602169038550544`*^9, 3.8602170805823107`*^9}, 3.8602171507816534`*^9, {
   3.862044978504235*^9, 3.8620449792709785`*^9}, {3.862045061045545*^9, 
   3.862045061176857*^9}, {3.862374948564953*^9, 3.8623749497563815`*^9}, {
   3.8623804242513285`*^9, 3.8623804456029177`*^9}, {3.8623890341742334`*^9, 
   3.862389095766117*^9}, 3.8624768778112144`*^9, {3.8627565035098314`*^9, 
   3.8627565892947707`*^9}, {3.8627566354382286`*^9, 
   3.8627566934303417`*^9}, {3.862756734745037*^9, 3.8627567454515676`*^9}, {
   3.8627567776318254`*^9, 3.862756784441334*^9}, {3.8627568245728807`*^9, 
   3.8627568326947536`*^9}, {3.8627568885026245`*^9, 3.862756942060069*^9}, {
   3.8627569734435606`*^9, 3.862757001179586*^9}, {3.8627570370396194`*^9, 
   3.862757074799488*^9}, {3.8627571345423555`*^9, 3.8627571421433597`*^9}, {
   3.862885149582206*^9, 3.8628851680972295`*^9}, {3.862885584856584*^9, 
   3.8628856825077033`*^9}, {3.862885743795602*^9, 3.8628857794646626`*^9}, {
   3.862987779263788*^9, 3.862987816392844*^9}, {3.862988047861966*^9, 
   3.86298804841968*^9}, {3.8629880936793165`*^9, 3.862988191126523*^9}, {
   3.862988240577545*^9, 3.8629883350480084`*^9}, {3.86298838200189*^9, 
   3.862988396309517*^9}, {3.862988438821145*^9, 3.8629885919910917`*^9}, 
   3.86298862220308*^9, {3.863059802368132*^9, 3.8630598184883804`*^9}, 
   3.863060153734931*^9},
 CellLabel->
  "In[213]:=",ExpressionUUID->"36216ad1-9fc7-4dc6-a049-1acfb6ba10e1"],

Cell[BoxData[{
 RowBox[{
  RowBox[{"ClearAll", "[", 
   RowBox[{"i", ",", "n", ",", "m", ",", "k", ",", "d", ",", "z"}], "]"}], 
  ";"}], "\[IndentingNewLine]", 
 RowBox[{
  RowBox[{"ClearAll", "[", 
   RowBox[{
   "b1", ",", "b2", ",", "r1", ",", "r2", ",", "c1", ",", "c2", ",", "d1", 
    ",", "k1", ",", "h1", ",", "g2", ",", "w2", ",", "\[Delta]1", ",", 
    "\[Delta]2", ",", "s11", ",", "s22", ",", "m1", ",", "m2"}], "]"}], 
  ";"}], "\[IndentingNewLine]", 
 RowBox[{
  RowBox[{
   RowBox[{"ClearAll", "[", 
    RowBox[{
    "\[Mu]", ",", "\[Sigma]", ",", "\[Eta]", ",", "sd", ",", "tinv", ",", 
     "dinv", ",", "\[Theta]", ",", "iter", ",", "par", ",", "to"}], "]"}], 
   ";"}], "\[IndentingNewLine]"}], "\[IndentingNewLine]", 
 RowBox[{
  RowBox[{
   RowBox[{"to", "=", 
    RowBox[{"{", 
     RowBox[{
      RowBox[{"\[Mu]", "->", 
       RowBox[{"1", "/", "2"}]}], ",", 
      RowBox[{"\[Sigma]", "->", 
       RowBox[{"2", "/", "10"}]}], ",", 
      RowBox[{"\[Eta]", "->", 
       RowBox[{"1", "/", "10"}]}]}], "}"}]}], ";"}], "\[IndentingNewLine]", 
  RowBox[{"(*", " ", 
   RowBox[{
    RowBox[{"NOTE", ":", " ", 
     RowBox[{"Evolutionary", " ", "parameters"}]}], ",", " ", 
    RowBox[{"dependent", " ", "on", " ", "trait", " ", "z"}]}], " ", 
   "*)"}]}], "\[IndentingNewLine]", 
 RowBox[{
  RowBox[{
   RowBox[{"k", "[", "z_", "]"}], ":=", 
   RowBox[{
    RowBox[{"(", 
     RowBox[{
      RowBox[{"(", 
       RowBox[{"1", "+", 
        RowBox[{"Tanh", "[", 
         RowBox[{
          RowBox[{"(", 
           RowBox[{"z", "-", "\[Mu]"}], ")"}], "/", "\[Sigma]"}], "]"}]}], 
       ")"}], "/", "2"}], ")"}], "/.", "to"}]}], ";"}], "\[IndentingNewLine]", 
 RowBox[{
  RowBox[{
   RowBox[{
    RowBox[{"d", "[", "z_", "]"}], ":=", 
    RowBox[{
     RowBox[{"(", 
      RowBox[{"\[Eta]", " ", 
       RowBox[{"Max", "[", 
        RowBox[{"0", ",", "z"}], "]"}]}], ")"}], "/.", "to"}]}], ";"}], 
  "\[IndentingNewLine]"}], "\[IndentingNewLine]", 
 RowBox[{
  RowBox[{"sp1", "=", 
   RowBox[{
    RowBox[{"n", "[", "i", "]"}], " ", 
    RowBox[{"(", 
     RowBox[{
      RowBox[{"-", "d1"}], "+", 
      RowBox[{
       RowBox[{"(", 
        RowBox[{"r1", "-", 
         RowBox[{"c1", " ", 
          RowBox[{"Sum", "[", 
           RowBox[{
            RowBox[{"n", "[", "j", "]"}], ",", 
            RowBox[{"{", 
             RowBox[{"j", ",", 
              RowBox[{"m", "[", "1", "]"}]}], "}"}]}], "]"}]}]}], ")"}], 
       "b1"}], " ", "-", 
      RowBox[{"h1", 
       FractionBox[
        RowBox[{"k1", " ", 
         RowBox[{"Sum", "[", 
          RowBox[{
           RowBox[{"n", "[", "j", "]"}], ",", 
           RowBox[{"{", 
            RowBox[{"j", ",", 
             RowBox[{"m", "[", "1", "]"}]}], "}"}]}], "]"}]}], 
        RowBox[{"\[Delta]1", "+", 
         RowBox[{"w2", " ", 
          RowBox[{"Sum", "[", 
           RowBox[{
            RowBox[{"n", "[", "j", "]"}], ",", 
            RowBox[{"{", 
             RowBox[{"j", ",", 
              RowBox[{"m", "[", "2", "]"}]}], "}"}]}], "]"}]}]}]]}], "+", 
      RowBox[{
       RowBox[{"(", 
        RowBox[{"r1", "-", 
         RowBox[{"c1", " ", 
          RowBox[{"Sum", "[", 
           RowBox[{
            RowBox[{"n", "[", "j", "]"}], ",", 
            RowBox[{"{", 
             RowBox[{"j", ",", 
              RowBox[{"m", "[", "1", "]"}]}], "}"}]}], "]"}]}]}], ")"}], 
       FractionBox[
        RowBox[{"s12", " ", 
         RowBox[{"Sum", "[", 
          RowBox[{
           RowBox[{
            RowBox[{"k", "[", 
             RowBox[{"z", "[", "j", "]"}], "]"}], 
            RowBox[{"n", "[", "j", "]"}]}], ",", 
           RowBox[{"{", 
            RowBox[{"j", ",", 
             RowBox[{"m", "[", "2", "]"}]}], "}"}]}], "]"}]}], 
        RowBox[{
         RowBox[{"\[Delta]2", " ", "m1"}], "+", 
         RowBox[{"Sum", "[", 
          RowBox[{
           RowBox[{
            RowBox[{"k", "[", 
             RowBox[{"z", "[", "j", "]"}], "]"}], 
            RowBox[{"n", "[", "j", "]"}]}], ",", 
           RowBox[{"{", 
            RowBox[{"j", ",", 
             RowBox[{"m", "[", "2", "]"}]}], "}"}]}], "]"}]}]]}]}], ")"}]}]}],
   ";"}], "\[IndentingNewLine]", 
 RowBox[{
  RowBox[{"sp2", "=", 
   RowBox[{
    RowBox[{"n", "[", "i", "]"}], " ", 
    RowBox[{"(", 
     RowBox[{
      RowBox[{"-", 
       RowBox[{"d", "[", 
        RowBox[{"z", "[", "i", "]"}], "]"}]}], "+", 
      RowBox[{
       RowBox[{"(", 
        RowBox[{"r2", "-", 
         RowBox[{"c2", " ", 
          RowBox[{"Sum", "[", 
           RowBox[{
            RowBox[{"n", "[", "j", "]"}], ",", 
            RowBox[{"{", 
             RowBox[{"j", ",", 
              RowBox[{"m", "[", "2", "]"}]}], "}"}]}], "]"}]}]}], ")"}], 
       "b2"}], "+", 
      RowBox[{"g2", 
       FractionBox[
        RowBox[{"k1", " ", 
         RowBox[{"Sum", "[", 
          RowBox[{
           RowBox[{"n", "[", "j", "]"}], ",", 
           RowBox[{"{", 
            RowBox[{"j", ",", 
             RowBox[{"m", "[", "1", "]"}]}], "}"}]}], "]"}]}], 
        RowBox[{"\[Delta]1", "+", 
         RowBox[{"w2", " ", 
          RowBox[{"Sum", "[", 
           RowBox[{
            RowBox[{"n", "[", "j", "]"}], ",", 
            RowBox[{"{", 
             RowBox[{"j", ",", 
              RowBox[{"m", "[", "2", "]"}]}], "}"}]}], "]"}]}]}]]}], "+", 
      RowBox[{
       RowBox[{"(", 
        RowBox[{"r2", "-", 
         RowBox[{"c2", " ", 
          RowBox[{"Sum", "[", 
           RowBox[{
            RowBox[{"n", "[", "j", "]"}], ",", 
            RowBox[{"{", 
             RowBox[{"j", ",", 
              RowBox[{"m", "[", "2", "]"}]}], "}"}]}], "]"}]}]}], ")"}], 
       FractionBox[
        RowBox[{"s22", " ", 
         RowBox[{"Sum", "[", 
          RowBox[{
           RowBox[{
            RowBox[{"k", "[", 
             RowBox[{"z", "[", "j", "]"}], "]"}], 
            RowBox[{"n", "[", "j", "]"}]}], ",", 
           RowBox[{"{", 
            RowBox[{"j", ",", 
             RowBox[{"m", "[", "2", "]"}]}], "}"}]}], "]"}]}], 
        RowBox[{
         RowBox[{"\[Delta]2", " ", "m2"}], "+", 
         RowBox[{"Sum", "[", 
          RowBox[{
           RowBox[{
            RowBox[{"k", "[", 
             RowBox[{"z", "[", "j", "]"}], "]"}], 
            RowBox[{"n", "[", "j", "]"}]}], ",", 
           RowBox[{"{", 
            RowBox[{"j", ",", 
             RowBox[{"m", "[", "2", "]"}]}], "}"}]}], "]"}]}]]}]}], ")"}]}]}],
   ";"}]}], "Input",
 CellChangeTimes->{{3.8627570933376017`*^9, 3.8627571167796044`*^9}, {
  3.8627571722407975`*^9, 3.862757190923165*^9}, {3.8627572961849327`*^9, 
  3.862757472610989*^9}, {3.862757701759249*^9, 3.862757725716071*^9}, {
  3.8628860654981437`*^9, 3.8628863302551794`*^9}, {3.862988632701335*^9, 
  3.862988688711398*^9}, {3.8629887287298656`*^9, 3.8629888693692684`*^9}, {
  3.862988903837112*^9, 3.8629889050010543`*^9}, {3.8629897630212307`*^9, 
  3.862989803641178*^9}, {3.8629899682796946`*^9, 3.8629899779636836`*^9}, {
  3.8629900606595583`*^9, 3.8629900610701284`*^9}},
 CellLabel->
  "In[223]:=",ExpressionUUID->"bce9b0f3-3387-4fbf-8be1-d6d35cf392d7"]
}, Closed]],

Cell[CellGroupData[{

Cell["Simple iteration (Fig S17)", "Subsection",
 CellChangeTimes->{{3.862732047864284*^9, 3.862732060235402*^9}, {
  3.8635266967825756`*^9, 
  3.8635267005180807`*^9}},ExpressionUUID->"015744f3-4a2b-4c72-b569-\
b3d27e6965de"],

Cell[BoxData[{
 RowBox[{
  RowBox[{
   RowBox[{"par", "=", 
    RowBox[{"<|", "\[IndentingNewLine]", 
     RowBox[{
      RowBox[{"r1", "\[Rule]", "1"}], ",", 
      RowBox[{"r2", "\[Rule]", "1"}], ",", 
      RowBox[{"\[Delta]1", "\[Rule]", 
       RowBox[{"1", "/", "10"}]}], ",", 
      RowBox[{"\[Delta]2", "\[Rule]", 
       RowBox[{"1", "/", "10"}]}], ",", "\[IndentingNewLine]", 
      RowBox[{"c1", "\[Rule]", "1"}], ",", 
      RowBox[{"c2", "\[Rule]", ".1"}], ",", "\[IndentingNewLine]", 
      RowBox[{"b1", "\[Rule]", "1"}], ",", 
      RowBox[{"b2", "\[Rule]", ".1"}], ",", "\[IndentingNewLine]", 
      RowBox[{"m1", "->", "1"}], ",", 
      RowBox[{"m2", "->", "1"}], ",", "\[IndentingNewLine]", 
      RowBox[{"d1", "->", ".01"}], ",", 
      RowBox[{"k1", "->", "1"}], ",", 
      RowBox[{"h1", "->", "1"}], ",", "\[IndentingNewLine]", 
      RowBox[{"g2", "->", "1"}], ",", 
      RowBox[{"w2", "->", "1"}], ",", "\[IndentingNewLine]", 
      RowBox[{"s12", "->", ".1"}], ",", 
      RowBox[{"s22", "->", ".1"}], ",", "\[IndentingNewLine]", 
      RowBox[{"sd", "->", ".01"}], ",", 
      RowBox[{"\[Theta]", "->", 
       SuperscriptBox["10", 
        RowBox[{"-", "3"}]]}], ",", 
      RowBox[{"dinv", "->", "0.01"}], ",", 
      RowBox[{"tinv", "->", "500000"}], ",", 
      RowBox[{"iter", "->", "250"}]}], "|>"}]}], ";"}], 
  "\[IndentingNewLine]"}], "\[IndentingNewLine]", 
 RowBox[{
  RowBox[{"data", "=", 
   RowBox[{"adaptiveDynamics", "[", 
    RowBox[{
     RowBox[{
      RowBox[{"{", 
       RowBox[{"sp1", ",", "sp2"}], "}"}], "/.", "par"}], ",", 
     RowBox[{"{", 
      RowBox[{"0", ",", "1"}], "}"}], ",", 
     RowBox[{"{", 
      RowBox[{
       RowBox[{"{", 
        RowBox[{"n", "[", "1", "]"}], "}"}], ",", 
       RowBox[{"{", 
        RowBox[{"n", "[", "2", "]"}], "}"}]}], "}"}], ",", 
     RowBox[{"{", 
      RowBox[{"10.", ",", "10."}], "}"}], ",", 
     RowBox[{"{", 
      RowBox[{"1.", ",", ".9"}], "}"}], ",", 
     RowBox[{"par", "@", "iter"}], ",", "\[IndentingNewLine]", 
     RowBox[{"\"\<Verbose\>\"", "->", 
      RowBox[{"(", 
       RowBox[{
        RowBox[{
         RowBox[{"par", "@", "iter"}], "<", "10"}], "&"}], ")"}]}], ",", 
     "\[IndentingNewLine]", 
     RowBox[{"\"\<TraitVariable\>\"", "->", "z"}], ",", 
     RowBox[{"\"\<SpeciesVariable\>\"", "->", "n"}], ",", 
     "\[IndentingNewLine]", 
     RowBox[{"\"\<InvasionDensity\>\"", "->", 
      RowBox[{"par", "@", "dinv"}]}], ",", 
     RowBox[{"\"\<InvasionTime\>\"", "->", 
      RowBox[{"par", "@", "tinv"}]}], ",", 
     RowBox[{"\"\<ExtinctionThreshold\>\"", "->", 
      RowBox[{"par", "@", "\[Theta]"}]}], ",", "\[IndentingNewLine]", 
     RowBox[{"\"\<MutationFunction\>\"", "->", 
      RowBox[{"(", 
       RowBox[{
        RowBox[{"perturb", "[", 
         RowBox[{"#", ",", 
          RowBox[{"par", "@", "sd"}]}], "]"}], "&"}], ")"}]}], ",", 
     RowBox[{"\"\<TraitFunction\>\"", "->", 
      RowBox[{"(", 
       RowBox[{
        RowBox[{"{", 
         RowBox[{
          RowBox[{"k", "@", "#"}], ",", 
          RowBox[{"d", "@", "#"}]}], "}"}], "&"}], ")"}]}], ",", 
     RowBox[{"RandomSeeding", "->", "47783"}]}], "]"}]}], ";"}]}], "Input",
 CellChangeTimes->{{3.8618952288933053`*^9, 3.8618953792656965`*^9}, {
   3.8618954118938217`*^9, 3.861895501536151*^9}, {3.8618955316305294`*^9, 
   3.8618955637864323`*^9}, {3.8619790008067245`*^9, 3.861979006648972*^9}, {
   3.861979038835636*^9, 3.8619790861266904`*^9}, {3.8619791836817703`*^9, 
   3.8619791948840714`*^9}, 3.861979299792532*^9, 3.8619793336025257`*^9, {
   3.8619807494768085`*^9, 3.8619807694596057`*^9}, 3.8619809225481596`*^9, 
   3.8619813913909173`*^9, {3.861981423057556*^9, 3.8619814454539833`*^9}, {
   3.8619825697694654`*^9, 3.8619825771444817`*^9}, 3.861983845120454*^9, {
   3.861983923938196*^9, 3.86198392418864*^9}, {3.861984387342553*^9, 
   3.8619843931614313`*^9}, 3.8619844615253334`*^9, {3.862038398592093*^9, 
   3.8620384388206043`*^9}, {3.862038759764883*^9, 3.8620387602162695`*^9}, {
   3.8620388119053354`*^9, 3.8620388126179867`*^9}, {3.8620398737223997`*^9, 
   3.862039877044688*^9}, 3.8620399413146667`*^9, {3.8620399803764863`*^9, 
   3.862040004913026*^9}, 3.862040112527481*^9, {3.862040390211881*^9, 
   3.862040412586526*^9}, {3.8620406959802666`*^9, 3.862040701001526*^9}, {
   3.8620414245480695`*^9, 3.862041431021619*^9}, {3.8620415149223557`*^9, 
   3.8620415226874633`*^9}, 3.862041581525412*^9, {3.862041696256487*^9, 
   3.862041763407044*^9}, {3.862042044624013*^9, 3.862042059266814*^9}, {
   3.8620428285241547`*^9, 3.862042828647085*^9}, {3.8620429519188747`*^9, 
   3.862042987806746*^9}, {3.8620430556314044`*^9, 3.8620430836583385`*^9}, 
   3.8623034575300283`*^9, 3.86231525877722*^9, {3.862316154752345*^9, 
   3.862316171774829*^9}, {3.8623171392904706`*^9, 3.8623171396973944`*^9}, {
   3.862317408316823*^9, 3.8623174097887015`*^9}, {3.8623174555142994`*^9, 
   3.86231747318558*^9}, {3.8623255372539625`*^9, 3.8623256107062654`*^9}, {
   3.862325642694751*^9, 3.8623257597014084`*^9}, {3.8623257898150434`*^9, 
   3.8623257915858374`*^9}, {3.862325841305958*^9, 3.8623258783986344`*^9}, 
   3.862370095731521*^9, {3.8623721127420893`*^9, 3.8623721440081253`*^9}, {
   3.8623748759777355`*^9, 3.862374898921324*^9}, {3.8623749782959037`*^9, 
   3.8623751183620996`*^9}, {3.8623751505247355`*^9, 
   3.8623751843871436`*^9}, {3.862375233389819*^9, 3.862375370725706*^9}, {
   3.8623758101192417`*^9, 3.8623758441731367`*^9}, {3.862375999794815*^9, 
   3.8623761517891026`*^9}, {3.8623761899376235`*^9, 
   3.8623762638034887`*^9}, {3.862376312489365*^9, 3.8623763268549986`*^9}, {
   3.862376360555352*^9, 3.862376392452074*^9}, {3.862376620134653*^9, 
   3.862376660490346*^9}, {3.862378141493286*^9, 3.8623781460362873`*^9}, {
   3.862378318436725*^9, 3.8623783698195534`*^9}, 3.8623785070735645`*^9, {
   3.8623786079935474`*^9, 3.8623786110639334`*^9}, {3.862378756654248*^9, 
   3.862378791659111*^9}, {3.8623788309756117`*^9, 3.862378834876441*^9}, {
   3.862378936037443*^9, 3.862378938688867*^9}, {3.86237900369206*^9, 
   3.862379025158097*^9}, {3.8623791236678953`*^9, 3.8623791375123158`*^9}, 
   3.86237918209509*^9, {3.8623792578796997`*^9, 3.8623792900098033`*^9}, {
   3.86237935671014*^9, 3.862379356805086*^9}, {3.8623794438325033`*^9, 
   3.862379472018973*^9}, 3.8623795622523513`*^9, {3.8623801824850736`*^9, 
   3.8623801832661343`*^9}, {3.8623817048042893`*^9, 
   3.8623817378303623`*^9}, {3.8623819449263787`*^9, 3.862381966785215*^9}, {
   3.8623822602510605`*^9, 3.8623822842425356`*^9}, {3.8623823180348015`*^9, 
   3.862382319528159*^9}, {3.86238248803139*^9, 3.8623825004755244`*^9}, {
   3.862382562634018*^9, 3.862382614927684*^9}, {3.862382671155985*^9, 
   3.8623827093750067`*^9}, {3.8623830016735697`*^9, 
   3.8623830318857765`*^9}, {3.862383107971726*^9, 3.8623831632969275`*^9}, {
   3.8623833215037975`*^9, 3.862383326936692*^9}, {3.862383486796986*^9, 
   3.862383504245904*^9}, {3.8623835414549775`*^9, 3.862383584534749*^9}, 
   3.862383653775462*^9, {3.862383733456767*^9, 3.862383757919243*^9}, {
   3.862383809131347*^9, 3.8623838572939644`*^9}, {3.862384056592271*^9, 
   3.862384056639629*^9}, {3.8623842311249504`*^9, 3.862384249957221*^9}, {
   3.8623844507536163`*^9, 3.8623844677469835`*^9}, {3.862384586578469*^9, 
   3.8623846095272536`*^9}, {3.862390699625537*^9, 3.862390776126861*^9}, 
   3.862391083165694*^9, {3.8623911211823034`*^9, 3.8623911417698607`*^9}, {
   3.8623911727310505`*^9, 3.862391247450058*^9}, {3.8623914562076473`*^9, 
   3.8623914584260964`*^9}, {3.8624037922125034`*^9, 3.862403859730263*^9}, 
   3.8624045747209044`*^9, {3.8624050550340376`*^9, 3.8624050661391306`*^9}, {
   3.862405108774729*^9, 3.8624051715726075`*^9}, 3.8624058189892383`*^9, {
   3.8625593186270213`*^9, 3.8625593391903524`*^9}, 3.8627320420098143`*^9, {
   3.8627325357502046`*^9, 3.8627325359281607`*^9}, {3.862732635333022*^9, 
   3.862732635847247*^9}, {3.862732866931637*^9, 3.8627329050318255`*^9}, {
   3.8627329891264577`*^9, 3.862732989892825*^9}, {3.8627330244927096`*^9, 
   3.862733026388764*^9}, {3.862746960369712*^9, 3.862747008130308*^9}, {
   3.8627470495391884`*^9, 3.8627470596290812`*^9}, {3.8629067093229237`*^9, 
   3.8629067095907707`*^9}, {3.8629068648340316`*^9, 
   3.8629068907232237`*^9}, {3.8629898903613663`*^9, 
   3.8629899490211515`*^9}, {3.862989991803561*^9, 3.862989998291541*^9}, {
   3.862990055403686*^9, 3.8629900874237795`*^9}},
 CellLabel->
  "In[231]:=",ExpressionUUID->"1acd4848-8fac-4826-bb57-b72fbebaac94"],

Cell[BoxData[{
 RowBox[{
  RowBox[{"\[CapitalDelta]", "=", "0.002"}], ";"}], "\[IndentingNewLine]", 
 RowBox[{
  RowBox[{"fig", "=", 
   RowBox[{"Pane", "@", 
    RowBox[{"Row", "@", 
     RowBox[{"{", "\[IndentingNewLine]", 
      RowBox[{
       RowBox[{"traitEventPlot", "[", 
        RowBox[{"data", ",", 
         RowBox[{"FrameLabel", "->", 
          RowBox[{"{", 
           RowBox[{
           "\"\<Generations\>\"", ",", 
            "\"\<Trait value \
(\!\(\*StyleBox[\"z\",FontSlant->\"Italic\"]\))\>\""}], "}"}]}], ",", 
         RowBox[{"PlotRange", "->", 
          RowBox[{"{", 
           RowBox[{"All", ",", 
            RowBox[{"{", 
             RowBox[{
              RowBox[{"-", "0.1"}], ",", "1.1"}], "}"}]}], "}"}]}]}], "]"}], 
       ",", "\[IndentingNewLine]", 
       RowBox[{"traitTraitPlot", "[", 
        RowBox[{
         RowBox[{"{", 
          RowBox[{
           RowBox[{
            RowBox[{
             RowBox[{"k", "[", "#1", "]"}], "+", 
             RowBox[{"\[CapitalDelta]", "*", "#2"}]}], "&"}], ",", 
           RowBox[{
            RowBox[{
             RowBox[{"d", "[", "#1", "]"}], "+", 
             RowBox[{"\[CapitalDelta]", "*", "#2"}]}], "&"}]}], "}"}], ",", 
         "data", ",", 
         RowBox[{"FrameLabel", "->", 
          RowBox[{"{", 
           RowBox[{
           "\"\<\!\(\*SubscriptBox[StyleBox[\"k\",FontSlant->\"Italic\"], \
\"mut\"]\)\>\"", ",", 
            "\"\<\!\(\*SubscriptBox[StyleBox[\"d\",FontSlant->\"Italic\"], \
\"mut\"]\)\>\""}], "}"}]}], ",", 
         RowBox[{"PlotRange", "->", 
          RowBox[{"{", 
           RowBox[{
            RowBox[{"{", 
             RowBox[{"0", ",", "1"}], "}"}], ",", "All"}], "}"}]}]}], "]"}]}],
       "\[IndentingNewLine]", "}"}]}]}]}], 
  "\[IndentingNewLine]"}], "\[IndentingNewLine]", 
 RowBox[{"saveButton", "[", 
  RowBox[{"fig", ",", "\"\<Fig S17\>\""}], "]"}]}], "Input",
 CellChangeTimes->{{3.8623748662467337`*^9, 3.862374866713022*^9}, 
   3.8623761012227497`*^9, {3.862376158640482*^9, 3.8623761600777435`*^9}, 
   3.8623763522642097`*^9, 3.862376587084367*^9, 3.862378528944985*^9, 
   3.86237880441181*^9, {3.8623801935145864`*^9, 3.862380193619052*^9}, {
   3.8623831768881335`*^9, 3.862383188126047*^9}, {3.8623832506520133`*^9, 
   3.8623832667323675`*^9}, {3.862383830962446*^9, 3.862383834597464*^9}, {
   3.8623838800042086`*^9, 3.862383880903281*^9}, {3.8623839192456875`*^9, 
   3.8623839457520957`*^9}, {3.8623844882535305`*^9, 
   3.8623845481821723`*^9}, {3.86238461962733*^9, 3.8623846844157495`*^9}, {
   3.863526591099805*^9, 3.8635265977213783`*^9}, {3.8635266555627117`*^9, 
   3.8635266591559205`*^9}},
 CellLabel->
  "In[233]:=",ExpressionUUID->"dddbce45-c404-48fc-976e-d98bc0b0366d"]
}, Closed]]
}, Closed]]
}, Open  ]]
},
AutoGeneratedPackage->None,
WindowSize->{1440., 755.25},
WindowMargins->{{-182.25, Automatic}, {546.75, Automatic}},
Magnification:>1. Inherited,
FrontEndVersion->"13.0 for Microsoft Windows (64-bit) (February 4, 2022)",
StyleDefinitions->"ReverseColor.nb",
ExpressionUUID->"bf6a0f52-b163-459b-a536-b6f3845dc9ff"
]
(* End of Notebook Content *)

(* Internal cache information *)
(*CellTagsOutline
CellTagsIndex->{}
*)
(*CellTagsIndex
CellTagsIndex->{}
*)
(*NotebookFileOutline
Notebook[{
Cell[CellGroupData[{
Cell[580, 22, 233, 4, 98, "Title",ExpressionUUID->"a8701078-11d4-4fd6-a129-ae2d0d2f92f3"],
Cell[816, 28, 352, 7, 38, "Text",ExpressionUUID->"151b497b-c5bc-4ab6-a94c-e5b409bfd657"],
Cell[1171, 37, 1225, 41, 38, "Text",ExpressionUUID->"e4acb259-315e-40cd-a62a-3d1bcc307491"],
Cell[2399, 80, 297, 6, 50, "Text",ExpressionUUID->"1f26a0bc-f4a9-4916-94cc-a3de4dfe58c9"],
Cell[CellGroupData[{
Cell[2721, 90, 179, 3, 67, "Section",ExpressionUUID->"3582c6fe-681e-4de2-a112-8ad6cfa65bbc"],
Cell[CellGroupData[{
Cell[2925, 97, 163, 3, 54, "Subsection",ExpressionUUID->"cf6ee936-22df-473f-b3a3-4c7acc4d4eb7"],
Cell[3091, 102, 1543, 39, 179, "Input",ExpressionUUID->"84805613-4a64-4fbf-b5ae-1132f97f30c5",
 InitializationCell->True]
}, Closed]],
Cell[CellGroupData[{
Cell[4671, 146, 169, 3, 38, "Subsection",ExpressionUUID->"e1e7b662-9310-4f5d-a494-1cdcc223f590"],
Cell[4843, 151, 19841, 457, 923, "Input",ExpressionUUID->"089e80c3-6e42-4e71-ad42-0cbdf5648539",
 InitializationCell->True]
}, Closed]],
Cell[CellGroupData[{
Cell[24721, 613, 321, 5, 38, "Subsection",ExpressionUUID->"4f9abfac-bfaa-4426-972f-d4be395ee7cc"],
Cell[25045, 620, 34959, 645, 2199, "Input",ExpressionUUID->"c3f4ac82-b460-480c-81e1-3f0a8129c63c",
 InitializationCell->True]
}, Closed]],
Cell[CellGroupData[{
Cell[60041, 1270, 167, 3, 38, "Subsection",ExpressionUUID->"6e76e07c-0229-43fd-a23d-6c77b1e65e2b"],
Cell[60211, 1275, 15255, 387, 903, "Input",ExpressionUUID->"1fa3ce44-3d05-49f9-aab6-114d8ccf95b9",
 InitializationCell->True]
}, Closed]]
}, Closed]],
Cell[CellGroupData[{
Cell[75515, 1668, 225, 4, 53, "Section",ExpressionUUID->"cf6848f8-0120-44c8-bdd9-71ae89db3905"],
Cell[75743, 1674, 4520, 124, 333, "Input",ExpressionUUID->"ac733c4d-f455-41ea-a157-5d035330e444"]
}, Closed]],
Cell[CellGroupData[{
Cell[80300, 1803, 293, 4, 53, "Section",ExpressionUUID->"24972997-0fe4-45e8-8dcd-2eb18e232965"],
Cell[CellGroupData[{
Cell[80618, 1811, 431, 6, 54, "Subsection",ExpressionUUID->"b5faec27-97bf-4feb-a345-7b3bde8cf818"],
Cell[81052, 1819, 10740, 269, 391, "Input",ExpressionUUID->"3823913d-ef01-4dbb-bcdf-1e7294fb8734"],
Cell[91795, 2090, 2044, 50, 124, "Input",ExpressionUUID->"e99239ac-e6c4-403a-85da-4e857c38eebf"]
}, Closed]],
Cell[CellGroupData[{
Cell[93876, 2145, 339, 5, 38, "Subsection",ExpressionUUID->"a573e8f2-1d8d-4994-b249-65acbf2a9636"],
Cell[94218, 2152, 9117, 247, 429, "Input",ExpressionUUID->"1e6e594c-1260-4f7a-80c0-7f55ca2db7c9"],
Cell[103338, 2401, 2080, 52, 124, "Input",ExpressionUUID->"e689dc86-6a5f-4e83-9624-12eba98e9721"]
}, Closed]],
Cell[CellGroupData[{
Cell[105455, 2458, 570, 8, 38, "Subsection",ExpressionUUID->"68b0a23e-35af-487d-a42d-64f9b86d616f"],
Cell[106028, 2468, 5048, 117, 308, "Input",ExpressionUUID->"ff635cf0-16df-46fb-bd15-9c9bb3be63dd"],
Cell[111079, 2587, 1650, 37, 86, "Input",ExpressionUUID->"3679fbdd-11f5-4a6b-9fcc-04e158723eb5"]
}, Closed]]
}, Closed]],
Cell[CellGroupData[{
Cell[112778, 2630, 412, 6, 53, "Section",ExpressionUUID->"774f1633-973a-40d2-a4cb-137f3be9b0a3"],
Cell[CellGroupData[{
Cell[113215, 2640, 158, 3, 54, "Subsection",ExpressionUUID->"4f0b5a1f-6561-472c-bd8c-a5034a39fc08"],
Cell[113376, 2645, 9177, 235, 323, "Input",ExpressionUUID->"c81aefd7-68ee-458e-8b3c-1dc748375fb7"]
}, Closed]],
Cell[CellGroupData[{
Cell[122590, 2885, 170, 3, 38, "Subsection",ExpressionUUID->"f7d24b77-84e1-4e9a-95db-08ee622a9a39"],
Cell[122763, 2890, 5523, 116, 257, "Input",ExpressionUUID->"64da3647-2cf8-43fd-a1fe-608a5640b08e"],
Cell[128289, 3008, 1341, 33, 86, "Input",ExpressionUUID->"8db6bb1f-24ca-4ecd-b8bd-263ecc1190ca"]
}, Closed]],
Cell[CellGroupData[{
Cell[129667, 3046, 297, 4, 38, "Subsection",ExpressionUUID->"8cc4d90c-0c01-4554-ab00-ad589ab6ad9e"],
Cell[129967, 3052, 5247, 121, 308, "Input",ExpressionUUID->"e8143052-ca47-42ba-b065-adc1bfac3bfe"],
Cell[135217, 3175, 1553, 36, 86, "Input",ExpressionUUID->"4807fc58-0d14-4978-8e98-d100ed7f937c"]
}, Closed]],
Cell[CellGroupData[{
Cell[136807, 3216, 292, 4, 38, "Subsection",ExpressionUUID->"18d132ab-4c3a-4e15-ac8a-c125defef196"],
Cell[137102, 3222, 4533, 113, 308, "Input",ExpressionUUID->"001ff9e4-db75-4282-9a5f-b3b3cbfa2272"],
Cell[141638, 3337, 1051, 29, 86, "Input",ExpressionUUID->"9f1ec71b-beca-4cb9-8c7e-d2d63830ccf4"]
}, Closed]]
}, Closed]],
Cell[CellGroupData[{
Cell[142738, 3372, 304, 5, 53, "Section",ExpressionUUID->"1da52ce5-3ff2-4ce8-9bfb-dd6c3515c81e"],
Cell[CellGroupData[{
Cell[143067, 3381, 210, 4, 54, "Subsection",ExpressionUUID->"5dc32f7d-9d40-4537-b2fa-ee942cd5c0fc"],
Cell[143280, 3387, 13672, 315, 410, "Input",ExpressionUUID->"9f55d01e-04f1-47db-a305-25b1141de057"]
}, Closed]],
Cell[CellGroupData[{
Cell[156989, 3707, 224, 4, 38, "Subsection",ExpressionUUID->"db9e80c1-94bf-46b3-a0a2-3bd091058cac"],
Cell[157216, 3713, 8234, 151, 257, "Input",ExpressionUUID->"3eb47f00-9f7b-4d91-9ca1-ba028bc83f09"],
Cell[165453, 3866, 2666, 64, 143, "Input",ExpressionUUID->"c04fc9a0-c77a-4393-ac1a-adf30b87e670"]
}, Closed]],
Cell[CellGroupData[{
Cell[168156, 3935, 297, 4, 38, "Subsection",ExpressionUUID->"354dd934-605c-4538-bafc-12b3176fe290"],
Cell[168456, 3941, 5797, 124, 403, "Input",ExpressionUUID->"2958593e-19d0-47ed-aeb8-4a103f7685d6"],
Cell[174256, 4067, 2232, 51, 124, "Input",ExpressionUUID->"fdcfe7bf-4e32-40c6-ab3f-69875d6fd275"]
}, Closed]],
Cell[CellGroupData[{
Cell[176525, 4123, 293, 4, 38, "Subsection",ExpressionUUID->"d4425467-cba4-454f-bff4-9ad2a0c72714"],
Cell[176821, 4129, 4418, 107, 422, "Input",ExpressionUUID->"1f06cfe8-0961-468b-bd67-6fc30e8405aa"],
Cell[181242, 4238, 1104, 30, 86, "Input",ExpressionUUID->"5e9338dc-2126-4c6f-ade3-e9515fcfb70b"]
}, Closed]]
}, Closed]],
Cell[CellGroupData[{
Cell[182395, 4274, 360, 5, 53, "Section",ExpressionUUID->"dcb9348e-eddb-4760-94e2-d1a2561c2601"],
Cell[182758, 4281, 542, 15, 38, "Text",ExpressionUUID->"209f0438-aa7c-49a2-8df9-ab08faae580b"],
Cell[CellGroupData[{
Cell[183325, 4300, 158, 3, 54, "Subsection",ExpressionUUID->"8230614d-a008-437e-b8c4-e3ce164deae3"],
Cell[183486, 4305, 8360, 215, 607, "Input",ExpressionUUID->"8f5fcd2f-007e-46f6-a0d0-a3c253bfb08a"],
Cell[191849, 4522, 3799, 78, 219, "Input",ExpressionUUID->"4bf1a3da-776d-47b1-80ca-60b17a021ac2"],
Cell[195651, 4602, 7893, 229, 295, "Input",ExpressionUUID->"cbb06691-1e09-4543-bff5-a19c67fd21ed"]
}, Closed]],
Cell[CellGroupData[{
Cell[203581, 4836, 223, 4, 38, "Subsection",ExpressionUUID->"9960450e-757e-4072-9e56-8f24a635b1eb"],
Cell[203807, 4842, 8340, 152, 257, "Input",ExpressionUUID->"b91ca808-e506-40fc-b5a5-6ee8eada72d8"],
Cell[212150, 4996, 2614, 63, 143, "Input",ExpressionUUID->"d7492e5d-856d-4908-8837-da7cc3ece48c"]
}, Closed]]
}, Closed]],
Cell[CellGroupData[{
Cell[214813, 5065, 441, 7, 53, "Section",ExpressionUUID->"7268bf10-323b-431a-aff3-a073ab09095b"],
Cell[215257, 5074, 1539, 43, 64, "Text",ExpressionUUID->"7c7807b7-7315-41f6-843a-05d09bb04d71"],
Cell[CellGroupData[{
Cell[216821, 5121, 160, 3, 54, "Subsection",ExpressionUUID->"cc5f6dd2-190b-4fa0-9d57-8c91c798de83"],
Cell[216984, 5126, 7126, 174, 547, "Input",ExpressionUUID->"36216ad1-9fc7-4dc6-a049-1acfb6ba10e1"],
Cell[224113, 5302, 7098, 206, 265, "Input",ExpressionUUID->"bce9b0f3-3387-4fbf-8be1-d6d35cf392d7"]
}, Closed]],
Cell[CellGroupData[{
Cell[231248, 5513, 227, 4, 38, "Subsection",ExpressionUUID->"015744f3-4a2b-4c72-b569-b3d27e6965de"],
Cell[231478, 5519, 8564, 155, 295, "Input",ExpressionUUID->"1acd4848-8fac-4826-bb57-b72fbebaac94"],
Cell[240045, 5676, 2736, 65, 143, "Input",ExpressionUUID->"dddbce45-c404-48fc-976e-d98bc0b0366d"]
}, Closed]]
}, Closed]]
}, Open  ]]
}
]
*)
