# Supplementary material for: Eco-evolutionary modelling of microbial syntrophy indicates the robustness of cross-feeding over cross-facilitation
Source: Sci Rep. 2023 Jan 17;13:907. doi: 10.1038/s41598-023-27421-w (PMC9845244; doi:10.1038/s41598-023-27421-w)
Supplement: Supplementary file 2 — Supplementary Information 2. [file 41598_2023_27421_MOESM2_ESM.zip › SI - Fixed point analysis 220624.nb]

(* Content-type: application/vnd.wolfram.mathematica *)

(*** Wolfram Notebook File ***)
(* http://www.wolfram.com/nb *)

(* CreatedBy='Mathematica 12.2' *)

(*CacheID: 234*)
(* Internal cache information:
NotebookFileLineBreakTest
NotebookFileLineBreakTest
NotebookDataPosition[       158,          7]
NotebookDataLength[   6499805,     119788]
NotebookOptionsPosition[   6465384,     119253]
NotebookOutlinePosition[   6466604,     119282]
CellTagsIndexPosition[   6466561,     119279]
WindowFrame->Normal*)

(* Beginning of Notebook Content *)
Notebook[{

Cell[CellGroupData[{
Cell["\<\
Analysis of the fixed points of microbial systems of cross-feeding and \
cross-catalysis\
\>", "Title",
 CellChangeTimes->{{3.8298182497271585`*^9, 3.829818258888172*^9}, {
  3.865049296250222*^9, 3.8650493440273266`*^9}, {3.865053805720604*^9, 
  3.8650538169446774`*^9}},ExpressionUUID->"b379f3fb-d54d-4f51-ad3e-\
7dd993b346c5"],

Cell["\<\
Supplementary Material: Eco-evolutionary modelling of microbial syntrophy \
indicates the robustness of cross-feeding over cross-catalytic interactions\
\>", "Text",
 CellChangeTimes->{{3.8650449449190054`*^9, 3.865045076300751*^9}, {
  3.865045118669978*^9, 
  3.865045126819205*^9}},ExpressionUUID->"feca9696-8df5-4e6c-aede-\
cca7c190149a"],

Cell[TextData[{
 Cell[BoxData[
  FormBox[
   RowBox[{"Boza", ",", " ", 
    RowBox[{
     StyleBox["G",
      FontSlant->"Plain"], 
     SuperscriptBox[".", "*"]}]}], TraditionalForm]],
  FormatType->TraditionalForm,ExpressionUUID->
  "0630fe27-d8fa-49f5-bb3b-7c2adc887836"],
 ", ",
 Cell[BoxData[
  FormBox[
   RowBox[{"Barab\[AAcute]s", ",", " ", 
    RowBox[{"Gy", 
     SuperscriptBox[".", "*"]}]}], TraditionalForm]],
  FormatType->TraditionalForm,ExpressionUUID->
  "6fa0a84f-1b00-48d1-bbaa-7e6249df7c3b"],
 ", ",
 Cell[BoxData[
  FormBox[
   RowBox[{"Scheuring", ",", " ", 
    RowBox[{
     StyleBox["I",
      FontSlant->"Plain"], "."}]}], TraditionalForm]],
  FormatType->TraditionalForm,ExpressionUUID->
  "a4f4e612-ebc3-440b-9c93-19a70e6601dd"],
 " & ",
 Cell[BoxData[
  FormBox[
   RowBox[{"Zachar", ",", " ", 
    RowBox[{
     StyleBox["I",
      FontSlant->"Plain"], 
     SuperscriptBox[".", "\[Section]"]}]}], TraditionalForm]],
  FormatType->TraditionalForm,ExpressionUUID->
  "f9ddcd2a-c908-4f93-8ed2-a6ab4990ecb4"]
}], "Text",
 CellChangeTimes->{{3.8650449449190054`*^9, 3.8650450413276014`*^9}, {
  3.865045088134473*^9, 
  3.86504510589581*^9}},ExpressionUUID->"3c7b7cc0-453d-483d-845d-\
3f0b8cb40bba"],

Cell["\<\
* Shared first authorship
\[Section] Corresponding author: istvan.zachar80@gmail.com\
\>", "Text",
 CellChangeTimes->{{3.8650449449190054`*^9, 3.8650450413276014`*^9}, {
  3.865045088134473*^9, 3.865045103970373*^9}},
 FontSize->10,ExpressionUUID->"7f71273a-7190-4fa5-b1fb-448eaf4a5fc4"],

Cell[CellGroupData[{

Cell["Definitions", "Section",
 CellChangeTimes->{{3.8302378581090555`*^9, 3.830237858934057*^9}, {
  3.8571100198226748`*^9, 3.857110022504*^9}, {3.859961317234373*^9, 
  3.8599613187077136`*^9}, {3.865053823525914*^9, 
  3.8650538258808346`*^9}},ExpressionUUID->"58340435-99df-4da7-9de2-\
26cbe1545568"],

Cell[CellGroupData[{

Cell["Compatibility", "Subsection",
 CellChangeTimes->{{3.865045299270797*^9, 
  3.8650453016118383`*^9}},ExpressionUUID->"55271a69-e7af-475c-9098-\
f85ff139096f"],

Cell[BoxData[{
 RowBox[{
  RowBox[{
   RowBox[{"If", "[", 
    RowBox[{
     RowBox[{
      RowBox[{"DownValues", "@", "DatasetForm"}], "===", 
      RowBox[{"{", "}"}]}], ",", "\[IndentingNewLine]", 
     RowBox[{
      RowBox[{
       RowBox[{"DatasetForm", "[", 
        RowBox[{"expr_", ",", "opts___"}], "]"}], ":=", 
       RowBox[{"Column", "@", "expr"}]}], ";"}]}], "\[IndentingNewLine]", 
    "]"}], ";"}], "\[IndentingNewLine]", "\[IndentingNewLine]", 
  RowBox[{"(*", " ", 
   RowBox[{"MergeRules", " ", "does", " ", "not", " ", "sort", " ", 
    RowBox[{"results", ".", " ", "Null"}], " ", "or", " ", "nonrule", " ", 
    "elements", " ", "are", " ", 
    RowBox[{"removed", "."}]}], " ", "*)"}]}], "\[IndentingNewLine]", 
 RowBox[{
  RowBox[{"If", "[", 
   RowBox[{
    RowBox[{
     RowBox[{"DownValues", "@", "MergeRules"}], "===", 
     RowBox[{"{", "}"}]}], ",", "\[IndentingNewLine]", 
    RowBox[{
     RowBox[{
      RowBox[{"MergeRules", "[", "opts__", "]"}], ":=", 
      RowBox[{
       RowBox[{"Association", "@@", 
        RowBox[{"Cases", "[", 
         RowBox[{
          RowBox[{"Flatten", "@", 
           RowBox[{"{", "opts", "}"}]}], ",", 
          RowBox[{"_Rule", "|", "_RuleDelayed"}]}], "]"}]}], "//", 
       "Normal"}]}], ";"}]}], "\[IndentingNewLine]", "]"}], ";"}]}], "Input",
 InitializationCell->True,
 CellChangeTimes->{{3.865045309999482*^9, 3.8650453545621505`*^9}, {
  3.8650454650818853`*^9, 3.8650454908026743`*^9}},
 CellLabel->
  "In[158]:=",ExpressionUUID->"dbb3f7c9-b694-4d07-89da-b930245b3a6f"]
}, Closed]],

Cell[CellGroupData[{

Cell["Dynamics", "Subsection",
 CellChangeTimes->{{3.859955890554928*^9, 
  3.859955892877796*^9}},ExpressionUUID->"311a8130-0e79-4e3e-bd5a-\
d6b12b0bab0b"],

Cell[BoxData[{
 RowBox[{
  RowBox[{
   RowBox[{"ClearAll", "[", "perturb", "]"}], ";"}], 
  "\[IndentingNewLine]"}], "\[IndentingNewLine]", 
 RowBox[{
  RowBox[{
   RowBox[{
    RowBox[{"perturb", "::", "usage"}], "=", 
    "\"\<perturb[\!\(\*StyleBox[\"\[Mu]\",FontSlant->\"Italic\"]\)] perturbs \
the value \[Mu] by a normally distributed number with 1 SD. \
perturb[\!\(\*StyleBox[\"\[Mu]\",FontSlant->\"Italic\"]\), \!\(\*StyleBox[\"\
\[Sigma]\",FontSlant->\"Italic\"]\)] perturbs \[Mu] by a normally distributed \
number with \[Sigma] SD. perturb[\!\(\*StyleBox[\"\[Mu]\",FontSlant->\"Italic\
\"]\), \!\(\*StyleBox[\"\[Sigma]\",FontSlant->\"Italic\"]\)\!\(\*StyleBox[\",\
\",FontSlant->\"Italic\"]\)\!\(\*StyleBox[\" \
\",FontSlant->\"Italic\"]\)\!\(\*StyleBox[\"{\",FontSlant->\"Italic\"]\)\!\(\*\
StyleBox[\"min\",FontSlant->\"Italic\"]\)\!\(\*StyleBox[\",\",FontSlant->\"\
Italic\"]\)\!\(\*StyleBox[\" \
\",FontSlant->\"Italic\"]\)\!\(\*StyleBox[\"max\",FontSlant->\"Italic\"]\)\!\(\
\*StyleBox[\"}\",FontSlant->\"Italic\"]\)] clips the result to be between \
\!\(\*StyleBox[\"min\",FontSlant->\"Italic\"]\) and \
\!\(\*StyleBox[\"max\",FontSlant->\"Italic\"]\), inclusive. \
perturb[\!\(\*StyleBox[\"\[Mu]\",FontSlant->\"Italic\"]\), \!\(\*StyleBox[\"\
\[Sigma]\",FontSlant->\"Italic\"]\)\!\(\*StyleBox[\",\",FontSlant->\"Italic\"]\
\)\!\(\*StyleBox[\" \
\",FontSlant->\"Italic\"]\)\!\(\*StyleBox[\"{\",FontSlant->\"Italic\"]\)0, \
\[Infinity]\!\(\*StyleBox[\"}\",FontSlant->\"Italic\"]\)] excludes the \
negative halfline. perturb[{\!\(\*SubscriptBox[StyleBox[\"\[Mu]\",FontSlant->\
\"Italic\"], \"1\"]\), \
\!\(\*SubscriptBox[StyleBox[\"\[Mu]\",FontSlant->\"Italic\"], \"2\"]\), \
\[Ellipsis]}, \!\(\*StyleBox[\"\[Sigma]\",FontSlant->\"Italic\"]\), \
\!\(\*StyleBox[\"b\",FontSlant->\"Italic\"]\)] perturbs all the \
\!\(\*StyleBox[SubscriptBox[\"\[Mu]\", \"i\"],FontSlant->\"Italic\"]\) using \
the \!\(\*StyleBox[\"\[Sigma]\",FontSlant->\"Italic\"]\) as SD and \
\!\(\*StyleBox[\"b\",FontSlant->\"Italic\"]\) as boundary. \
perturb[{\!\(\*SubscriptBox[StyleBox[\"\[Mu]\",FontSlant->\"Italic\"], \"1\"]\
\), \!\(\*SubscriptBox[StyleBox[\"\[Mu]\",FontSlant->\"Italic\"], \"2\"]\), \
\[Ellipsis]}, \
{\!\(\*SubscriptBox[StyleBox[\"\[Sigma]\",FontSlant->\"Italic\"], \"1\"]\), \
\!\(\*SubscriptBox[StyleBox[\"\[Sigma]\",FontSlant->\"Italic\"], \"2\"]\), \
\[Ellipsis]}, {\!\(\*SubscriptBox[StyleBox[\"b\",FontSlant->\"Italic\"], \
\"1\"]\), \!\(\*SubscriptBox[StyleBox[\"b\",FontSlant->\"Italic\"], \"2\"]\), \
\[Ellipsis]}] perturbs \!\(\*StyleBox[SubscriptBox[\"\[Mu]\", \
\"i\"],FontSlant->\"Italic\"]\) using \!\(\*StyleBox[SubscriptBox[StyleBox[\"\
\[Sigma]\",FontSlant->\"Italic\"], \"i\"],FontSlant->\"Italic\"]\) as SD and \
\!\(\*StyleBox[SubscriptBox[StyleBox[\"b\",FontSlant->\"Italic\"], \
\"i\"],FontSlant->\"Italic\"]\) as boundary, padding SD and boundary lists \
with default \
\!\(\*StyleBox[SubscriptBox[StyleBox[\"\[Sigma]\",FontSlant->\"Italic\"], \"i\
\"],FontSlant->\"Italic\"]\)\!\(\*StyleBox[\" \",FontSlant->\"Italic\"]\)= 1 \
and \!\(\*StyleBox[SubscriptBox[StyleBox[\"b\",FontSlant->\"Italic\"], \
\"i\"],FontSlant->\"Italic\"]\) = {-\[Infinity], \[Infinity]}, respectively, \
if necessary. A value at the boundary is always perturbed within the limits, \
unless min \[Equal] max or \[Sigma] \[Equal] 0.\>\""}], ";"}], 
  "\[IndentingNewLine]", 
  RowBox[{"(*", " ", 
   RowBox[{"TODO", ":", " ", 
    RowBox[{"Make", " ", "it", " ", 
     RowBox[{"Listable", "?"}]}]}], " ", "*)"}], "\[IndentingNewLine]", 
  RowBox[{"(*", " ", 
   RowBox[{
    RowBox[{"NOTE", ":", " ", 
     RowBox[{"Cannot", " ", 
      RowBox[{"use", " ", "?", "NumericQ"}], " ", "in", " ", 
      StyleBox["bd",
       FontSlant->"Italic"]}]}], ",", " ", 
    RowBox[{"as", " ", 
     RowBox[{"NumericQ", "[", "Infinity", "]"}], " ", "yields", " ", 
     RowBox[{"False", "."}]}]}], " ", "*)"}], " "}], "\[IndentingNewLine]", 
 RowBox[{
  RowBox[{
   RowBox[{"perturb", "[", "\[Mu]_", "]"}], ":=", 
   RowBox[{"perturb", "[", 
    RowBox[{"\[Mu]", ",", "1"}], "]"}]}], ";"}], "\[IndentingNewLine]", 
 RowBox[{
  RowBox[{
   RowBox[{"perturb", "[", 
    RowBox[{"\[Mu]_", ",", "0"}], "]"}], ":=", "\[Mu]"}], 
  ";"}], "\[IndentingNewLine]", 
 RowBox[{
  RowBox[{
   RowBox[{"perturb", "[", 
    RowBox[{"\[Mu]_", ",", "\[Sigma]_"}], "]"}], ":=", 
   RowBox[{"perturb", "[", 
    RowBox[{"\[Mu]", ",", "\[Sigma]", ",", 
     RowBox[{"{", 
      RowBox[{
       RowBox[{"-", "\[Infinity]"}], ",", "\[Infinity]"}], "}"}]}], "]"}]}], 
  ";"}], "\[IndentingNewLine]", 
 RowBox[{
  RowBox[{
   RowBox[{"perturb", "[", 
    RowBox[{
     RowBox[{"\[Mu]_", "?", "NumericQ"}], ",", 
     RowBox[{"\[Sigma]_", "?", "NumericQ"}], ",", 
     RowBox[{"bd", ":", 
      RowBox[{
       RowBox[{"{", 
        RowBox[{"min_", ",", "max_"}], "}"}], "?", "VectorQ"}]}]}], "]"}], ":=", 
   RowBox[{"Clip", "[", "\[IndentingNewLine]", 
    RowBox[{
     RowBox[{"If", "[", 
      RowBox[{
       RowBox[{
        RowBox[{"min", "==", "max"}], "||", 
        RowBox[{"\[Sigma]", "\[Equal]", "0"}]}], ",", "\[Mu]", ",", 
       "\[IndentingNewLine]", 
       RowBox[{"Module", "[", 
        RowBox[{
         RowBox[{"{", 
          RowBox[{"d", "=", 
           RowBox[{"RandomVariate", "@", 
            RowBox[{"NormalDistribution", "[", 
             RowBox[{"0", ",", "\[Sigma]"}], "]"}]}]}], "}"}], ",", 
         "\[IndentingNewLine]", 
         RowBox[{"(*", " ", 
          RowBox[{"NOTE", ":", " ", 
           RowBox[{
           "Ensures", " ", "that", " ", "a", " ", "value", " ", "at", " ", 
            "the", " ", "boundary", " ", "is", " ", "always", " ", 
            RowBox[{"perturbed", "."}]}]}], " ", "*)"}], 
         "\[IndentingNewLine]", 
         RowBox[{"Which", "[", 
          RowBox[{
           RowBox[{"\[Mu]", "\[LessEqual]", "min"}], ",", 
           RowBox[{"\[Mu]", "+", 
            RowBox[{"Abs", "@", "d"}]}], ",", 
           RowBox[{"\[Mu]", "\[GreaterEqual]", "max"}], ",", 
           RowBox[{"\[Mu]", "-", 
            RowBox[{"Abs", "@", "d"}]}], ",", "True", ",", 
           RowBox[{"\[Mu]", "+", "d"}]}], "]"}]}], "\[IndentingNewLine]", 
        "]"}]}], "]"}], ",", "bd"}], "]"}]}], ";"}], "\[IndentingNewLine]", 
 RowBox[{
  RowBox[{
   RowBox[{"perturb", "[", 
    RowBox[{
    "\[Mu]_Association", ",", "\[Sigma]_Association", ",", "bd_Association"}],
     "]"}], ":=", 
   RowBox[{"Merge", "[", 
    RowBox[{
     RowBox[{"{", 
      RowBox[{"\[Mu]", ",", "\[Sigma]", ",", "bd"}], "}"}], ",", 
     RowBox[{
      RowBox[{"perturb", "@@", "#"}], "&"}]}], "]"}]}], 
  ";"}], "\[IndentingNewLine]", 
 RowBox[{
  RowBox[{
   RowBox[{"perturb", "[", 
    RowBox[{"\[Mu]_Association", ",", "\[Sigma]_Association", ",", 
     RowBox[{"bd_", "?", "VectorQ"}]}], "]"}], ":=", 
   RowBox[{"perturb", "[", 
    RowBox[{"\[Mu]", ",", "\[Sigma]", ",", 
     RowBox[{"AssociationMap", "[", 
      RowBox[{
       RowBox[{"bd", "&"}], ",", 
       RowBox[{"Keys", "@", "\[Mu]"}]}], "]"}]}], "]"}]}], 
  ";"}], "\[IndentingNewLine]", 
 RowBox[{
  RowBox[{
   RowBox[{"perturb", "[", 
    RowBox[{"\[Mu]_Association", ",", 
     RowBox[{"\[Sigma]_", "?", "NumericQ"}], ",", "bd_Association"}], "]"}], ":=", 
   RowBox[{"perturb", "[", 
    RowBox[{"\[Mu]", ",", 
     RowBox[{"AssociationMap", "[", 
      RowBox[{
       RowBox[{"\[Sigma]", "&"}], ",", 
       RowBox[{"Keys", "@", "\[Mu]"}]}], "]"}], ",", "bd"}], "]"}]}], 
  ";"}], "\[IndentingNewLine]", 
 RowBox[{
  RowBox[{
   RowBox[{"perturb", "[", 
    RowBox[{"\[Mu]_Association", ",", 
     RowBox[{"\[Sigma]_", "?", "NumericQ"}], ",", 
     RowBox[{"bd_", "?", "VectorQ"}]}], "]"}], ":=", 
   RowBox[{"perturb", "[", 
    RowBox[{"\[Mu]", ",", 
     RowBox[{"AssociationMap", "[", 
      RowBox[{
       RowBox[{"\[Sigma]", "&"}], ",", 
       RowBox[{"Keys", "@", "\[Mu]"}]}], "]"}], ",", 
     RowBox[{"AssociationMap", "[", 
      RowBox[{
       RowBox[{"bd", "&"}], ",", 
       RowBox[{"Keys", "@", "\[Mu]"}]}], "]"}]}], "]"}]}], 
  ";"}], "\[IndentingNewLine]", 
 RowBox[{
  RowBox[{
   RowBox[{"perturb", "[", 
    RowBox[{
     RowBox[{"\[Mu]_", "?", "VectorQ"}], ",", "\[Sigma]_", ",", 
     RowBox[{"bd_", "?", "VectorQ"}]}], "]"}], ":=", 
   RowBox[{"perturb", "[", 
    RowBox[{"\[Mu]", ",", "\[Sigma]", ",", 
     RowBox[{"{", "bd", "}"}]}], "]"}]}], ";"}], "\[IndentingNewLine]", 
 RowBox[{
  RowBox[{
   RowBox[{"perturb", "[", 
    RowBox[{
     RowBox[{"\[Mu]_", "?", "VectorQ"}], ",", 
     RowBox[{"\[Sigma]_", "?", "NumericQ"}], ",", "bd_"}], "]"}], ":=", 
   RowBox[{"perturb", "[", 
    RowBox[{"\[Mu]", ",", 
     RowBox[{"{", "\[Sigma]", "}"}], ",", "bd"}], "]"}]}], 
  ";"}], "\[IndentingNewLine]", 
 RowBox[{
  RowBox[{
   RowBox[{
    RowBox[{"perturb", "[", 
     RowBox[{
      RowBox[{"\[Mu]_", "?", "VectorQ"}], ",", 
      RowBox[{"\[Sigma]_", "?", "VectorQ"}], ",", "bd_List"}], "]"}], ":=", 
    RowBox[{"MapThread", "[", 
     RowBox[{"perturb", ",", 
      RowBox[{"PadRight", "[", 
       RowBox[{
        RowBox[{"{", 
         RowBox[{"\[Mu]", ",", "\[Sigma]", ",", "bd"}], "}"}], ",", 
        RowBox[{"{", 
         RowBox[{"3", ",", 
          RowBox[{"Length", "@", "\[Mu]"}]}], "}"}], ",", 
        RowBox[{"{", 
         RowBox[{
          RowBox[{"{", "0", "}"}], ",", 
          RowBox[{"{", "1", "}"}], ",", 
          RowBox[{"{", 
           RowBox[{"{", 
            RowBox[{
             RowBox[{"-", "\[Infinity]"}], ",", "\[Infinity]"}], "}"}], 
           "}"}]}], "}"}]}], "]"}]}], "]"}]}], ";"}], "\[IndentingNewLine]", 
  "\[IndentingNewLine]"}], "\[IndentingNewLine]", 
 RowBox[{
  RowBox[{
   RowBox[{"ClearAll", "[", 
    RowBox[{
    "realQ", ",", "nonnegativeQ", ",", "internalQ", ",", "eigenStableQ"}], 
    "]"}], ";"}], "\[IndentingNewLine]", "\[IndentingNewLine]", 
  RowBox[{"(*", " ", 
   RowBox[{"NOTE", ":", " ", 
    RowBox[{
    "Tests", " ", "if", " ", "a", " ", "number", " ", "can", " ", "be", " ", 
     "a", " ", "real", " ", "number", " ", 
     RowBox[{"(", 
      RowBox[{"in", " ", "mathematical", " ", "terms"}], ")"}], " ", "or", 
     " ", 
     RowBox[{"not", "."}]}]}], " ", "*)"}], "\[IndentingNewLine]", 
  RowBox[{"(*", " ", 
   RowBox[{
    RowBox[{"Excludes", " ", "Infinity"}], ",", " ", "Complex", ",", " ", 
    RowBox[{"etc", "."}]}], " ", "*)"}], "\[IndentingNewLine]", 
  RowBox[{"(*", " ", 
   RowBox[{"Test", " ", 
    RowBox[{"with", ":", " ", 
     RowBox[{"realQ", "@", 
      RowBox[{"{", 
       RowBox[{"1", ",", 
        FractionBox["1", "2"], ",", 
        RowBox[{"2.12", "-", 
         RowBox[{"0.0000", "\[ImaginaryI]"}]}], ",", 
        RowBox[{"3.1", "+", 
         RowBox[{"0.1121", "\[ImaginaryI]"}]}], ",", "\[ImaginaryI]", ",", 
        "\[Infinity]", ",", "Pi"}], "}"}]}]}]}], " ", "*)"}], 
  "\[IndentingNewLine]", 
  RowBox[{"(*", " ", 
   RowBox[{
    RowBox[{"SOURCE", ":", " ", "https", ":"}], "//", 
    RowBox[{
     RowBox[{
      RowBox[{
       RowBox[{"mathematica", ".", "stackexchange", ".", "com"}], "/", "a"}], 
      "/", "266464"}], "/", "89"}]}], " ", "*)"}]}], "\[IndentingNewLine]", 
 RowBox[{
  RowBox[{
   RowBox[{"Attributes", "[", "realQ", "]"}], "=", 
   RowBox[{"{", "Listable", "}"}]}], ";"}], "\[IndentingNewLine]", 
 RowBox[{
  RowBox[{
   RowBox[{"realQ", "[", 
    RowBox[{"x_", "?", "NumericQ"}], "]"}], ":=", 
   RowBox[{
    RowBox[{"Abs", "@", "x"}], "==", 
    RowBox[{"Abs", "@", 
     RowBox[{"Re", "@", "x"}]}]}]}], ";"}], "\[IndentingNewLine]", 
 RowBox[{
  RowBox[{
   RowBox[{
    RowBox[{"realQ", "[", "x_", "]"}], ":=", "False"}], ";"}], 
  "\[IndentingNewLine]", "\[IndentingNewLine]", 
  RowBox[{"(*", " ", 
   RowBox[{"NOTE", ":", " ", 
    RowBox[{
    "Tests", " ", "whether", " ", "fixpoint", " ", "densities", " ", "are", 
     " ", "real", " ", "and", " ", "in", " ", "the", " ", "nonnegative", " ", 
     RowBox[{"halfplane", "."}]}]}], " ", "*)"}]}], "\[IndentingNewLine]", 
 RowBox[{
  RowBox[{
   RowBox[{"Options", "[", "nonnegativeQ", "]"}], "=", 
   RowBox[{"{", 
    RowBox[{"Assumptions", "\[Rule]", 
     RowBox[{"{", "}"}]}], "}"}]}], ";"}], "\[IndentingNewLine]", 
 RowBox[{
  RowBox[{
   RowBox[{"nonnegativeQ", "[", 
    RowBox[{
     RowBox[{"expr", ":", 
      RowBox[{"{", "__Rule", "}"}]}], ",", 
     RowBox[{"opts", ":", 
      RowBox[{"OptionsPattern", "[", "]"}]}]}], "]"}], ":=", 
   RowBox[{"nonnegativeQ", "[", 
    RowBox[{
     RowBox[{"Values", "@", "expr"}], ",", "opts"}], "]"}]}], 
  ";"}], "\[IndentingNewLine]", 
 RowBox[{
  RowBox[{
   RowBox[{"nonnegativeQ", "[", 
    RowBox[{"expr_List", ",", 
     RowBox[{"opts", ":", 
      RowBox[{"OptionsPattern", "[", "]"}]}]}], "]"}], ":=", 
   RowBox[{
    RowBox[{"(", 
     RowBox[{"And", "@@", 
      RowBox[{"realQ", "@", "expr"}]}], ")"}], "&&", 
    RowBox[{"Simplify", "[", 
     RowBox[{
      RowBox[{"And", "@@", 
       RowBox[{"Thread", "[", 
        RowBox[{"expr", "\[GreaterEqual]", "0"}], "]"}]}], ",", 
      RowBox[{"Assumptions", "\[Rule]", 
       RowBox[{"OptionValue", "@", "Assumptions"}]}]}], "]"}]}]}], 
  ";"}], "\[IndentingNewLine]", 
 RowBox[{
  RowBox[{
   RowBox[{
    RowBox[{"nonnegativeQ", "[", 
     RowBox[{"expr_", ",", 
      RowBox[{"opts", ":", 
       RowBox[{"OptionsPattern", "[", "]"}]}]}], "]"}], ":=", 
    RowBox[{"nonnegativeQ", "[", 
     RowBox[{
      RowBox[{"{", "expr", "}"}], ",", "opts"}], "]"}]}], ";"}], 
  "\[IndentingNewLine]", "\[IndentingNewLine]", 
  RowBox[{"(*", " ", 
   RowBox[{"NOTE", ":", " ", 
    RowBox[{
    "Tests", " ", "whether", " ", "fixpoint", " ", "densities", " ", "are", 
     " ", "real", " ", "and", " ", "in", " ", "the", " ", "positive", " ", 
     "halfplane", " ", 
     RowBox[{
      RowBox[{"(", 
       RowBox[{">", "0"}], ")"}], "."}]}]}], " ", "*)"}], 
  "\[IndentingNewLine]", 
  RowBox[{"(*", " ", 
   RowBox[{
    RowBox[{"NOTE", ":", " ", 
     RowBox[{"In", " ", "certain", " ", 
      RowBox[{"(", "numeical", ")"}], " ", "cases"}]}], ",", " ", 
    RowBox[{
    "a", " ", "very", " ", "small", " ", "imaginary", " ", "part", " ", 
     RowBox[{"exists", ".", " ", "realQ"}], " ", "ignores", " ", "it"}], ",", 
    " ", 
    RowBox[{"hence", " ", "the", " ", "Re", " ", "in", " ", 
     RowBox[{"Simplify", "."}]}]}], " ", "*)"}], " ", "\[IndentingNewLine]", 
  RowBox[{"(*", " ", 
   RowBox[{"NOTE", ":", " ", 
    RowBox[{"Test", " ", "example"}], ":", " ", 
    RowBox[{"<|", 
     RowBox[{
      RowBox[{
       RowBox[{"N1", "[", "t", "]"}], "\[Rule]", 
       RowBox[{"-", "1.6"}]}], ",", 
      RowBox[{
       RowBox[{"N2", "[", "t", "]"}], "\[Rule]", 
       RowBox[{
        RowBox[{"-", "1061.941257278799`"}], "-", 
        RowBox[{"6.302420297216721`*^-10", " ", "\[ImaginaryI]"}]}]}]}], 
     "|>"}]}], " ", "*)"}]}], "\[IndentingNewLine]", 
 RowBox[{
  RowBox[{
   RowBox[{"Options", "[", "internalQ", "]"}], "=", 
   RowBox[{"{", 
    RowBox[{"Assumptions", "\[Rule]", 
     RowBox[{"{", "}"}]}], "}"}]}], ";"}], "\[IndentingNewLine]", 
 RowBox[{
  RowBox[{
   RowBox[{"internalQ", "[", 
    RowBox[{"expr_", ",", 
     RowBox[{"opts", ":", 
      RowBox[{"OptionsPattern", "[", "]"}]}]}], "]"}], ":=", 
   RowBox[{"internalQ", "[", 
    RowBox[{
     RowBox[{"Values", "@", "expr"}], ",", 
     SuperscriptBox["10", 
      RowBox[{"-", "10"}]], ",", "opts"}], "]"}]}], 
  ";"}], "\[IndentingNewLine]", 
 RowBox[{
  RowBox[{
   RowBox[{"internalQ", "[", 
    RowBox[{
     RowBox[{"expr", ":", 
      RowBox[{
       RowBox[{"{", "__Rule", "}"}], "|", "_Association"}]}], ",", 
     "\[CapitalDelta]_", ",", 
     RowBox[{"opts", ":", 
      RowBox[{"OptionsPattern", "[", "]"}]}]}], "]"}], ":=", 
   RowBox[{"internalQ", "[", 
    RowBox[{
     RowBox[{"Values", "@", "expr"}], ",", "\[CapitalDelta]", ",", "opts"}], 
    "]"}]}], ";"}], "\[IndentingNewLine]", 
 RowBox[{
  RowBox[{
   RowBox[{"internalQ", "[", 
    RowBox[{"expr_List", ",", "\[CapitalDelta]_", ",", 
     RowBox[{"opts", ":", 
      RowBox[{"OptionsPattern", "[", "]"}]}]}], "]"}], ":=", 
   RowBox[{"AllTrue", "[", 
    RowBox[{"expr", ",", 
     RowBox[{
      RowBox[{
       RowBox[{"realQ", "@", "#"}], "&&", 
       RowBox[{"Simplify", "[", 
        RowBox[{
         RowBox[{
          RowBox[{"Chop", "[", 
           RowBox[{
            RowBox[{"Re", "@", "#"}], ",", "\[CapitalDelta]"}], "]"}], ">", 
          "0"}], ",", 
         RowBox[{"Assumptions", "\[Rule]", 
          RowBox[{"OptionValue", "@", "Assumptions"}]}]}], "]"}]}], "&"}]}], 
    "]"}]}], ";"}], "\[IndentingNewLine]", 
 RowBox[{
  RowBox[{
   RowBox[{
    RowBox[{"internalQ", "[", 
     RowBox[{"expr_", ",", "\[CapitalDelta]_", ",", 
      RowBox[{"opts", ":", 
       RowBox[{"OptionsPattern", "[", "]"}]}]}], "]"}], ":=", 
    RowBox[{"internalQ", "[", 
     RowBox[{
      RowBox[{"{", "expr", "}"}], ",", "\[CapitalDelta]", ",", "opts"}], 
     "]"}]}], ";"}], "\[IndentingNewLine]", "\[IndentingNewLine]", 
  RowBox[{"(*", " ", 
   RowBox[{"NOTE", ":", " ", 
    RowBox[{
    "Tests", " ", "whether", " ", "all", " ", "eigenvalues", " ", "in", " ", 
     "ev", " ", "are", " ", "numeric", " ", "and", " ", "has", " ", "a", " ", 
     "negative", " ", "real", " ", 
     RowBox[{"part", "."}]}]}], " ", "*)"}]}], "\[IndentingNewLine]", 
 RowBox[{
  RowBox[{
   RowBox[{"eigenStableQ", "[", "ev_List", "]"}], ":=", 
   RowBox[{"AllTrue", "[", 
    RowBox[{"ev", ",", 
     RowBox[{
      RowBox[{
       RowBox[{"NumericQ", "@", "#"}], "&&", 
       RowBox[{"Negative", "@", 
        RowBox[{"Re", "@", "#"}]}]}], "&"}]}], "]"}]}], 
  ";"}], "\[IndentingNewLine]"}], "Input",
 InitializationCell->True,
 CellChangeTimes->{{3.8302381426463084`*^9, 3.8302381577351713`*^9}, {
   3.8303321350686255`*^9, 3.830332169495595*^9}, {3.857108225798809*^9, 
   3.8571082329605074`*^9}, {3.858675160530521*^9, 3.85867518322169*^9}, {
   3.858740580500635*^9, 3.8587405866509857`*^9}, {3.85995588338*^9, 
   3.859955895029232*^9}, {3.861872847172393*^9, 3.8618728645231447`*^9}, 
   3.8619372241537113`*^9, {3.861937265796013*^9, 3.8619372765297585`*^9}, {
   3.8619399792384214`*^9, 3.861940031342782*^9}, {3.8619400692608814`*^9, 
   3.8619403431197777`*^9}, {3.861940375925699*^9, 3.8619404824538083`*^9}, {
   3.86246901290786*^9, 3.8624690152639894`*^9}, {3.862469800147442*^9, 
   3.8624699334474154`*^9}, 3.862469986836221*^9, {3.8624705417031612`*^9, 
   3.862470566023597*^9}, {3.8624706426244006`*^9, 3.862470713990234*^9}, {
   3.8624707608715277`*^9, 3.862470922224189*^9}, {3.8624724184651146`*^9, 
   3.862472438305148*^9}, {3.8624724692832513`*^9, 3.862472480777179*^9}, {
   3.8628892745637436`*^9, 3.8628893450462246`*^9}, {3.865049488822137*^9, 
   3.865049490045639*^9}, {3.8650497485774016`*^9, 3.8650497534981537`*^9}},
 CellLabel->
  "In[317]:=",ExpressionUUID->"631ec31b-51ef-44c9-b516-fdd26cd72bab"]
}, Closed]],

Cell[CellGroupData[{

Cell["System", "Subsection",
 CellChangeTimes->{{3.8599559407009525`*^9, 
  3.8599559413244057`*^9}},ExpressionUUID->"70a8878e-2dc2-43c6-aa94-\
7376fed26490"],

Cell[BoxData[{
 RowBox[{
  RowBox[{
   RowBox[{"ClearAll", "[", 
    RowBox[{"N1", ",", "N2", ",", "N3", ",", "t", ",", "event"}], "]"}], 
   ";"}], "\[IndentingNewLine]"}], "\[IndentingNewLine]", 
 RowBox[{
  RowBox[{"sp", "=", 
   RowBox[{"{", 
    RowBox[{"N1", ",", "N2", ",", "N3"}], "}"}]}], 
  ";"}], "\[IndentingNewLine]", 
 RowBox[{
  RowBox[{
   RowBox[{"fun", "=", 
    RowBox[{"Through", "@", 
     RowBox[{"sp", "@", "t"}]}]}], ";"}], 
  "\[IndentingNewLine]"}], "\[IndentingNewLine]", 
 RowBox[{
  RowBox[{
   RowBox[{"event", "[", "ev_", "]"}], ":=", 
   RowBox[{"event", "[", 
    RowBox[{"ev", ",", "sp"}], "]"}]}], ";"}], "\[IndentingNewLine]", 
 RowBox[{
  RowBox[{
   RowBox[{"event", "[", 
    RowBox[{"ev_", ",", "sp_List"}], "]"}], ":=", 
   RowBox[{"event", "[", 
    RowBox[{"ev", ",", "sp", ",", "0.1"}], "]"}]}], 
  ";"}], "\[IndentingNewLine]", 
 RowBox[{
  RowBox[{
   RowBox[{
    RowBox[{"event", "[", 
     RowBox[{"ev_", ",", "sp_List", ",", "sd_"}], "]"}], ":=", 
    RowBox[{"WhenEvent", "[", 
     RowBox[{
      RowBox[{"t", ">", "ev"}], ",", 
      RowBox[{"Evaluate", "@", 
       RowBox[{"Thread", "[", 
        RowBox[{
         RowBox[{"Through", "@", 
          RowBox[{"sp", "@", "t"}]}], "->", 
         RowBox[{"perturb", "[", 
          RowBox[{
           RowBox[{"Through", "@", 
            RowBox[{"sp", "@", "t"}]}], ",", "sd", ",", 
           RowBox[{"{", 
            RowBox[{"0.01", ",", "\[Infinity]"}], "}"}]}], "]"}]}], "]"}]}]}],
      "]"}]}], ";"}], " ", 
  RowBox[{"(*", " ", 
   RowBox[{
   "Perturbs", " ", "values", " ", "ensuring", " ", "that", " ", "values", 
    " ", "remain", " ", "in", " ", "the", " ", "positive", " ", "halfplane"}],
    " ", "*)"}], "\[IndentingNewLine]"}], "\[IndentingNewLine]", 
 RowBox[{
  RowBox[{"coexCond", "=", 
   RowBox[{
    RowBox[{
     RowBox[{"N1", "[", "t", "]"}], ">", "0"}], "&&", 
    RowBox[{
     RowBox[{"N2", "[", "t", "]"}], ">", "0"}], "&&", 
    RowBox[{
     RowBox[{"N3", "[", "t", "]"}], "<=", "0"}]}]}], ";"}]}], "Input",
 InitializationCell->True,
 CellChangeTimes->{{3.859961883773482*^9, 3.859961888488901*^9}, {
  3.8628885637084804`*^9, 3.8628885684411488`*^9}, {3.862889747044509*^9, 
  3.862889760459168*^9}},
 CellLabel->
  "In[188]:=",ExpressionUUID->"6504a48a-0c83-4298-bc6e-324dd85a91b8"]
}, Closed]],

Cell[CellGroupData[{

Cell["Display & save", "Subsection",
 CellChangeTimes->{{3.8599559023365335`*^9, 3.8599559044115987`*^9}, {
  3.863445609581574*^9, 
  3.8634456112848883`*^9}},ExpressionUUID->"134273b6-06fb-412f-8dcf-\
a663c372d51d"],

Cell[BoxData[{
 RowBox[{
  RowBox[{"ClearAll", "[", 
   RowBox[{
   "noBackground", ",", "styleLabels", ",", "toLight", ",", "toDark", ",", 
    "toNone"}], "]"}], ";"}], "\[IndentingNewLine]", 
 RowBox[{
  RowBox[{
   RowBox[{"ClearAll", "[", 
    RowBox[{"toBitmap", ",", "toWordEq"}], "]"}], ";"}], 
  "\[IndentingNewLine]"}], "\[IndentingNewLine]", 
 RowBox[{
  RowBox[{"$graphicsLabels", "=", 
   RowBox[{"{", 
    RowBox[{
    "FrameStyle", ",", "LabelStyle", ",", "TicksStyle", ",", 
     "FrameTicksStyle"}], "}"}]}], ";"}], "\[IndentingNewLine]", 
 RowBox[{
  RowBox[{
   RowBox[{"noBackground", "[", "x_", "]"}], ":=", 
   RowBox[{"x", "/.", 
    RowBox[{
     RowBox[{"_", "[", 
      RowBox[{"Background", ",", "_"}], "]"}], "\[RuleDelayed]", 
     RowBox[{"(", 
      RowBox[{"Background", "\[Rule]", "None"}], ")"}]}]}]}], 
  ";"}], "\[IndentingNewLine]", 
 RowBox[{
  RowBox[{
   RowBox[{"styleLabels", "[", 
    RowBox[{"x_", ",", 
     RowBox[{"col_", ":", "Black"}]}], "]"}], ":=", 
   RowBox[{
    RowBox[{"Show", "[", 
     RowBox[{"x", ",", 
      RowBox[{"Thread", "[", 
       RowBox[{"$graphicsLabels", "->", "col"}], "]"}]}], "]"}], "/.", 
    RowBox[{"(", 
     RowBox[{
      RowBox[{
       RowBox[{
        RowBox[{"_", "[", 
         RowBox[{
          RowBox[{"k", ":", "#"}], ",", "_"}], "]"}], ":>", 
        RowBox[{"(", 
         RowBox[{"k", "->", "col"}], ")"}]}], "&"}], "/@", 
      "$graphicsLabels"}], ")"}]}]}], ";"}], "\[IndentingNewLine]", 
 RowBox[{
  RowBox[{
   RowBox[{
    RowBox[{"{", 
     RowBox[{"$dark", ",", "$light"}], "}"}], "=", 
    RowBox[{"{", 
     RowBox[{
      InterpretationBox[
       ButtonBox[
        TooltipBox[
         GraphicsBox[{
           {GrayLevel[0], RectangleBox[{0, 0}]}, 
           {GrayLevel[0], RectangleBox[{1, -1}]}, 
           {RGBColor[0.15, 0.15, 0.15], RectangleBox[{0, -1}, {2, 1}]}},
          AspectRatio->1,
          DefaultBaseStyle->"ColorSwatchGraphics",
          Frame->True,
          FrameStyle->RGBColor[0.1, 0.1, 0.1],
          FrameTicks->None,
          
          ImageSize->
           Dynamic[{
            Automatic, 
             1.35 (CurrentValue["FontCapHeight"]/AbsoluteCurrentValue[
              Magnification])}],
          PlotRangePadding->None],
         StyleBox[
          RowBox[{"RGBColor", "[", 
            RowBox[{"0.15`", ",", "0.15`", ",", "0.15`"}], "]"}], NumberMarks -> 
          False]],
        Appearance->None,
        BaseStyle->{},
        BaselinePosition->Baseline,
        ButtonFunction:>With[{Typeset`box$ = EvaluationBox[]}, 
          If[
           Not[
            AbsoluteCurrentValue["Deployed"]], 
           SelectionMove[Typeset`box$, All, Expression]; 
           FrontEnd`Private`$ColorSelectorInitialAlpha = 1; 
           FrontEnd`Private`$ColorSelectorInitialColor = 
            RGBColor[0.15, 0.15, 0.15]; 
           FrontEnd`Private`$ColorSelectorUseMakeBoxes = True; 
           MathLink`CallFrontEnd[
             FrontEnd`AttachCell[Typeset`box$, 
              FrontEndResource["RGBColorValueSelector"], {
              0, {Left, Bottom}}, {Left, Top}, 
              "ClosingActions" -> {
               "SelectionDeparture", "ParentChanged", "EvaluatorQuit"}]]]],
        DefaultBaseStyle->{},
        Evaluator->Automatic,
        Method->"Preemptive"],
       RGBColor[0.15, 0.15, 0.15],
       Editable->False,
       Selectable->False], ",", 
      InterpretationBox[
       ButtonBox[
        TooltipBox[
         GraphicsBox[{
           {GrayLevel[0], RectangleBox[{0, 0}]}, 
           {GrayLevel[0], RectangleBox[{1, -1}]}, 
           {GrayLevel[1], RectangleBox[{0, -1}, {2, 1}]}},
          AspectRatio->1,
          DefaultBaseStyle->"ColorSwatchGraphics",
          Frame->True,
          FrameStyle->GrayLevel[0.6666666666666667],
          FrameTicks->None,
          
          ImageSize->
           Dynamic[{
            Automatic, 
             1.35 (CurrentValue["FontCapHeight"]/AbsoluteCurrentValue[
              Magnification])}],
          PlotRangePadding->None],
         StyleBox[
          RowBox[{"GrayLevel", "[", "1", "]"}], NumberMarks -> False]],
        Appearance->None,
        BaseStyle->{},
        BaselinePosition->Baseline,
        ButtonFunction:>With[{Typeset`box$ = EvaluationBox[]}, 
          If[
           Not[
            AbsoluteCurrentValue["Deployed"]], 
           SelectionMove[Typeset`box$, All, Expression]; 
           FrontEnd`Private`$ColorSelectorInitialAlpha = 1; 
           FrontEnd`Private`$ColorSelectorInitialColor = GrayLevel[1]; 
           FrontEnd`Private`$ColorSelectorUseMakeBoxes = True; 
           MathLink`CallFrontEnd[
             FrontEnd`AttachCell[Typeset`box$, 
              FrontEndResource["GrayLevelColorValueSelector"], {
              0, {Left, Bottom}}, {Left, Top}, 
              "ClosingActions" -> {
               "SelectionDeparture", "ParentChanged", "EvaluatorQuit"}]]]],
        DefaultBaseStyle->{},
        Evaluator->Automatic,
        Method->"Preemptive"],
       GrayLevel[1],
       Editable->False,
       Selectable->False]}], "}"}]}], ";"}], 
  "\[IndentingNewLine]"}], "\[IndentingNewLine]", 
 RowBox[{
  RowBox[{
   RowBox[{"Attributes", "[", "toLight", "]"}], "=", 
   RowBox[{"{", "Listable", "}"}]}], ";"}], "\[IndentingNewLine]", 
 RowBox[{
  RowBox[{
   RowBox[{"toLight", "[", 
    RowBox[{"Framed", "[", 
     RowBox[{"x_", ",", "opts___"}], "]"}], "]"}], ":=", 
   RowBox[{"Framed", "[", 
    RowBox[{
     RowBox[{"styleLabels", "[", 
      RowBox[{
       RowBox[{"noBackground", "@", "x"}], ",", "Black"}], "]"}], ",", 
     RowBox[{"Background", "\[Rule]", "$light"}], ",", "opts"}], "]"}]}], 
  ";"}], "\[IndentingNewLine]", 
 RowBox[{
  RowBox[{
   RowBox[{
    RowBox[{"toLight", "[", "x_", "]"}], ":=", 
    RowBox[{"Framed", "[", 
     RowBox[{
      RowBox[{"styleLabels", "[", 
       RowBox[{
        RowBox[{"noBackground", "@", "x"}], ",", "Black"}], "]"}], ",", 
      RowBox[{"FrameStyle", "->", "None"}], ",", 
      RowBox[{"Background", "\[Rule]", "$light"}]}], "]"}]}], ";"}], 
  "\[IndentingNewLine]"}], "\[IndentingNewLine]", 
 RowBox[{
  RowBox[{
   RowBox[{"Attributes", "[", "toDark", "]"}], "=", 
   RowBox[{"{", "Listable", "}"}]}], ";"}], "\[IndentingNewLine]", 
 RowBox[{
  RowBox[{
   RowBox[{"toDark", "[", 
    RowBox[{"Framed", "[", 
     RowBox[{"x_", ",", "opts___"}], "]"}], "]"}], ":=", 
   RowBox[{"Framed", "[", 
    RowBox[{
     RowBox[{"styleLabels", "[", 
      RowBox[{
       RowBox[{"noBackground", "@", "x"}], ",", "White"}], "]"}], ",", 
     RowBox[{"Background", "\[Rule]", "$dark"}], ",", "opts"}], "]"}]}], 
  ";"}], "\[IndentingNewLine]", 
 RowBox[{
  RowBox[{
   RowBox[{
    RowBox[{"toDark", "[", "x_", "]"}], ":=", 
    RowBox[{"Framed", "[", 
     RowBox[{
      RowBox[{"styleLabels", "[", 
       RowBox[{
        RowBox[{"noBackground", "@", "x"}], ",", "White"}], "]"}], ",", 
      RowBox[{"FrameStyle", "->", "None"}], ",", 
      RowBox[{"Background", "\[Rule]", "$dark"}]}], "]"}]}], ";"}], 
  "\[IndentingNewLine]"}], "\[IndentingNewLine]", 
 RowBox[{
  RowBox[{
   RowBox[{"Attributes", "[", "toNone", "]"}], "=", 
   RowBox[{"{", "Listable", "}"}]}], ";"}], "\[IndentingNewLine]", 
 RowBox[{
  RowBox[{
   RowBox[{
    RowBox[{"toNone", "[", "x_", "]"}], ":=", 
    RowBox[{"styleLabels", "[", 
     RowBox[{
      RowBox[{"noBackground", "@", "x"}], ",", "White"}], "]"}]}], ";"}], 
  "\[IndentingNewLine]"}], "\[IndentingNewLine]", 
 RowBox[{
  RowBox[{
   RowBox[{"toBitmap", "[", 
    RowBox[{"expr_", ",", 
     RowBox[{"res_Integer", ":", "2000"}]}], "]"}], ":=", 
   RowBox[{"Rasterize", "[", 
    RowBox[{
     RowBox[{"Framed", "[", 
      RowBox[{"expr", ",", 
       RowBox[{"Frame", "\[Rule]", "False"}], ",", 
       RowBox[{"FrameStyle", "->", "None"}], ",", 
       RowBox[{"Background", "\[Rule]", "White"}]}], "]"}], ",", 
     RowBox[{"RasterSize", "\[Rule]", "res"}], ",", 
     RowBox[{"Background", "->", "None"}]}], "]"}]}], 
  ";"}], "\[IndentingNewLine]", 
 RowBox[{
  RowBox[{
   RowBox[{"toWordEq", "[", "expr_Association", "]"}], ":=", 
   RowBox[{"toWordEq", "@", 
    RowBox[{"Normal", "@", "expr"}]}]}], ";"}], "\[IndentingNewLine]", 
 RowBox[{
  RowBox[{
   RowBox[{
    RowBox[{"toWordEq", "[", "expr_", "]"}], ":=", 
    RowBox[{"StringReplace", "[", 
     RowBox[{
      RowBox[{"ToString", "[", 
       RowBox[{"expr", ",", "InputForm"}], "]"}], ",", 
      RowBox[{"{", 
       RowBox[{
        RowBox[{
         RowBox[{"\"\<->\>\"", "|", "\"\<\[Rule]\>\""}], "->", "\"\<=\>\""}], 
        ",", 
        RowBox[{"\"\<*\>\"", "->", "\"\< \>\""}], ",", 
        RowBox[{"\"\<[\>\"", "->", "\"\<(\>\""}], ",", 
        RowBox[{"\"\<]\>\"", "->", "\"\<)\>\""}], ",", 
        RowBox[{
         RowBox[{
          RowBox[{"s", ":", "LetterCharacter"}], "~~", 
          RowBox[{"i", ":", "DigitCharacter"}]}], ":>", 
         RowBox[{"s", "<>", "\"\<_\>\"", "<>", "i"}]}], ",", 
        RowBox[{"Whitespace", "->", "\"\<\>\""}]}], "}"}]}], "]"}]}], ";"}], 
  "\[IndentingNewLine]"}], "\[IndentingNewLine]", 
 RowBox[{
  RowBox[{"colors", "=", 
   RowBox[{"{", 
    RowBox[{
     TemplateBox[<|"color" -> RGBColor[0.368417, 0.506779, 0.709798]|>,
      "RGBColorSwatchTemplate"], ",", 
     TemplateBox[<|"color" -> RGBColor[0.880722, 0.611041, 0.142051]|>,
      "RGBColorSwatchTemplate"], ",", 
     TemplateBox[<|"color" -> RGBColor[0.8200000000000001, 0.07, 0.194885]|>,
      "RGBColorSwatchTemplate"], ",", 
     TemplateBox[<|"color" -> RGBColor[0.560181, 0.691569, 0.194885]|>,
      "RGBColorSwatchTemplate"]}], "}"}]}], ";"}], "\[IndentingNewLine]", 
 RowBox[{
  RowBox[{"lightQ", "=", "True"}], ";"}], "\[IndentingNewLine]", 
 RowBox[{
  RowBox[{"legend", ":=", 
   RowBox[{"LineLegend", "[", 
    RowBox[{
     RowBox[{"Take", "[", 
      RowBox[{"colors", ",", "3"}], "]"}], ",", 
     RowBox[{"{", 
      RowBox[{
      "\"\<\!\(\*SubscriptBox[StyleBox[\"N\",FontSlant->\"Italic\"], \"1\"]\)\
\>\"", ",", 
       "\"\<\!\(\*SubscriptBox[StyleBox[\"N\",FontSlant->\"Italic\"], \
\"2\"]\)\>\"", ",", 
       "\"\<\!\(\*SubscriptBox[StyleBox[\"N\",FontSlant->\"Italic\"], \
\"3\"]\)\>\""}], "}"}], ",", 
     RowBox[{"Background", ":>", 
      RowBox[{"If", "[", 
       RowBox[{"lightQ", ",", "White", ",", "$dark"}], "]"}]}], ",", 
     RowBox[{"LabelStyle", ":>", 
      RowBox[{"Directive", "[", 
       RowBox[{"14", ",", 
        RowBox[{"If", "[", 
         RowBox[{"lightQ", ",", "Black", ",", "White"}], "]"}]}], "]"}]}]}], 
    "]"}]}], ";"}], "\[IndentingNewLine]", 
 RowBox[{
  RowBox[{
   RowBox[{"op", ":=", 
    RowBox[{"{", "\[IndentingNewLine]", 
     RowBox[{
      RowBox[{"Frame", "->", "True"}], ",", 
      RowBox[{"Axes", "->", "False"}], ",", 
      RowBox[{"ImageSize", "->", "400"}], ",", "\[IndentingNewLine]", 
      RowBox[{"FrameStyle", ":>", 
       RowBox[{"Directive", "[", 
        RowBox[{
         RowBox[{"If", "[", 
          RowBox[{"lightQ", ",", "Black", ",", "White"}], "]"}], ",", 
         RowBox[{"AbsoluteThickness", "@", "1.5"}]}], "]"}]}], ",", 
      "\[IndentingNewLine]", 
      RowBox[{"LabelStyle", ":>", 
       RowBox[{"Directive", "[", 
        RowBox[{"14", ",", 
         RowBox[{"If", "[", 
          RowBox[{"lightQ", ",", "Black", ",", "White"}], "]"}]}], "]"}]}], 
      ",", "\[IndentingNewLine]", 
      RowBox[{"FrameTicksStyle", ":>", 
       RowBox[{"Directive", "[", 
        RowBox[{"10", ",", 
         RowBox[{"If", "[", 
          RowBox[{"lightQ", ",", "Black", ",", "White"}], "]"}]}], "]"}]}], 
      ",", "\[IndentingNewLine]", 
      RowBox[{"PlotLegends", ":>", 
       RowBox[{"(*", 
        RowBox[{"Placed", "[", 
         RowBox[{"legend", ",", 
          RowBox[{"Scaled", "@", 
           RowBox[{"{", 
            RowBox[{".9", ",", ".5"}], "}"}]}]}], "]"}], "*)"}], "legend"}], 
      ",", "\[IndentingNewLine]", 
      RowBox[{"Background", ":>", 
       RowBox[{"If", "[", 
        RowBox[{"lightQ", ",", "White", ",", "$dark"}], "]"}]}], ",", 
      "\[IndentingNewLine]", 
      RowBox[{"PlotStyle", "->", 
       RowBox[{"Thread", "@", 
        RowBox[{"Directive", "[", 
         RowBox[{
          RowBox[{"AbsoluteThickness", "@", "1.5"}], ",", "colors"}], 
         "]"}]}]}], ",", "\[IndentingNewLine]", 
      RowBox[{"PlotRange", "\[Rule]", 
       RowBox[{"{", 
        RowBox[{"All", ",", "All"}], "}"}]}], ",", 
      RowBox[{"PlotRangePadding", "->", 
       RowBox[{"{", 
        RowBox[{
         RowBox[{"Scaled", "@", ".03"}], ",", 
         RowBox[{"Scaled", "@", ".04"}]}], "}"}]}]}], "\[IndentingNewLine]", 
     "}"}]}], ";"}], "\[IndentingNewLine]", 
  "\[IndentingNewLine]"}], "\[IndentingNewLine]", 
 RowBox[{
  RowBox[{
   RowBox[{"ClearAll", "[", "phasePlot", "]"}], ";"}], 
  "\[IndentingNewLine]"}], "\[IndentingNewLine]", 
 RowBox[{
  RowBox[{
   RowBox[{"Options", "[", "phasePlot", "]"}], "=", 
   RowBox[{"MergeRules", "[", 
    RowBox[{
     RowBox[{"Options", "@", "StreamPlot"}], ",", 
     RowBox[{"{", "\[IndentingNewLine]", 
      RowBox[{
       RowBox[{"GridLines", "\[Rule]", 
        RowBox[{"{", 
         RowBox[{
          RowBox[{"{", "0", "}"}], ",", 
          RowBox[{"{", "0", "}"}]}], "}"}]}], ",", 
       RowBox[{"GridLinesStyle", "\[Rule]", 
        RowBox[{"Directive", "[", 
         RowBox[{"Gray", ",", 
          RowBox[{"AbsoluteThickness", "@", "1"}]}], "]"}]}], ",", 
       RowBox[{"StreamPoints", "\[Rule]", "Fine"}], ",", 
       "\[IndentingNewLine]", 
       RowBox[{"StreamStyle", "\[Rule]", 
        RowBox[{"Directive", "[", 
         RowBox[{
          RowBox[{"AbsoluteThickness", "@", "1"}], ",", 
          RowBox[{"GrayLevel", "@", ".5"}]}], "]"}]}], ",", 
       RowBox[{"StreamColorFunction", "->", "None"}], ",", 
       RowBox[{"PlotRangePadding", "\[Rule]", 
        RowBox[{"Scaled", "@", ".01"}]}]}], "}"}], ",", "\[IndentingNewLine]", 
     RowBox[{"{", 
      RowBox[{"ContourStyle", "\[Rule]", 
       RowBox[{"AbsoluteThickness", "@", "2"}]}], "}"}]}], "]"}]}], 
  ";"}], "\[IndentingNewLine]", 
 RowBox[{
  RowBox[{
   RowBox[{
    RowBox[{"phasePlot", "[", 
     RowBox[{
      RowBox[{"{", 
       RowBox[{"eqx_", ",", "eqy_"}], "}"}], ",", 
      RowBox[{"{", 
       RowBox[{"x_", ",", "xmin_", ",", "xmax_"}], "}"}], ",", 
      RowBox[{"{", 
       RowBox[{"y_", ",", "ymin_", ",", "ymax_"}], "}"}], ",", 
      RowBox[{"opts", ":", 
       RowBox[{"OptionsPattern", "[", "]"}]}]}], "]"}], ":=", 
    RowBox[{"Module", "[", 
     RowBox[{
      RowBox[{"{", 
       RowBox[{"op", "=", 
        RowBox[{"MergeRules", "[", 
         RowBox[{
          RowBox[{"Options", "@", "phasePlot"}], ",", "opts"}], "]"}]}], 
       "}"}], ",", "\[IndentingNewLine]", 
      RowBox[{"Show", "[", "\[IndentingNewLine]", 
       RowBox[{
        RowBox[{"StreamPlot", "[", 
         RowBox[{
          RowBox[{"{", 
           RowBox[{"eqx", ",", "eqy"}], "}"}], ",", 
          RowBox[{"{", 
           RowBox[{"x", ",", "xmin", ",", "xmax"}], "}"}], ",", 
          RowBox[{"{", 
           RowBox[{"y", ",", "ymin", ",", "ymax"}], "}"}], ",", 
          RowBox[{"Evaluate", "@", 
           RowBox[{"DeleteCases", "[", 
            RowBox[{
             RowBox[{"FilterRules", "[", 
              RowBox[{"op", ",", 
               RowBox[{"Options", "@", "StreamPlot"}]}], "]"}], ",", 
             RowBox[{"_", "[", 
              RowBox[{
               RowBox[{"RegionFunction", "|", "PlotLegends"}], ",", "_"}], 
              "]"}]}], "]"}]}]}], "]"}], ",", "\[IndentingNewLine]", 
        RowBox[{"ContourPlot", "[", 
         RowBox[{
          RowBox[{"{", 
           RowBox[{
            RowBox[{"eqx", "==", "0"}], ",", 
            RowBox[{"eqy", "==", "0"}]}], "}"}], ",", 
          RowBox[{"{", 
           RowBox[{"x", ",", "xmin", ",", "xmax"}], "}"}], ",", 
          RowBox[{"{", 
           RowBox[{"y", ",", "ymin", ",", "ymax"}], "}"}], ",", 
          RowBox[{"Evaluate", "@", 
           RowBox[{"FilterRules", "[", 
            RowBox[{"op", ",", 
             RowBox[{"Options", "@", "ContourPlot"}]}], "]"}]}]}], "]"}]}], 
       "]"}]}], "\[IndentingNewLine]", "]"}]}], ";"}], "\[IndentingNewLine]", 
  "\[IndentingNewLine]", "\[IndentingNewLine]"}], "\[IndentingNewLine]", 
 RowBox[{
  RowBox[{
   RowBox[{
   "$dir", "=", 
    "\"\<C:\\\\Zac\\\\Science\\\\Syntrophic kinetics\\\\Scientific \
Reports\\\\Figures\>\""}], ";"}], 
  "\[IndentingNewLine]"}], "\[IndentingNewLine]", 
 RowBox[{
  RowBox[{
   RowBox[{"ClearAll", "[", "saveButton", "]"}], ";"}], 
  "\[IndentingNewLine]"}], "\[IndentingNewLine]", 
 RowBox[{
  RowBox[{
   RowBox[{"saveButton", "[", 
    RowBox[{"fig_", ",", "name_"}], "]"}], ":=", 
   RowBox[{"Button", "[", 
    RowBox[{"\"\<Save\>\"", ",", "\[IndentingNewLine]", 
     RowBox[{
      RowBox[{"Export", "[", 
       RowBox[{
        RowBox[{"FileNameJoin", "@", 
         RowBox[{"{", 
          RowBox[{"$dir", ",", 
           RowBox[{"name", "<>", "\"\<.tif\>\""}]}], "}"}]}], ",", "fig", 
        ",", "\"\<TIFF\>\"", ",", 
        RowBox[{"ImageResolution", "\[Rule]", "600"}], ",", 
        RowBox[{"ColorSpace", "->", "\"\<RGB\>\""}]}], "]"}], ";", 
      "\[IndentingNewLine]", 
      RowBox[{"Export", "[", 
       RowBox[{
        RowBox[{"FileNameJoin", "@", 
         RowBox[{"{", 
          RowBox[{"$dir", ",", 
           RowBox[{"name", "<>", "\"\<.jpg\>\""}]}], "}"}]}], ",", "fig", 
        ",", "\"\<JPEG\>\"", ",", 
        RowBox[{"CompressionLevel", "->", "0.05"}], ",", 
        RowBox[{"ColorSpace", "->", "\"\<RGB\>\""}]}], "]"}], ";"}]}], 
    "\[IndentingNewLine]", "]"}]}], ";"}]}], "Input",
 InitializationCell->True,
 CellChangeTimes->{{3.858170977244233*^9, 3.858170977660676*^9}, {
   3.858675259592561*^9, 3.858675390688538*^9}, {3.858675456572815*^9, 
   3.8586754676775637`*^9}, 3.858739459912333*^9, {3.8587396713291016`*^9, 
   3.8587397355457096`*^9}, {3.8587397818784547`*^9, 
   3.8587397966431956`*^9}, {3.8587404736437674`*^9, 
   3.8587405063041906`*^9}, {3.8587405922846127`*^9, 
   3.8587405924354305`*^9}, {3.858740711861054*^9, 3.8587407361352615`*^9}, 
   3.858741553263834*^9, {3.8587613665248947`*^9, 3.8587613667077236`*^9}, {
   3.8587619078636456`*^9, 3.8587619109346385`*^9}, {3.8587628057109385`*^9, 
   3.8587628073468757`*^9}, {3.859444565810783*^9, 3.8594446163627663`*^9}, {
   3.859532587399588*^9, 3.859532621289689*^9}, {3.8595326572340765`*^9, 
   3.859532657293111*^9}, {3.8595407977937326`*^9, 3.8595407995035114`*^9}, {
   3.8595414347856007`*^9, 3.8595414455651965`*^9}, {3.85954157364327*^9, 
   3.8595415814412217`*^9}, 3.8598765734746313`*^9, {3.8598766127113996`*^9, 
   3.859876639930134*^9}, {3.859877210160231*^9, 3.8598772828704724`*^9}, {
   3.8598775229625673`*^9, 3.8598775237491856`*^9}, {3.859877589284094*^9, 
   3.859877659352265*^9}, {3.85987777065121*^9, 3.8598777975717297`*^9}, 
   3.8598778454574394`*^9, {3.8598779324656906`*^9, 3.859877935420861*^9}, 
   3.8599495200473614`*^9, {3.859950219957488*^9, 3.859950222502781*^9}, 
   3.859954703638115*^9, {3.8599547405636516`*^9, 3.85995477103472*^9}, {
   3.8599553444617233`*^9, 3.8599553487750516`*^9}, {3.859956194155774*^9, 
   3.859956338599373*^9}, {3.8599563700001874`*^9, 3.859956390780163*^9}, {
   3.8599564540279465`*^9, 3.859956454397499*^9}, {3.8599708661905055`*^9, 
   3.859970868070301*^9}, {3.8603984952512493`*^9, 3.8603984966111393`*^9}, {
   3.8618685743984423`*^9, 3.861868597658836*^9}, {3.8618686416708555`*^9, 
   3.8618686420542116`*^9}, {3.8619423398731904`*^9, 3.861942355105056*^9}, {
   3.861949506907292*^9, 3.861949513349126*^9}, {3.861949599267812*^9, 
   3.861949601612894*^9}, {3.861960333710473*^9, 3.8619603525773425`*^9}, {
   3.861960848672987*^9, 3.861960858944172*^9}, 3.862299528651685*^9, {
   3.8623748189149656`*^9, 3.8623748323034177`*^9}, {3.86238030045415*^9, 
   3.8623803341386967`*^9}, {3.862391781943062*^9, 3.86239179333276*^9}, {
   3.86247131176981*^9, 3.862471378980892*^9}, {3.862471430760023*^9, 
   3.862471568194316*^9}, {3.862471788296857*^9, 3.8624717901942387`*^9}, {
   3.862978425397191*^9, 3.862978425890628*^9}, {3.8634456154817047`*^9, 
   3.863445631038545*^9}, {3.863446281204242*^9, 3.8634462850966806`*^9}, {
   3.8650524965982056`*^9, 3.8650524971698337`*^9}},
 CellLabel->
  "In[397]:=",ExpressionUUID->"576854c3-2fdb-4503-b3a8-101450da1fcc"]
}, Closed]]
}, Closed]],

Cell[CellGroupData[{

Cell["Cross-feeding", "Section",
 CellChangeTimes->{{3.8595168010541797`*^9, 3.859516808139632*^9}, 
   3.862030326420409*^9},ExpressionUUID->"b86c51ef-ca1c-448a-bd70-\
b6b9cbe0f5c8"],

Cell[CellGroupData[{

Cell["Model", "Subsection",
 CellChangeTimes->{
  3.859961371415085*^9},ExpressionUUID->"5e60c2a4-33f2-47fa-8fc3-\
2b718faa6693"],

Cell[CellGroupData[{

Cell[BoxData[{
 RowBox[{
  RowBox[{"ClearAll", "[", 
   RowBox[{
   "N1", ",", "N2", ",", "N3", ",", "x1", ",", "x2", ",", "R1", ",", "R2", 
    ",", "t"}], "]"}], ";"}], "\[IndentingNewLine]", 
 RowBox[{
  RowBox[{
   RowBox[{"ClearAll", "[", 
    RowBox[{
    "r1", ",", "r2", ",", "c1", ",", "c2", ",", "c3", ",", "b1", ",", "b2", 
     ",", "b3", ",", "d1", ",", "d2", ",", "d3", ",", "\[Delta]1", ",", 
     "\[Delta]2", ",", "k1", ",", "k2", ",", "h1", ",", "h2", ",", "h3", ",", 
     "g1", ",", "g2", ",", "g3", ",", "w1", ",", "w2", ",", "w3"}], "]"}], 
   ";"}], "\[IndentingNewLine]"}], "\[IndentingNewLine]", 
 RowBox[{
  RowBox[{
   RowBox[{"res", "=", 
    RowBox[{"{", 
     RowBox[{"(*", " ", 
      RowBox[{"Resource", " ", "dynamics"}], " ", "*)"}], 
     "\[IndentingNewLine]", 
     RowBox[{
      RowBox[{
       RowBox[{"R1", "[", "t", "]"}], "==", 
       RowBox[{"r1", "-", 
        RowBox[{"c1", " ", 
         RowBox[{"N1", "[", "t", "]"}]}]}]}], ",", "\[IndentingNewLine]", 
      RowBox[{
       RowBox[{"R2", "[", "t", "]"}], "==", 
       RowBox[{"r2", "-", 
        RowBox[{"c2", " ", 
         RowBox[{"N2", "[", "t", "]"}]}], "-", 
        RowBox[{"c3", " ", 
         RowBox[{"N3", "[", "t", "]"}]}]}]}]}], "\[IndentingNewLine]", 
     "}"}]}], ";"}], "\[IndentingNewLine]"}], "\[IndentingNewLine]", 
 RowBox[{
  RowBox[{
   RowBox[{"spec", "=", 
    RowBox[{"{", 
     RowBox[{"(*", " ", 
      RowBox[{"Species", " ", "dynamics"}], " ", "*)"}], 
     "\[IndentingNewLine]", 
     RowBox[{
      RowBox[{
       RowBox[{
        RowBox[{"N1", "'"}], "[", "t", "]"}], "==", 
       RowBox[{
        RowBox[{"N1", "[", "t", "]"}], 
        RowBox[{"(", 
         RowBox[{
          RowBox[{"b1", " ", 
           RowBox[{"R1", "[", "t", "]"}]}], "+", 
          RowBox[{"g1", " ", 
           RowBox[{"x2", "[", "t", "]"}]}], "-", 
          RowBox[{"h1", " ", 
           RowBox[{"x1", "[", "t", "]"}]}], "-", "d1"}], ")"}]}]}], ",", 
      "\[IndentingNewLine]", 
      RowBox[{
       RowBox[{
        RowBox[{"N2", "'"}], "[", "t", "]"}], "==", 
       RowBox[{
        RowBox[{"N2", "[", "t", "]"}], 
        RowBox[{"(", 
         RowBox[{
          RowBox[{"b2", " ", 
           RowBox[{"R2", "[", "t", "]"}]}], "+", 
          RowBox[{"g2", " ", 
           RowBox[{"x1", "[", "t", "]"}]}], "-", 
          RowBox[{"h2", " ", 
           RowBox[{"x2", "[", "t", "]"}]}], "-", "d2"}], ")"}]}]}], ",", 
      "\[IndentingNewLine]", 
      RowBox[{
       RowBox[{
        RowBox[{"N3", "'"}], "[", "t", "]"}], "==", 
       RowBox[{
        RowBox[{"N3", "[", "t", "]"}], 
        RowBox[{"(", 
         RowBox[{
          RowBox[{"b3", " ", 
           RowBox[{"R2", "[", "t", "]"}]}], "+", 
          RowBox[{"g3", " ", 
           RowBox[{"x1", "[", "t", "]"}]}], "-", 
          RowBox[{"h3", " ", 
           RowBox[{"x2", "[", "t", "]"}]}], "-", "d3"}], ")"}]}]}]}], 
     "\[IndentingNewLine]", "}"}]}], ";"}], 
  "\[IndentingNewLine]"}], "\[IndentingNewLine]", 
 RowBox[{
  RowBox[{
   RowBox[{"met", "=", 
    RowBox[{"{", 
     RowBox[{"(*", " ", 
      RowBox[{"Metabolite", " ", "dynamics"}], " ", "*)"}], 
     "\[IndentingNewLine]", 
     RowBox[{
      RowBox[{
       RowBox[{
        RowBox[{"x1", "'"}], "[", "t", "]"}], "==", 
       RowBox[{
        RowBox[{"k1", " ", 
         RowBox[{"N1", "[", "t", "]"}]}], "-", 
        RowBox[{"w2", " ", 
         RowBox[{"N2", "[", "t", "]"}], " ", 
         RowBox[{"x1", "[", "t", "]"}]}], "-", 
        RowBox[{"w3", " ", 
         RowBox[{"N3", "[", "t", "]"}], 
         RowBox[{"x1", "[", "t", "]"}]}], "-", 
        RowBox[{"\[Delta]1", " ", 
         RowBox[{"x1", "[", "t", "]"}]}]}]}], ",", "\[IndentingNewLine]", 
      RowBox[{
       RowBox[{
        RowBox[{"x2", "'"}], "[", "t", "]"}], "==", 
       RowBox[{
        RowBox[{"k2", " ", 
         RowBox[{"N2", "[", "t", "]"}]}], "-", 
        RowBox[{"w1", " ", 
         RowBox[{"N1", "[", "t", "]"}], " ", 
         RowBox[{"x2", "[", "t", "]"}]}], "-", 
        RowBox[{"\[Delta]2", " ", 
         RowBox[{"x2", "[", "t", "]"}]}]}]}]}], "\[IndentingNewLine]", 
     "}"}]}], ";"}], "\[IndentingNewLine]"}], "\[IndentingNewLine]", 
 RowBox[{
  RowBox[{
   RowBox[{"fastResDyn", "=", 
    RowBox[{"Rule", "@@@", "res"}]}], ";"}], 
  RowBox[{"(*", " ", 
   RowBox[{"Assuming", " ", "fast", " ", "resource", " ", "dynamics"}], " ", 
   "*)"}]}], "\[IndentingNewLine]", 
 RowBox[{
  RowBox[{
   RowBox[{"fastMetDyn", "=", 
    RowBox[{"Flatten", "@", 
     RowBox[{"Solve", "[", 
      RowBox[{
       RowBox[{"Thread", "[", 
        RowBox[{"0", "==", 
         RowBox[{"(", 
          RowBox[{"Last", "/@", "met"}], ")"}]}], "]"}], ",", 
       RowBox[{"{", 
        RowBox[{
         RowBox[{"x1", "[", "t", "]"}], ",", 
         RowBox[{"x2", "[", "t", "]"}]}], "}"}]}], "]"}]}]}], ";"}], 
  RowBox[{"(*", " ", 
   RowBox[{"Assuming", " ", "fast", " ", "metabolite", " ", "dynamics"}], " ",
    "*)"}], "\[IndentingNewLine]"}], "\[IndentingNewLine]", 
 RowBox[{
  RowBox[{"odeT", "=", 
   RowBox[{
    RowBox[{"spec", "/.", "fastResDyn"}], "/.", "fastMetDyn"}]}], 
  ";"}], "\[IndentingNewLine]", 
 RowBox[{
  RowBox[{
   RowBox[{"init", "=", 
    RowBox[{"Thread", "[", 
     RowBox[{
      RowBox[{"Through", "@", 
       RowBox[{"sp", "@", "0"}]}], "==", 
      RowBox[{"PadRight", "[", 
       RowBox[{
        RowBox[{"{", 
         RowBox[{"1.3", ",", "1.1", ",", "1"}], "}"}], ",", 
        RowBox[{"Length", "@", "sp"}]}], "]"}]}], "]"}]}], ";"}], 
  "\[IndentingNewLine]"}], "\[IndentingNewLine]", 
 RowBox[{
  RowBox[{"Column", "@", "odeT"}], 
  "\[IndentingNewLine]"}], "\[IndentingNewLine]", 
 RowBox[{
  RowBox[{"lightQ", "=", "True"}], ";"}], "\[IndentingNewLine]", 
 RowBox[{
  RowBox[{"dList", "=", 
   RowBox[{"{", 
    RowBox[{".009", ",", ".011"}], "}"}]}], ";"}], "\[IndentingNewLine]", 
 RowBox[{
  RowBox[{"gList", "=", 
   RowBox[{"{", 
    RowBox[{
     RowBox[{"{", 
      RowBox[{"1", ",", "1", ",", "0"}], "}"}], ",", 
     RowBox[{"{", 
      RowBox[{"1", ",", "0", ",", "0"}], "}"}], ",", 
     RowBox[{"{", 
      RowBox[{"0", ",", "1", ",", "1"}], "}"}], ",", 
     RowBox[{"{", 
      RowBox[{"1", ",", "1", ",", "1"}], "}"}]}], "}"}]}], ";"}]}], "Input",
 CellChangeTimes->{{3.859516857202603*^9, 3.8595169073985677`*^9}, {
   3.8596136617258687`*^9, 3.8596136621896725`*^9}, {3.8596137459214935`*^9, 
   3.85961375391377*^9}, {3.8596137958367815`*^9, 3.85961379817317*^9}, 
   3.8596270531227837`*^9, {3.8619604460029364`*^9, 3.861960514936322*^9}, {
   3.861960819257085*^9, 3.861960819488454*^9}, {3.862043736185933*^9, 
   3.8620437454508953`*^9}, {3.8623807292371635`*^9, 
   3.8623807293374367`*^9}, {3.862380919466129*^9, 3.8623809238681574`*^9}, {
   3.8623812195200377`*^9, 3.862381222413766*^9}, {3.8623812712131205`*^9, 
   3.862381273328886*^9}, {3.8623897457701178`*^9, 3.862389745872363*^9}, {
   3.8629784577364664`*^9, 3.862978462815321*^9}, {3.865049570637823*^9, 
   3.8650495710376787`*^9}},
 CellLabel->
  "In[424]:=",ExpressionUUID->"8d5f30f7-b733-4606-84a3-b4c0ffaabe45"],

Cell[BoxData[
 TagBox[GridBox[{
    {
     RowBox[{
      RowBox[{
       SuperscriptBox["N1", "\[Prime]",
        MultilineFunction->None], "[", "t", "]"}], "\[Equal]", 
      RowBox[{
       RowBox[{"N1", "[", "t", "]"}], " ", 
       RowBox[{"(", 
        RowBox[{
         RowBox[{"-", "d1"}], "+", 
         RowBox[{"b1", " ", 
          RowBox[{"(", 
           RowBox[{"r1", "-", 
            RowBox[{"c1", " ", 
             RowBox[{"N1", "[", "t", "]"}]}]}], ")"}]}], "+", 
         FractionBox[
          RowBox[{"g1", " ", "k2", " ", 
           RowBox[{"N2", "[", "t", "]"}]}], 
          RowBox[{"\[Delta]2", "+", 
           RowBox[{"w1", " ", 
            RowBox[{"N1", "[", "t", "]"}]}]}]], "-", 
         FractionBox[
          RowBox[{"h1", " ", "k1", " ", 
           RowBox[{"N1", "[", "t", "]"}]}], 
          RowBox[{"\[Delta]1", "+", 
           RowBox[{"w2", " ", 
            RowBox[{"N2", "[", "t", "]"}]}], "+", 
           RowBox[{"w3", " ", 
            RowBox[{"N3", "[", "t", "]"}]}]}]]}], ")"}]}]}]},
    {
     RowBox[{
      RowBox[{
       SuperscriptBox["N2", "\[Prime]",
        MultilineFunction->None], "[", "t", "]"}], "\[Equal]", 
      RowBox[{
       RowBox[{"N2", "[", "t", "]"}], " ", 
       RowBox[{"(", 
        RowBox[{
         RowBox[{"-", "d2"}], "-", 
         FractionBox[
          RowBox[{"h2", " ", "k2", " ", 
           RowBox[{"N2", "[", "t", "]"}]}], 
          RowBox[{"\[Delta]2", "+", 
           RowBox[{"w1", " ", 
            RowBox[{"N1", "[", "t", "]"}]}]}]], "+", 
         RowBox[{"b2", " ", 
          RowBox[{"(", 
           RowBox[{"r2", "-", 
            RowBox[{"c2", " ", 
             RowBox[{"N2", "[", "t", "]"}]}], "-", 
            RowBox[{"c3", " ", 
             RowBox[{"N3", "[", "t", "]"}]}]}], ")"}]}], "+", 
         FractionBox[
          RowBox[{"g2", " ", "k1", " ", 
           RowBox[{"N1", "[", "t", "]"}]}], 
          RowBox[{"\[Delta]1", "+", 
           RowBox[{"w2", " ", 
            RowBox[{"N2", "[", "t", "]"}]}], "+", 
           RowBox[{"w3", " ", 
            RowBox[{"N3", "[", "t", "]"}]}]}]]}], ")"}]}]}]},
    {
     RowBox[{
      RowBox[{
       SuperscriptBox["N3", "\[Prime]",
        MultilineFunction->None], "[", "t", "]"}], "\[Equal]", 
      RowBox[{
       RowBox[{"N3", "[", "t", "]"}], " ", 
       RowBox[{"(", 
        RowBox[{
         RowBox[{"-", "d3"}], "-", 
         FractionBox[
          RowBox[{"h3", " ", "k2", " ", 
           RowBox[{"N2", "[", "t", "]"}]}], 
          RowBox[{"\[Delta]2", "+", 
           RowBox[{"w1", " ", 
            RowBox[{"N1", "[", "t", "]"}]}]}]], "+", 
         RowBox[{"b3", " ", 
          RowBox[{"(", 
           RowBox[{"r2", "-", 
            RowBox[{"c2", " ", 
             RowBox[{"N2", "[", "t", "]"}]}], "-", 
            RowBox[{"c3", " ", 
             RowBox[{"N3", "[", "t", "]"}]}]}], ")"}]}], "+", 
         FractionBox[
          RowBox[{"g3", " ", "k1", " ", 
           RowBox[{"N1", "[", "t", "]"}]}], 
          RowBox[{"\[Delta]1", "+", 
           RowBox[{"w2", " ", 
            RowBox[{"N2", "[", "t", "]"}]}], "+", 
           RowBox[{"w3", " ", 
            RowBox[{"N3", "[", "t", "]"}]}]}]]}], ")"}]}]}]}
   },
   DefaultBaseStyle->"Column",
   GridBoxAlignment->{"Columns" -> {{Left}}},
   GridBoxItemSize->{"Columns" -> {{Automatic}}, "Rows" -> {{Automatic}}}],
  "Column"]], "Output",
 CellChangeTimes->{
  3.8629044657290945`*^9, 3.8629058959068747`*^9, {3.862978447332651*^9, 
   3.8629784632022*^9}, 3.86336191328345*^9, 3.8647135275613594`*^9, 
   3.8650495729687443`*^9, 3.8650525036853843`*^9},
 CellLabel->
  "Out[433]=",ExpressionUUID->"0b4eefee-2896-45cf-8556-acdf4ef46710"]
}, Open  ]]
}, Closed]],

Cell[CellGroupData[{

Cell["Parameterization", "Subsection",
 CellChangeTimes->{{3.857115976998214*^9, 3.8571159796097555`*^9}, {
   3.8571222719000416`*^9, 3.8571222817179418`*^9}, {3.858218905086688*^9, 
   3.858218913170491*^9}, 3.8595160363500376`*^9, {3.8595170338802967`*^9, 
   3.859517037046214*^9}},ExpressionUUID->"b53413af-403c-4172-885f-\
52388624db23"],

Cell[TextData[{
 "Trophic interaction should correspond to the case where  ",
 Cell[BoxData[
  FormBox[
   RowBox[{
    SubscriptBox["d", "3"], ">", 
    RowBox[{"{", 
     RowBox[{
      SubscriptBox["d", "1"], ",", 
      SubscriptBox["d", "2"]}], "}"}]}], TraditionalForm]],ExpressionUUID->
  "e57a59c2-9d60-44ba-98ac-8f84513e8b68"],
 "."
}], "Item",
 CellChangeTimes->{{3.8587616310994997`*^9, 3.8587616522838583`*^9}, {
  3.859516040867679*^9, 3.8595160521285257`*^9}, {3.859517182565242*^9, 
  3.859517188350675*^9}, {3.859532718962321*^9, 3.8595327189832926`*^9}, {
  3.8595328519707947`*^9, 3.859532865932283*^9}, {3.85961370381188*^9, 
  3.859613710254556*^9}},ExpressionUUID->"f714d0e8-b22d-4135-838e-\
680d206e4cf2"],

Cell[TextData[Cell[BoxData[
 FormBox[
  RowBox[{
   SubscriptBox["g", "1"], "=", 
   RowBox[{
    SubscriptBox["g", "2"], "=", 
    RowBox[{
     SubscriptBox["g", "3"], "=", "0.1"}]}]}], 
  TraditionalForm]],ExpressionUUID->"019d4f92-62b4-40c0-a126-cb94a1b9d511"]], \
"Item",
 CellChangeTimes->{{3.8587616310994997`*^9, 3.8587616522838583`*^9}, {
  3.859516040867679*^9, 3.8595160521285257`*^9}, {3.859517182565242*^9, 
  3.859517188350675*^9}, {3.859532718962321*^9, 3.8595327189832926`*^9}, {
  3.8595328519707947`*^9, 3.859532865932283*^9}, {3.85961370381188*^9, 
  3.8596137186531763`*^9}},ExpressionUUID->"f49c49f9-f9ad-47dc-afd7-\
b6af8b4f7261"],

Cell[CellGroupData[{

Cell[TextData[{
 "System is stable against perturbation, but may settle at different fixpoint \
",
 Cell[BoxData[
  FormBox[
   RowBox[{"(", 
    RowBox[{
     SubscriptBox["d", "3"], "=", "0.01"}], ")"}], TraditionalForm]],
  ExpressionUUID->"d1c374fa-f9b2-441d-ad8d-21963360b2b1"],
 ", not necessarily N1 being the dominant species."
}], "Item",
 CellChangeTimes->{{3.8587616310994997`*^9, 3.8587616522838583`*^9}, {
  3.859516040867679*^9, 3.8595160521285257`*^9}, {3.859517182565242*^9, 
  3.859517188350675*^9}, {3.859532721223765*^9, 3.8595327564067793`*^9}, {
  3.859532827794343*^9, 
  3.8595328399824533`*^9}},ExpressionUUID->"8efda25c-aeb7-4167-ae29-\
91e9cfe30481"],

Cell[CellGroupData[{

Cell[BoxData[{
 RowBox[{
  RowBox[{"par", "=", 
   RowBox[{"{", 
    RowBox[{
     RowBox[{"r1", "->", "1"}], ",", 
     RowBox[{"r2", "->", "1"}], ",", 
     RowBox[{"c1", "->", "1"}], ",", 
     RowBox[{"c2", "->", "1"}], ",", 
     RowBox[{"c3", "->", "1"}], ",", 
     RowBox[{"b1", "->", "1"}], ",", 
     RowBox[{"b2", "->", "1"}], ",", 
     RowBox[{"b3", "->", "1"}], ",", 
     RowBox[{"d1", "->", ".01"}], ",", 
     RowBox[{"d2", "->", ".01"}], ",", 
     RowBox[{"d3", "->", "d3"}], ",", 
     RowBox[{"\[Delta]1", "->", ".1"}], ",", 
     RowBox[{"\[Delta]2", "->", ".1"}], ",", 
     RowBox[{"k1", "->", ".1"}], ",", 
     RowBox[{"k2", "->", ".1"}], ",", 
     RowBox[{"g1", "->", ".1"}], ",", 
     RowBox[{"g2", "->", ".1"}], ",", 
     RowBox[{"g3", "->", ".1"}], ",", 
     RowBox[{"h1", "->", ".5"}], ",", 
     RowBox[{"h2", "->", ".5"}], ",", 
     RowBox[{"h3", "->", ".5"}], ",", 
     RowBox[{"w1", "->", "1"}], ",", 
     RowBox[{"w2", "->", "1"}], ",", 
     RowBox[{"w3", "->", "1"}]}], "}"}]}], ";"}], "\[IndentingNewLine]", 
 RowBox[{
  RowBox[{"SeedRandom", "@", "1"}], ";"}], "\[IndentingNewLine]", 
 RowBox[{"Table", "[", "\[IndentingNewLine]", 
  RowBox[{
   RowBox[{"Quiet", "@", 
    RowBox[{"ListLinePlot", "[", 
     RowBox[{
      RowBox[{"NDSolveValue", "[", 
       RowBox[{
        RowBox[{
         RowBox[{"Join", "[", 
          RowBox[{"odeT", ",", "init", ",", 
           RowBox[{"{", 
            RowBox[{"event", "@", "150"}], "}"}]}], "]"}], "/.", "par"}], ",",
         "sp", ",", 
        RowBox[{"{", 
         RowBox[{"t", ",", "0", ",", "200"}], "}"}]}], "]"}], ",", 
      RowBox[{"(*", 
       RowBox[{
        RowBox[{"ScalingFunctions", "\[Rule]", "\"\<Log\>\""}], ","}], "*)"}], 
      RowBox[{"PlotLabel", "->", 
       RowBox[{"{", 
        RowBox[{"\"\<\!\(\*SubscriptBox[\(d\), \(3\)]\)\>\"", "->", "d3"}], 
        "}"}]}], ",", 
      RowBox[{"ImageSize", "->", "300"}], ",", "op"}], "]"}]}], ",", 
   RowBox[{"{", 
    RowBox[{"d3", ",", "dList"}], "}"}]}], "]"}]}], "Input",
 CellChangeTimes->{{3.8581521859631834`*^9, 3.858152230211626*^9}, 
   3.8581707781689878`*^9, {3.8581711067992516`*^9, 3.8581711141740794`*^9}, {
   3.8582189175525074`*^9, 3.8582189215122843`*^9}, {3.8582194253938837`*^9, 
   3.858219446950678*^9}, {3.8582200758486977`*^9, 3.858220117771626*^9}, {
   3.8582201536704416`*^9, 3.858220180880888*^9}, 3.8582202138213115`*^9, {
   3.8582216377249303`*^9, 3.858221678080745*^9}, {3.858675402274184*^9, 
   3.8586754463508625`*^9}, {3.8587396465978203`*^9, 
   3.8587396636364965`*^9}, {3.858739697613263*^9, 3.8587397262656145`*^9}, 
   3.858740523809967*^9, {3.858753415123156*^9, 3.8587534153220835`*^9}, {
   3.859277892721349*^9, 3.859277896904484*^9}, {3.859515910755885*^9, 
   3.8595159552084885`*^9}, {3.859515988960368*^9, 3.859516024557686*^9}, {
   3.8595170478679266`*^9, 3.8595170590645304`*^9}, {3.8595170912705536`*^9, 
   3.859517173453124*^9}, {3.8595173990862455`*^9, 3.8595174043702126`*^9}, {
   3.8595325329087944`*^9, 3.8595325645717764`*^9}, {3.8595326341965675`*^9, 
   3.859532640946692*^9}, {3.8595327016167793`*^9, 3.8595327028647127`*^9}, {
   3.859532791122223*^9, 3.859532806633122*^9}, {3.859536015642583*^9, 
   3.859536017473503*^9}, {3.859541295178407*^9, 3.859541297504445*^9}, 
   3.8596125535836153`*^9, {3.859613676250983*^9, 3.8596136868976917`*^9}, {
   3.859613722879944*^9, 3.8596137775995073`*^9}, {3.8633619541766586`*^9, 
   3.863361956890957*^9}},
 CellLabel->
  "In[437]:=",ExpressionUUID->"ba3242df-0959-4b6b-a26b-8df201556d73"],

Cell[BoxData[
 RowBox[{"{", 
  RowBox[{
   TemplateBox[{
     GraphicsBox[{{}, {{{}, {}, {
          Hue[0.67, 0.6, 0.6], 
          Directive[
           PointSize[
            NCache[
             Rational[1, 120], 0.008333333333333333]], 
           AbsoluteThickness[1.5], 
           RGBColor[0.368417, 0.506779, 0.709798]], 
          LineBox[CompressedData["
1:eJxN13lUTe/XAPDmqHzTRCVUSoNERSLsLRUi0mAq07n3liKSUoqoaDBFpDRJ
iHyRqaikVIo0z7NUGsg5de/VhHof73p/v/Wef+76rLvXPns9z3PO3keNOmLL
ERIQEFAQFBD4+/ufq6z078WHk+a049kNSvBznZzB7f9aB6ychaO9/+vlMOu1
sfMc4t0vuObzRsyA1y69svjTf/7fANsWX1b0IB7w96i0U3WG/Idu6hIf/hPv
CZuH6HcphXwo1H58W6XdD7ZuDudbvOODQoXR5HkqECQTHrzqzeFDwOdS/yMN
1+Gcg6GwayofMr9PZpcGJMH18tt310fx4bmLUtaXqylgmLvI+WwgHx51Gb4e
vvsIvkfUqysf5kPNovktok7P4Fjp+HtxRz5sVZrWK8RLhwpVIenG1XyoEOJz
J8OzIEBSvpAzjw/WA80Tv1VzwZzXfOLhFD70fNsn+qflHQSjtVQSzYO7e+0v
+GsVgvuWjFis4wG7dp3MuGcRuJutOhvyhgeP9yqPsFM+gvXbWaFycTwY+TbQ
WtFUCn2Dsi0f/Xiglr13f4JYJYi/U6TiHXlQJLCh1japCg7x3bICVvHAzdJw
3ZQVNWDfmmHAUeWB9MVZWTk1tXBrLmSai/DgZZXIwmPu9eBVNNgs28+FJ2+C
B3sLGmF+e6oGN58LD+4LvXRSbgHK2OlGfCIXkiMDfao82kDdmPEY8edC/CkB
U8viz7A0ye9b/y4ubHwJp9v++QJO3EDB3aZc+KAz2TFzRScsyO6wN53NBYtb
b81sOV0wvqpu0kOAC89NJG6ktXdDhNdaIaZtCOZUO/RL7eiBHRv07LbkDMGF
g7dXulX1QtQXV2fPxCEYFfkRUWzVD20LpVeaBg4BJ9GkS6PwG1SKm6pGcIag
etlZ46BVAzDossfTYeMQQFVF+OeMHxCvOujpYzgE0+XyvNfeYqBl92S4rvwQ
HNVtfFpTMAhX1V1lG0YGYdfGyhTR10NwUbNAYXvbIJgd+hC/7BEXYiuDJcIK
B2HBpbxI1ySy7qnOXlaPB0H+yeuwuOt8UBGddzUwehB+lz8NKAv7CYH6UdJy
wYMwrquhHV00DHvqA484ug3CSEh01T6RUZi9KSwkym4Q+J0S/rpmYzA79bjU
jdWDwF0doME/PQ7hn3TljBcMAhM7VJaT8wtM/LMDbZUGYWCY7RP66zfcXe2Q
/GnKIHyzbVTdunwCJl13n57KYyCPJ7Xxc9MktOhTEUfKGdhUkpRlnCOAEWuW
qOx9zMAr5eyKU5cE8blk9EL/CAbUD9Z1F+4WQsvXxXZHvRi4nM2MSeoL47Ds
6w2jjgyMSUpI200Io2DTitJyCwbYThoaseUi2ODzJD7LgIHweM6Xa19EcTx9
+L6MMgNPWlMSL/HFUPqd9mlLUQZqVPocQ8WnoH5tyu0/XBpGnXSUApWnokLd
n+u9nTSoJLjV+y2UQEWveL3cWhrWtP17zQsl8V6ph+L6DzQ4z/5hc9hOChOz
Vj22zqGher+IUXPeNCyUqbqb/pSG1SmzFCz1pdFodpzr9BQaHLxv/mq0no5r
7aYqTU+g4cLMewOXRWRwdPP5pceiaMjLfNpmni2DMeuWxAlF0DDs+KZ8/Kgs
1uZKVEaE06A3UZz7VFsOreNeJvLO0rD79wchYRV5FAsa+dB9mobL4x8tHKQV
sG/ilFijPw1vR0vC7gvNwOOnrZtv+tLADH/6NPZzBnZ33JUXPE6D6s/Sfzb1
z0SmKyJ34BgNW3llWxNbFbHhiruPmScNgUPl1wcrlDB4sl35hwcN3nsFavdV
K2O/2bbHpUdocC0zkKuqnYUOjGdL32EanExZtmsaVHDVvfTuJcQ2qdevPmua
jdydHhkp7jSYzyyqVGudg+ZxJY7GxMvOjUhHts/FhyncC22HaIg6cV0r0EMV
owOP2EQTt+yIezNXWQ2/jXxssyFWNUne+rZADetLI/+oEDvPTO1xcldHG/ek
jOGDNPw7nOb/a8Y8XHNKit1MPFSXMT02bx4uvxLl+J7YOD3nnombBu7QL3iQ
Trzr+5F4iYWaKMns3/eAOEBN/Voro4l6t5KfJRLf2V4b/uT5fGzR2RgWTVx8
KeTMGW8tTGyVUYsk/l5g4mNroo3/XNDkXSJe6d7rsUBDB8Vf3hE8T3x5xg03
kem6eEzH+EsIcUeuObvtly7mvxRfd5bYwJW3O6N3Ac7XcxIOIg6WTd4eUaOH
GZ87Rk4TN37PN44ZXohieD75FPHC910Kt5UW4R4DG3d/4jVbgsbt5yxGx4Xu
VieIB7Jl3ZrSFiPdVGToQ2zUGrp6+XoDHNHJn+JN7P/7t+zNDgM0Py7d5Umc
r+LZO+priMovo3I9iLOszyV4yBjhtBmd8YeJnwfE2PWlGqHrpSq/Q8QP0/6d
us9sCe64pb7TjTjW8mz8SPMSDNlusuwAcbxWEEyYmuClclU1J+LEKWc6RRJM
0SlbW9KGOKn/1DnJidWo8vAUfy3xxy9W62M+meGvg47b9f7WU15fpqtoicFP
n76S/1tPNmWXw96Aj+8+VPjjRvJtef0gpH0zbvTRb6gjfjckNqmlZ4tvW+de
e0L8IvtZqlS/PdZMU7MKJb53zsl+6N52fBZT+nsvscnpuITuM47Yqv09UZv4
k29zT4PjXmwS3mw65ErDokypGE7cfnxy4E5NJvH/Dgt5FPqmW43G/D/Pub9Y
32eEAThSe+avbRi1VC/iU+0PBAWJPzwU1/Ak/vVmq7AQsfqlZ0ruxL5x4yLC
xNPWL5Q+QDx84o6YCHFyp58Ii/jrV/EDkn/zJR4VW01ct/XQR1ni0rVFE4rE
73MqdZWJ2TeDf/CGGVg8pVhAk/h+9CaPHOI425z6RcTPE5LbQ4jFEl48WkG8
2eORiQ3x0d7UIAviHzqXA5SIfRb7yjoQR76fWlDyk9R/wjKZTcwbTW73Jw7O
lzf0ItYbyavSIw6X7HoXTHxVryS+jU/ik2cnPyJmNI7VSBF7Lt8RVEe822//
5AryvneujKQmiLuXn9E6wGVgl0uZmdY7CiuCIm2vDzGwZUJ8ng3xm4fGobmD
DOh5jmpGEcckbpi/jWFgak+fdjNxavftZd9+MNC7s2nB3HwKQ/t9G/0HGCgs
+6jPJr6pK64p+Z2B22uyDFKJzaOvmMT0M3A+I2ymXAGF+eEz+bt6SX0Ltv85
SeztSEspfSX1JGl29RCL3fnTVN3JwFoF/gebQgqtlos8CetgYMH5/CdZxGoK
vQ0r2hmQm7xyXeM9ha8PM8n9LQxMhPuEZRJ/dX8mn9zIQJ/8npObiyj8d/6j
+Q51DFTfMvfoItb2FbkgXM3AG90FbN9iCsfyd/Y/Jv0vJV1mx7QPFJbbXfps
/4mBqzi6MZn4S/txobFiBvw/tcOyjxRezAttjy1k4JEGV1a6hMLGl5vSMnIZ
aDsl2tNDLPjhm0VlFgP/NChmvv1EYaXn6T996QzgYr2LN0opjHLbNEPoGdn/
cNh7uIxCayfeK5VHDCR32hpallNokO/BW36f9ENTZ9E5FRSepNsKdyWT88St
Q71KCkNkhxLXxTNApVqcXFFFofSYn+aqGwzo7kt/tb6awikHNatXXmGAO0OT
t62Gwvga/ti68wxkll3X59SS8xe/t3LvWQYCz4q4Hasj8Rx5t3MBDKw39boX
WE/heSPf3ExfBj7HKG1ubaAwwdfBff9RBryH3w4bN1FI58pRGm4MSNmzb11t
pnD1Ha9JYRap/9nU9QMtFJ6ZxfEUdGLARDpt0LKNwhcn5rye7cBAxSH7m7fb
KdyVVpC8czMDnJKxNb8/U1hMhbSlryPnV6NVL/sL2c8eZbHtwEBUwNuZfl0U
uiSuurloGQOPG5OEln8l+2d0UBUXkfNmGPxjpIfCU7dufQnTYqD1Iqcxo4/C
E4a1vVNVGeD3rCvw/kZhw5+LEgWKpN41uk+WDFC4QTKc/0KGgeU98U2+NIX8
z43HW6cw4HJBWjRnkOQzf56/T4CB64uDFgvyKMwq0dGGUfI+rOM7Wvwkz4P/
6CvvQdK//VxCw0coLDBcaiPUT8Ns1ebnZWMUurlsud/5hYaN7ze1y/ym0F7W
y0G+hYbOs87hUyYpXL9ZKvxuNQ1+5meWTAqysHtvWUN6CQ0yIrGff4qwMMzN
55hZAQ2pBS/OD4izUFZFJNz8DQ0YXLa0S4KFJTGKWzLSST8y6+1omsZCs7FY
mcg0Go4ICV6snM5CG/XcFdWpNNjvC975Wp6Fct2P35Un07D8rahWkiILu7T4
Jux4GuaohPFDVVg4Qb6YQm/QIOwnkX9ElYXF41sq9a7S0NdwMWK7BguVfSrb
rS7SULZUejdoszDjfXJeQyjpR9eu6mrpsfC8s4hvSTAN7ZFFNtsNWKjqdSl9
JIAGichfx0ONWThuplX3yo/0+6uLE16Zkvq/qvqNk3mHusIp6EUW4la37qdk
3rkcEds/05LE2/dVl5H5JutyhfT6jSz88S2SY0Hml55LIsa+NiwcU7oyKUXm
jUXvrae6bGfhwn/aZwaRfuD7+0arwx4Wcpfti93vQvqRUUeaOYeFQYn3M2I5
NEge1Ak2OsRCzQxbtblssj7JntvUj7HQY/xkdidFQ0JTto6MHwsjHGrMW/aT
+00X/TN5hoWwgTNDgFg9nydVH8bC+3dtLy/ZR8OeY50qj66wsMCg6UrEXtJ/
Nar0gmJY+DkthplKXF+Xu3JHEqmnp/hjwh4aZEOfbNJ/wMI5Vc1bLYmtTRKc
RJ6ycEF2f/zkbhrC+y8can7FQu0lmn5FxHn/StfffMdCJxXXE5eJR92vwc5P
LOSv5oSwiBctnpmqWEfW8/vVSDNiZ26sbGM7CwudZprrECe8nHMyuo+FNRb8
UgXi2uPJX7dxWRhX1VEiRny4dGGTzx8W6vTZFYw50SCunlkaM4WNo5jziyG+
7WOelynHxkgZqag+4hVlFS+a57DxrujR753EteqO93/psNHwTlFIO7G7b0+s
ylI2Ph/XkW75m29ISPjaWjZSsV5hDX/zuc49ONWWjS2jcQW1xKadpjWn97Ex
yPHu6Wriul07TIcPs/GlStqVSuLDNV53Dp1i47OSkKZyYj/rAaebl9kYxxee
LCUOKWbNKLrFRv0TZuafiCPXtFRwn7JxzaaT8R+JE7Ntw+fms9FOLFXgA3GM
ZtrP4lo29spYbSj6Gx8hSXn0stE4ZmN0IfHFMZdyxXE2JnSZ9+UTj8+J2NAj
xcHsqrBl74gPmGcUvpjLQYWk8tBc4nrXNgg05KDVs+zGHGJ+29j3IxYczGDP
1XpDLGs7I2bPDg6aWVR6ZxHf4d4R3PGBg26R1sefEhtdMzi41cQZ97dd8U8h
LjTKrbV64IyaS7rPxhPnpg92a5S6YG1B2q0g4o5dvp6yzgfQMNNbyNvp/+Yf
AVfsEB075EL8P11pqCU=
           "]]}, {
          Hue[0.9060679774997897, 0.6, 0.6], 
          Directive[
           PointSize[
            NCache[
             Rational[1, 120], 0.008333333333333333]], 
           AbsoluteThickness[1.5], 
           RGBColor[0.880722, 0.611041, 0.142051]], 
          LineBox[CompressedData["
1:eJxF13c4Vm/8OHCzIh8zGQmJZCSjZFTv20hUKiIjRed5UJFKySgiSaJklZ1R
SrRJtszKOo+9Het5zIzsxPd8fr/r8/2ef871ut73dd/ve537PtuwK6b2LExM
TILMTEz/vv97YmP+fabhtv6vM/eMROBARrCz6P9aDpK9Koziov+zJpz9WSGc
8Gwazn6e0d++oAujrzp4nz/9L24Eb52XVZKjpmH81lX8lKQD2NJ8DYqD/yvv
CqH+zFoTftNQvvNtsliPF/zV/siQ95gGwXq1tYeYH9h94lHwcJkGn96aW1da
I8FZTuW61J5pyB1by6/xSQK+gZCwuT9T8MlRJK8vLA0cqGpWTRVTkDmg+nX+
RSYcTvsUkxo2BY27d3Sy23wEtWzsr5HtFJiI/MNg+Z0NLQeaY7w3T0E9y+zM
WlAeuJ0Q4vqRMgnG4x2rK5LFIJPBXuQmMQn0UTv2v53fgDvARvd+yi94YWsW
fEu2HJQF7AsfKvwCatNhvmXXSvDQUzHYmjcBb21FF6hpP2Dq0lU7P+kJWBgd
76pvrwGtoIQOsehx2JZvez5hHQ4Yt8mRHZvGoZLJqMk0iQYWf2Nvjj4bg0sG
qoc3aDWCHXeC/Q+pMeAJ2ZJX2NgEirJX29WyRiGLxrbr+uUWkHg7r5h+dBTe
FfhPMcraQOckV8VAwQi8fsWSZSPaCT5U4Vd1GiOQEu7nTrvaDcWmv2zMi4Yh
3ptJ26CqF5aZdkDgsWE4mgV3urn7oFPscktYPwO+y60RQlr9MFv7Qa/gDgMO
PS/SNbUfgOeC5R6U7Qz4pMH59H3PIBTm5x88kUMH8QbzES5LOgRZvTry5hQd
gp2S91+iMSDgZEl99MIQLLJNhFYdGQHb3Gc3z6QMgX2ixoB0+SioVv4cPHJq
CBr23VO/e2AcMpJ4hJo4hgBo9UG9XybA8n22nVvFIPAKlLjpPZ+E607bQuuv
D8I1+bYPjWVTsJzroyoiNwjWR/E09q/TYBetf/rp4ADoOn+P35c5A7Et3fTU
lwOg8Kgk/GLSb+AyCc/67DQAm959fRAXOQsFP6f2GqkPwErdB5/aB3NwVs6a
mGcbgGV56Z3PKuchSOHhxJGf/bBw/xnNjm0RpltbrqlEkePSz3lLXncJcuti
4znt+2HmoI/07J1lUMrIOH5Msx8mY6drCwv/wIqeR6gPXz+Mz1PdA/+sgF5Q
xHuNiT4YNW2TNNFchVemmTPiNX1Q8pvraG/7GkgsRI2zvuyDYz+T8tQLmZB7
6rn+PXf7IEc0v977ETNKqIoUVKD0gZRT82D5WRZEG5nAXQ/3weP8yaWNSqyo
ZbfswddKfbC0kZPn1CorIoYPtN8Q7gOqjbR0bB0b4uw0OveIrQ+C4u37IvrY
0WVWdXObCQLedaUlPppdh2Jfz13VaCegUWz4TOD6DYhDjpUnq4qARRs5ET9R
DsTXCYddvxIglnCpxWsXJ7J0ieGWziBApzsj4gbaiKRHlEYCnhPgsHXipMsp
LnTXoZ7rXBQBDefZ1DpK/kF/jrxgrQsi4GDaFkEDJR60N++CoKgvAeZuMX/a
jHnRdb8NadPuBAQLvRx/zMaH4hcWtPmvEVCS+6FbP58P3TbD+vSdCJg/U1C3
fI0fyb8w3WjjQIDialXxh50CyPvHozEVjICzK99ZWMU2oV1ubjXRZwl4vPzj
kDmPIIp+ejS2x4qAosWfD16xbEYcNnvFmk4TMDlfXb00txl9lJhSMzMjQHKu
hvvYiBBK5G3L0DElwOR3rUlilzDa0b7RN+AkAX7TdZFT9SLIKjon+J8TBLjZ
MjXZNYiiGt71q1+NCbhYqyJAa9qCDpo5N0UcI8BGm2Kq0yqGHip9ehpxlICT
6ZFhH9u3oq6y4+IfjhCgL1SJb+sSR+eCz/MPGBGwL2CBJ7xHAjXIivrJko7y
jJT1uyqJ7PbqPfE0JKDTMq5AQnQbCv44uvziMJmvRopJUdk2dNCD93W3ATn+
Qul0m8tS6Ak9YEiCdMb8+1t/Nm9HFxtXN1w8RMB08xfe2JLt6H7tC9kcfQLU
swtfalySRi4Ft3s2kLYeuxLPuUsGPerta9XTI8Bnm1RE16QMYmjaKfrpEpBq
0RT07tMOtO/slm0lOgRUPbrv6+smi5gOp6oxkR4r03A31diJ2CXbOHQQAfsv
M64qSMshr8ACY2sg52Pz00tsvPJIYraO58ZBAohifWr3H3kkrEtIPj5AgMrF
32e/MBTQjfuelNf7CfDnT7EIbVRE19iMKkq1CWgbK1WPnt+FKsP577/SImBX
xYBgsshupFLndTpEk1yPJ+4um4krI8fOYKVrGgSM5/Nfan+vjDKUjDhP7yNA
rSvwoKahCrKP8AzdpU7ArZUV/hhCBRl3KG9i30tAqZgrY9FDFc0/MnzWpUZA
nnFAwlU+NdS28HHksyoBn3yiTw2nqyFH6hvNYBUC3rzP4LDT3YNYT20KxJQJ
iDW4F7/QsQdFaHRGaO4mIF72Lqxqa6Bz3BnMaTsJSNzg28+WoI1qrt0Q5Zci
IGnEO2Dj6kEkkMNLeG8h4EffEcPoal0Urb191wtuMp+6llp5YQNkJq9m9YOZ
zCcfO1VINUJSjk/HOkZ6IfHE19f3e44jg7O8m2SLe+Hb9Lo1WUVTVPnyGcUl
shc+539M5xoxQ/q5SyEfL/bCywAbs+mXFihWW0Zz+mAvaNyJSxj0PYOcWuPv
5LL0QrVHB731jC36/Dh7wbuyB3bnckXbx51HssLP3dDDHvh/l4USDB3Q/az0
wOH/7ONz42RMJAPgSpPvv/79j6DheAQDvHteMzOTXmowPwak/xSYsLKQ9lwf
7DkUxgCPuGU2VtKfkHJ78BMGzHumrmMjHY20nVRDGTA0tP7CRtJvsD+OpwIY
0Gzi/IOfdGORId3nFgMqCnF5UdKmgXktWdcYoLyhikmGNC1S3eQChQFxpoUt
u0kv52utqpgzYF3C50wt0rnO3K/4DjPgGiP97iHSqohXZL0mA9yVPfjNSdfW
mzxgkSHz9zRIoZK2mmqfluNjgH/pJtUbpNl5+qtu/yXPvY0D3/xJt/N1+SyP
0ME7ZWtKJukNRsvn75Hno6um5d3mf/uTyLa68z4dHPBwbJX0Fb5i415zOlg7
1urKfsNQsiTH+8QddDixun77SdI3L0u3n1scAkXXRZko0gmsEvJemUPAQR/e
2fFv+R0sOeqUIWBYtStIlGKIjvUVuYoNQXntDyUq6fM3BHK42wYhWSdPJZ30
oLadxETUIDz88kBIoAxDi4+eN0fvGQRXBYu/t0kfn2AsLrUOgHWSzACdtMSv
zdMFdwZAT3D2+8lyDKnZcn6LUiDP04el7/JIW+8M2Qqd/SCw9iRSugJDbVkG
OZ6P+2E1yP1BLmktu1B2kZ39MLzp3O3jlRiyq8h9U1bVBw3P9a8OkE6q2Gq2
6NwHBfIKVI8qDNXMLWToCfVBWjaf5T/fMZS//8j9g5UEhKHFoymkS50STUI8
yf1a3QP7fmCoiN+6tJ3cb5nSM/w8PzF08DeXNEd8L3R7s9PppNWH2enWgz3A
3SqcW1SNoRTPyGhDzR5AyoohT2swdHtaKzMxphuuBYGtSy2GhAQ+Wp5g64aU
flNVgzoMGa99/ePs0QWN2g7s4vUYSr+q7yoz1wlxM81IESfX95N112vOdAKW
fui2Fg1Det9094fUdoC8XXaOYQOGZIKcuY2NOmBms8zv040Ykj2d+Fi0rh1y
ayOV7Jsw5LIr1EL8TDv43WO7dL2ZXE9E8L24yTYw1L7x0q8FQ9mWW1nGHrZB
b7TI8a5WDG35npJM428Dt/miefV2DJ0IXP9wPLUVuMyoz8M6MBSgP3XP+EAr
pHzkMBzvxBDDJ1lQpqcFNHjeTxl0YyiES/9NYUAL1DubxST3YEh8CHvnrtYC
9j+XdFZ6McQ6PHy8kt4M3tJdivl9GGoVrI23Dm6GKJ8iIa8BDM1JHjPw3tcM
b9uSWDSHMMQkpLeZOtoE5ar+Ewt0DOl+G3OxTW2CrhD7ti/DGHq7UsnVcr4J
ZumHy9xGyfihjggdmSbg0pF/t2ccQ6sTWfkKE42gSY9v9/iFoeBiqp3jm0Zw
DOZhL5wivwd3q6nFlxshUvmuMvNvDGVGOI8FqjdCafPsmUNzGHoSVKauyNYI
k16OgUELGPIqFhuWb2mArZIdn2qXMOQvLj3Hn9kARyuO9fCtkE47pOgX0AD9
9xyCNqxhSKOYktVg0QBe+r571pgpaHVz3ItxpQbgY4vtnWOjoGPnT94/wNkA
6WWfH46vJ+MWfFKGIzRA/rV7BzgpyKZQQzapmgZtugyi/R8KurZN0ZPxgQZX
WJhDcF4KOvPs3d/qaBqY2flbfd1EQd2ethUht2mgWcQumyRMQcJ3DzFqKTQQ
F3swGyhGQf5avkJCx2nA6sVZekWSjAdKDzBr02C4NSTUQpqCfPzFMtTlaVC7
l+cs7KSg8I3r1C9tocGniDB5WUUKMti9mHOGmwY94ZUnLVQo6F21lfbpNRw4
w//cDFSnoC/ma7fCZ3BQD1NOyNGmoBRWQaksBvkf8sS+jIEoiF9z/zGXHhwe
h8aOCBlQkJOcYZVvCw55j+t5DI9SkGRaS0N2PQ70R2zqHicpqGuXhTnxA4fd
FcYcjhYUFFeQXGdahoPHytMu83PkeORtPf+rEIdvasR7fXuyvXa/UfdcHDY6
yfmrOVNQTecerZJsHMxSXE9LXacgvIY5JvkTDgnt+XJ8XhT0tqa55e97sj1e
9r9rvhQ06dNcXvAWB6nS31wtDyjognC1ZGgGDueu94tlPqGgqedZXz+k4xAr
TVO8G01Bsqbf9/O+xqGluXi/ZRIFvezxlEtKw4E/8N0xpdcUJLR+dMr8JQ7G
Ggk2bB8oSOHb91NyL3AIGgl27sihIHEHWUIgFYeSDJ6WmG9kfaKvwhqTcVi8
HAFW1RRUFWe29iqJ7L+yULpwMwV1/LrxJfg5Dg4zsfxtPRSUKV342SuR7E+W
+O1nwxSU5/yB1TUBh6abKUOnZ8jxMv3qcSUeB5eaXe3ufynI4qtIlXEcDuul
cmuiN1ARyv9uqByLQ7K7fkmuABWl3X5dIRiDg1Zt/ecOcSoS38t//u8zsj6p
M6/+yFGRfsCkD/0pDpc96LFie6kol1vnIx5F1jfNwhqhR0Vmm9SqL0SS9V2U
cOIwpaJJPdNS5ggctPu1G+/YUdE9J+/jcWE4NFtbas+7UNFK0Sm09wmZX+ON
VGdvKuqplfKsf4yDl/G4TcxjKjpp3N214xEO96somyufU9HfcgF3n2AcwnU6
62c+UJH/txztliAcEvNNgyRKqahwZ7W00gMcomXez1U1UZHiamH4+ftk+dCN
2FUGFSnUG0pH3cMhZMmxTniZimjg1Pr9Lg7L4qFGdC57tJKPRJZ8cbig/6X8
s4Q90rn59ZbcHXJ+L3aDn6o9StwavWrljcNs99LYlUP26CJj4ErgLXK+TTdH
n7O0R5qoljnbE4fUmVRmy+/2iDu2b2LKBQe1CBUnEw0HhG0TMlah4lCuVtx0
5LUDimq6JHnTCofi7KlB6RpHNGH6qyn8AA6EtYcrv8MFFKhuljGihP//+w/T
RSS9Y3bJUBKH/wFYYWlG
           "]]}, {
          Hue[0.1421359549995791, 0.6, 0.6], 
          Directive[
           PointSize[
            NCache[
             Rational[1, 120], 0.008333333333333333]], 
           AbsoluteThickness[1.5], 
           RGBColor[0.8200000000000001, 0.07, 0.194885]], 
          LineBox[CompressedData["
1:eJxV1nk4Vd+7APBjiqQMJSmJviRDKSLi2/sSIilTaVDqnEOFUkpEMlXI0EBl
LBSlAaEkkbl8I/OYc455GzPPB3d/772/+zx3/7Ofz7PXfte71vuu51nSVCdz
W04KhSLKQaH8+/7/zwjc1Ptz8raROPC2Sc+uWxr+X8vDvqpRbpXF/1gTKvN6
dejsYTiVMab317QueHPdKXsy95/vRrBV9GN02cwwDHpcrrKQsgML8/Qf9T3/
Ge8MSXIXyhfrhqF46/t4CaY7yJ9fpOkVDYNoperSPaoPCCptMkn6MAy3WOUe
To3h8GTRalvK/mHIHljKKb8VB08dzkcmtP+B9HPiX9ofJoHX6fmQQ15/4F2n
yuepl+9AMuD9C2+pP1CrvOU3j/UH4JepruYvGQIz8ZUE5/hHkMpqCf6FQ1DJ
OTG2FPgFDCQU4o2LBsFksGWRLfUNsM0xc9nBQejpP8Oz8LsAmGW5lActA/DS
xjLIQ64Y4BF3j8+lAaDX7Reecy6FKOPJCi/eAXhvs36anlQGwWFsvhde/TDd
P9ha2VwOxQH83bKUfpDOsTkbu6wKCMEkullAH5RSjOrM46ph+KRApq9YH9gb
qOzn21MLDWm/PLa+7wXB4A1fcmvrQHshOCLfsBcyq7m3Xb3YAPKFDfINfQSk
fPUbIYqaYNqYv3r3eQJev+LMtF7/G66pDcQfHumBhEc+rtWXGcDO9ry82acH
YjwpWgbfWbBq2UhEvXgPGGeCF2NVO/CkBXQlZ3fDD/mlNrE9HVDSefbUtE03
6D/P0zW37YSuZ6EseYFuSNfgf5LK7IJL3QEi6950gWTNkT6BYz2gbXXOJO1w
FwQ5xGvbVxOgc0qcqcDuhBnuofvfD/SB8fVzQ80pnWD7TKNTprgfVjw46iR7
rhNqdt9W9/17EKreJ9b4y3QCVFcGsj4NAXtvjEFQTwcIrc532fd8GLS6jqcG
xHTAFYWmtNqiEfChc4XVHuuAE8ZVSTyfR8FWrkCpYH0H6Dr+iNn9bgzkm7jM
c9vbQTEk/9GFuHHYW9NYY/C+HdakfA6IDp+ASt1dAYM324H9K+1WRcAk/CpJ
7T9g2g5zCjJbn5ZOAZWYomhuaIfpu0+rz3DPQNq11o+7B9pgooPfQ0F3Fjxv
xdV8/NYGY3tvyUx4zUFI41i9WkQbDEeNVuTmzgPtO//XA9faYHCK7uo/zwbF
RBP6Y4s26DdvkjLTXASOysUrhWptkD8uYMxqXoKdlmqO90Xa4OA/cV/Ucyn4
yP2tfmAPC7LW51R6hnBgUpmGTmUKCzY71HcVn+LEYuFEV0lPFoTmDM+u2M6F
Nu4vHAtMWTC7gl/QYpELjYbHmtbLs4BuLSMT9YsbC/o2EPE8LAiMsW0Pa+fB
pibJLPtWJqS0Jj0LmViGqc/FKQWfmVAr0XvSn5cP/0Rq2zIimTBjLS/us345
3msZGFnrxQSJWPsG9238GBC+t41xjgk6jLdh13AFGk6rXc2yYILdxiHTSxYC
pEUD9+gyoeYst2pL/krcm1Lh4rudCXuTNogabBfEo8JdQdskmXDEJXK+yUQI
J7X+rEsWYkKQWOJgKLcwsmpaJG/yMCE/O42hlyOM9jp5D3TZDJg6+fXX3BUR
fODI55c8wQClxe/f0rauxqdKERsd/zDgFPsHJ5fEGtQ2cNRvJBgQOlemf0RQ
FKN4zGabOhiQN/NPwCvOtUh9HrR9A4sBw1M/f85OrsWpDzZwopUBUpPlqw72
iWHr7tLBMy0MMBuvMHvWug5DuvqBp5kBPqO/wkcqxdHa6B/pLU0McLGh1J2p
WY9184muLxsZcKFi5+rqug1YsEfl7A3S1lo0c51GCSywYBQ+JG2aHP7wQ/NG
zHzwLIdJWk+stEq6VRKvZblkWpLxdt+ZFnzE3ITseufEftKPb4TL+VyWwv41
7bcjyfl/H4v+umm9NHKtymFFk/lJaSSY5RVJ48tpI99PvxlgJ5bcY31xM2or
erzpINfzdirVY37tX2ijaum2gcmA0fpPQlH5f2GpS/6FU+T61T/mJmrYy+D2
iGWTiW0MODHgFMO/TRZ/ylZLyJL7dUt6c1jrsCwaB5tGv+5kwAurusCU9C14
9KH0euVuBnwPuevt7SKHT74ovsnqYcBAkYarucZWLD+qkKTTywDti8RlRRl5
jPUQ69zUT9Zj7RN7biEFDP6au2ppgAFt3/TojHkF/Jp4vYY5xICdF8ZPfSIU
Me71xpm8YQb4iSRY3a9VQg5NrtPPRxnQNFCoHjG1DUUg03ZknAHbSjpF48WV
sc3HNVxnigE6h33nLCV34DvV6N+PZhgwmCNi35y6A6Wqvqp2zTFAtdV/r6bh
TlTRg1CzBQZ4sNkikW070WpmYSxviQGFEs7EjJsKKmmW2yhxMuGLyZ3Yy8Kq
eCJ2aFcUNxPSb0VY9Car4kTAbSE+Xia8SX27/IzuLuwXMBlzWc6EKIPbMdMt
u1DfZpV11womxMj5wqKWBqqX3FN4L86EZ3zeHdyxWriO99T763JMiOvzvLNi
cS/ytiwwUY0JZe0HDCN+6qKTzFHlHaZMKPzVUKGwzgDLtf5iSTuQ+eRQLXLp
Rmj44kuZ6F0y3uHPr+8yD+HGcr5HDelMKBhdtiSnZI5l5lVXY1hMyMj5kCzQ
Z4m/599m2AmwIPGOteVoohWmCz2M26XJAg2v6Ngu75O4M9/8s6kbC366tfQ0
nrRB/hn+xstZLFDOFoiwjT6LQ4GCImFTLPjva0I+Fd9JOB3gWNX2fz4z7+qu
eZqC4FTn/a+1PkQ6FZyioCfzNQcH6THeWxeNSM9/NePi/Hd8aa7vcWsKukXP
cXORHrRmf7lwkoJTN14s4yZtlqay1v0EBbu7ec+vIK39VGkyzoKC9WaOZSL/
xt+zT7LyIAVLcqsU1pP2eVByl9uAgjv4vlNkSeve514mrk3BaPPcBmXSDxu5
B7VVKLgsNuPdHtJ3K3+JXN5KwStEsq8+6b8ddKzSJSnousNN5AhpXy9P+Uoh
Mv8bBgl00ibNMl78XBT0K1yjco00RS194Hv/EgSu6CzwI235Ivj4p8ol8EzY
mPCOdMB0s3d64BI4ax7zrSfdFDQwr66/BHZVj6iLpJ9ZHTbYzbkEJ85V6MoV
UHG/+3rbV/mLcHiR9y9T0ldq7Js9vBdByXlG9jFp7vcH+ZTFFmF5T+/WFtJq
ptnOAR8WgDjerLipkIrZXbM6xw8vQHFF2XY66Sb2pg8uI2yI1/myM5l0Z5p6
VWY4G+59ChBbXURFqgkh+nYlG5wVrRZukh7NMt+gEDIPJ+JkO3tIz4tqt+WK
zMM+0YkfpsVUvFmiPMaOnQPFe4UpX0hLD6yW998+B6uXHoTLlFDxqd69N9zF
s7AY6BqQTTq4/hYvW20WetecvnmolIrdb68/P5o2AzXP9S53krZNvrpwRmUG
vioo0t2+UzEjOljUI2cakj4KH1v5g4qZd7K+ihpPw0OcMU4gzfex9FZa2xR4
/GTC7jIq7nJ4W9LoMQXvZMZEBP+h4hbehsd5Y5PA8OTp6SGt+fqG1/Grk7Cq
cV123k8q2nVvlM1kTwDuUAp+Uk7FVfLnpGdDJuBKINhcqqAi9ijpX9wyAQkd
5ioGv6hoHBKU6lAyDrVadjySlVR8FfoijGo/DtFj9ahUReZzR3LVSso4UJP1
b+6ppmIoIzLNPnYMFM58zDKsoeJOy9dns3XGYGyt7PjRWiru2eD05PDgKGRX
hG+3raNi2WuvkIiYUfC5zW1/tZ6KOSC/W9h8FAy1riX6NFBRbHo0SV9gFFgR
4odaG6kov13gDm/2CLhM5U2pN5Prlba+puQ4AgKW9OcPW6jo6F6hJCg7Agkf
lhsO/qbiNq2LTlA6DBqCqSMGDCoKGjer5hsPQ6WjZWQ8kzx/hbt3FTX/Adt/
ZnXYLCoeUH7AfcfpD3jKtCrltFNxq0pMU9fIEDy+lSfm3kmej3AR/4KbQ/C+
KY5Ts5vs77bP1zhFhqBYxW9ouoeKsr4Jgxmpg9AabNv0qZeKV3Nc9nIcGYSJ
nv1FLv1UnJt3nlTmGAQBHYWUXYNk/72vHojOGADNnphmtz9k/5kmbzGyGoBz
QYI8uSNU/CjbKuHMNQDhO3x3cIyT/Sj15sDWrH4orJ84qT9JxRPvtPfFXumH
Yfdz/oHTVExQJ9w3qvTDRqmW9IpZKnaEja0SmCHvnSUHmcJs8rx0P7VgFfZB
x227QL4lKnovdYWO+PWBu573riUOGmYo3pNIMu4DYe4o1iQ3DZcaUteoi/dB
clHGvUFeGiZ+kHs9NtAL6Feh1slPQ4fSjTf1i3qhSZdoa15Jw9j+8IG3z3rB
iZMjuEqIhtrinOwMz16wPON3/PMaGr70nbTeYtULmnk8cnHraJj9zFzmulov
SEoETPhL0HBKUPAAW6wXuNz5C52kaJjy0iJIYZGA3sbg+1YyNNxtmKrpTxBQ
oSZ4CrbS0Hq44ndyLQHpYQ8V5JRoSDEru6JRSADzUamp1U4afhu3PbM/hQD+
R/PX/dVpeElvZdKNWALUH+6IzdKioU6+xuSh+wRQH9gWEUhDjtxEN2s/AkLv
R/WJGdBw4VD9lOENAr6EVgoaGpPzO7A/l10moCeEW93NlIaTMmECcRcIUC4x
WX7OioYzeYJRP84S4MZ+0nrkNA1PRR3+FHqSgALVtlQ9WxrGPzeXjjtKwAoH
eT9VRxo29j7flWNOgGWC89HNV2lY4inv8vYwAbHNOfLC7jS8IazGMjAh5xPi
WVjypuEuq5QfDsYEbC4cF2gIoKFXifrLBiMCTl/tkHj3gIZJ2nZDqYYERMlU
K/lG0DAoLecuaz8BDfXftI/F0bD7cXu0OWkR/5SD21/T8PP0Qdc5AwJMNGKt
udPI/Et/RP4kHdgX5NiSRcPfG3KX5ZLOfyvYEFlAw9L9t70rSM9cDIPjP2n4
NyuB9e//yjvEktfV07AjsjjwbzK+3ViUSBOThkP7iK77pGMzJW8+7aWh6Vrp
miHSddcTuo+O0VCqIM7Aksz3Uvm2ZtcFGvoEJtVVkebdnF0ewUfHGLmabRbk
+uJd9fKzV9Oxk1Yc20x6T0VlRoskHQ9YdAxTD5DxNp98NS9Px21zZUZ/SF90
64mSUKNj6xt/YQ9yv3hHObnC9tFxln7thupBMt6FTQ7Lzen4sXXz+CBprQ6t
Wq8zdJTS9xJ/Re53/YljWlOX6Fg0K/Hm7CEyv9prLxw96Zh3a/CGBFkfd5NB
68hQOhr6yfnMkb77nba29DkdBYxuxjeZEvBI53flWBod/5mdKftkRsCzHPPA
TYXk933KY+FkvSNkUye/19ExcY5j310Lcvz9FdTLBB1/6AoFuloSEDx77te6
OTJfkTsF548QMCd536hHwBYrjtWVnST757zep+KMTbaoK6ReeMiKrO8F8k6u
YotvTCzf6BwjYIIxO+Ckb4t6IuHb1Y+T9TZfG3H6mC1uapuJVzhBwIuxFxzH
ftjiSXFJ4UobAlTDdjqYadihkN0+pSu2BBSrfqs78NoOfzzmHRNyIODbx5Eu
mfJzOCx4KSKFPA9tJ9ycRezO44fzlZGnfIj/uf9QLqD3chlFvkAC/gtwVoOc

           "]]}}}, {{}, {}}}, {
      DisplayFunction -> Identity, DisplayFunction -> Identity, AspectRatio -> 
       NCache[GoldenRatio^(-1), 0.6180339887498948], Axes -> {False, False}, 
       AxesLabel -> {None, None}, AxesOrigin -> {0, 0.17396889153785144`}, 
       Background -> GrayLevel[1], DisplayFunction :> Identity, 
       Frame -> {{True, True}, {True, True}}, 
       FrameLabel -> {{None, None}, {None, None}}, FrameStyle -> Directive[
         GrayLevel[0], 
         AbsoluteThickness[1.5]], 
       FrameTicks -> {{Automatic, Automatic}, {Automatic, Automatic}}, 
       FrameTicksStyle -> Directive[10, 
         GrayLevel[0]], GridLines -> {None, None}, GridLinesStyle -> Directive[
         GrayLevel[0.5, 0.4]], ImageSize -> 300, LabelStyle -> Directive[14, 
         GrayLevel[0]], 
       Method -> {
        "OptimizePlotMarkers" -> True, "OptimizePlotMarkers" -> True, 
         "CoordinatesToolOptions" -> {"DisplayFunction" -> ({
             Identity[
              Part[#, 1]], 
             Identity[
              Part[#, 2]]}& ), "CopiedValueFunction" -> ({
             Identity[
              Part[#, 1]], 
             Identity[
              Part[#, 2]]}& )}}, PlotLabel -> FormBox[
         RowBox[{"{", 
           
           RowBox[{"\"\\!\\(\\*SubscriptBox[\\(d\\), \\(3\\)]\\)\"", 
             "\[Rule]", "0.009`"}], "}"}], TraditionalForm], 
       PlotRange -> {{0, 200.}, {0.17396889153785144`, 2.046008068834837}}, 
       PlotRangeClipping -> True, PlotRangePadding -> {{
          Scaled[0.03], 
          Scaled[0.03]}, {
          Scaled[0.04], 
          Scaled[0.04]}}, Ticks -> {Automatic, Automatic}}], 
     FormBox[
      FormBox[
       TemplateBox[{
        "\"\\!\\(\\*SubscriptBox[StyleBox[\\\"N\\\",FontSlant->\\\"Italic\\\"]\
, \\\"1\\\"]\\)\"", 
         "\"\\!\\(\\*SubscriptBox[StyleBox[\\\"N\\\",FontSlant->\\\"Italic\\\"\
], \\\"2\\\"]\\)\"", 
         "\"\\!\\(\\*SubscriptBox[StyleBox[\\\"N\\\",FontSlant->\\\"Italic\\\"\
], \\\"3\\\"]\\)\""}, "LineLegend", DisplayFunction -> (FormBox[
          StyleBox[
           StyleBox[
            PaneBox[
             TagBox[
              GridBox[{{
                 TagBox[
                  GridBox[{{
                    GraphicsBox[{{
                    Directive[
                    EdgeForm[
                    Directive[
                    Opacity[0.3], 
                    GrayLevel[0]]], 
                    PointSize[0.5], 
                    AbsoluteThickness[1.6], 
                    RGBColor[0.368417, 0.506779, 0.709798]], {
                    LineBox[{{0, 10}, {20, 10}}]}}, {
                    Directive[
                    EdgeForm[
                    Directive[
                    Opacity[0.3], 
                    GrayLevel[0]]], 
                    PointSize[0.5], 
                    AbsoluteThickness[1.6], 
                    RGBColor[0.368417, 0.506779, 0.709798]], {}}}, 
                    AspectRatio -> Full, ImageSize -> {20, 10}, 
                    PlotRangePadding -> None, ImagePadding -> Automatic, 
                    BaselinePosition -> (Scaled[0.1] -> Baseline)], #}, {
                    GraphicsBox[{{
                    Directive[
                    EdgeForm[
                    Directive[
                    Opacity[0.3], 
                    GrayLevel[0]]], 
                    PointSize[0.5], 
                    AbsoluteThickness[1.6], 
                    RGBColor[0.880722, 0.611041, 0.142051]], {
                    LineBox[{{0, 10}, {20, 10}}]}}, {
                    Directive[
                    EdgeForm[
                    Directive[
                    Opacity[0.3], 
                    GrayLevel[0]]], 
                    PointSize[0.5], 
                    AbsoluteThickness[1.6], 
                    RGBColor[0.880722, 0.611041, 0.142051]], {}}}, 
                    AspectRatio -> Full, ImageSize -> {20, 10}, 
                    PlotRangePadding -> None, ImagePadding -> Automatic, 
                    BaselinePosition -> (Scaled[0.1] -> Baseline)], #2}, {
                    GraphicsBox[{{
                    Directive[
                    EdgeForm[
                    Directive[
                    Opacity[0.3], 
                    GrayLevel[0]]], 
                    PointSize[0.5], 
                    AbsoluteThickness[1.6], 
                    RGBColor[0.8200000000000001, 0.07, 0.194885]], {
                    LineBox[{{0, 10}, {20, 10}}]}}, {
                    Directive[
                    EdgeForm[
                    Directive[
                    Opacity[0.3], 
                    GrayLevel[0]]], 
                    PointSize[0.5], 
                    AbsoluteThickness[1.6], 
                    RGBColor[0.8200000000000001, 0.07, 0.194885]], {}}}, 
                    AspectRatio -> Full, ImageSize -> {20, 10}, 
                    PlotRangePadding -> None, ImagePadding -> Automatic, 
                    BaselinePosition -> (Scaled[0.1] -> Baseline)], #3}}, 
                   GridBoxAlignment -> {
                    "Columns" -> {Center, Left}, "Rows" -> {{Baseline}}}, 
                   AutoDelete -> False, 
                   GridBoxDividers -> {
                    "Columns" -> {{False}}, "Rows" -> {{False}}}, 
                   GridBoxItemSize -> {
                    "Columns" -> {{All}}, "Rows" -> {{All}}}, 
                   GridBoxSpacings -> {
                    "Columns" -> {{0.5}}, "Rows" -> {{0.8}}}], "Grid"]}}, 
               GridBoxAlignment -> {"Columns" -> {{Left}}, "Rows" -> {{Top}}},
                AutoDelete -> False, 
               GridBoxItemSize -> {
                "Columns" -> {{Automatic}}, "Rows" -> {{Automatic}}}, 
               GridBoxSpacings -> {"Columns" -> {{1}}, "Rows" -> {{0}}}], 
              "Grid"], Alignment -> Left, AppearanceElements -> None, 
             ImageMargins -> {{5, 5}, {5, 5}}, ImageSizeAction -> 
             "ResizeToFit"], LineIndent -> 0, StripOnInput -> False], {
            Directive[14, 
             GrayLevel[0]], FontFamily -> "Arial"}, Background -> 
           GrayLevel[1], StripOnInput -> False], TraditionalForm]& ), 
        InterpretationFunction :> (RowBox[{"LineLegend", "[", 
           RowBox[{
             RowBox[{"{", 
               RowBox[{
                 
                 TemplateBox[<|
                  "color" -> RGBColor[0.368417, 0.506779, 0.709798]|>, 
                  "RGBColorSwatchTemplate"], ",", 
                 
                 TemplateBox[<|
                  "color" -> RGBColor[0.880722, 0.611041, 0.142051]|>, 
                  "RGBColorSwatchTemplate"], ",", 
                 
                 TemplateBox[<|
                  "color" -> RGBColor[0.8200000000000001, 0.07, 0.194885]|>, 
                  "RGBColorSwatchTemplate"]}], "}"}], ",", 
             RowBox[{"{", 
               RowBox[{#, ",", #2, ",", #3}], "}"}], ",", 
             RowBox[{"Joined", "\[Rule]", 
               RowBox[{"{", 
                 RowBox[{"True", ",", "True", ",", "True"}], "}"}]}], ",", 
             RowBox[{"LegendLayout", "\[Rule]", "\"Column\""}], ",", 
             RowBox[{"LegendMarkers", "\[Rule]", 
               RowBox[{"{", 
                 RowBox[{
                   RowBox[{"{", 
                    RowBox[{"False", ",", "Automatic"}], "}"}], ",", 
                   RowBox[{"{", 
                    RowBox[{"False", ",", "Automatic"}], "}"}], ",", 
                   RowBox[{"{", 
                    RowBox[{"False", ",", "Automatic"}], "}"}]}], "}"}]}], 
             ",", 
             RowBox[{"LabelStyle", "\[RuleDelayed]", 
               RowBox[{"Directive", "[", 
                 RowBox[{"14", ",", 
                   RowBox[{"If", "[", 
                    RowBox[{"lightQ", ",", "Black", ",", "White"}], "]"}]}], 
                 "]"}]}], ",", 
             RowBox[{"Background", "\[RuleDelayed]", 
               RowBox[{"If", "[", 
                 RowBox[{"lightQ", ",", "White", ",", "$dark"}], "]"}]}]}], 
           "]"}]& ), Editable -> True], TraditionalForm], TraditionalForm]},
    "Legended",
    DisplayFunction->(GridBox[{{
        TagBox[
         ItemBox[
          PaneBox[
           TagBox[#, "SkipImageSizeLevel"], Alignment -> {Center, Baseline}, 
           BaselinePosition -> Baseline], DefaultBaseStyle -> "Labeled"], 
         "SkipImageSizeLevel"], 
        ItemBox[#2, DefaultBaseStyle -> "LabeledLabel"]}}, 
      GridBoxAlignment -> {"Columns" -> {{Center}}, "Rows" -> {{Center}}}, 
      AutoDelete -> False, GridBoxItemSize -> Automatic, 
      BaselinePosition -> {1, 1}]& ),
    Editable->True,
    InterpretationFunction->(RowBox[{"Legended", "[", 
       RowBox[{#, ",", 
         RowBox[{"Placed", "[", 
           RowBox[{#2, ",", "After"}], "]"}]}], "]"}]& )], ",", 
   TemplateBox[{
     GraphicsBox[{{}, {{{}, {}, {
          Hue[0.67, 0.6, 0.6], 
          Directive[
           PointSize[
            NCache[
             Rational[1, 120], 0.008333333333333333]], 
           AbsoluteThickness[1.5], 
           RGBColor[0.368417, 0.506779, 0.709798]], 
          LineBox[CompressedData["
1:eJxN1gk0Vd3bAHAZ/ilTZJ5lKHMhIjwPZcpLUZFMde+lwRiK5CVDKiWVIpFS
KUSmFBkyVYrKLJFejVTO5d5bCenbfet7/+s7a5111m/tc55z9t7PfvZRoYW4
+nFzcXGNkfPP9d/jWcefgwO8YTI4ZSMDphoWJnn/tSb0Xne7tv+/NgWn2qFY
ReJEiaWTERxr0Cnl3fm4/d92B4D+TodQ4tZ1ktKGCv4w+dDx+eK2f+8Pg3Lt
W59utnJAbZHclk2vosEp0ifdrokD9FjRYYkd8XCnoO/5eD0HcoT+qurtPQe/
fzE9gwpJ/Nt2li9irsDmnN4VG89zwHTruIpR2g1wO53ElRrPgZC5FL6svGJw
uXi/QS2YA90uGZx5j3J4N5S+UdyTAyW9574fmKyCxOO7fT5ZcuCYe/o0lXwf
RHQ6SiNVOUB7dWbGX+EBfNx38lUDPwcu69nHMgebQHfJtbq7FBsEQ+3itNVb
IWseIz362HCw3PbwrtBH0GnuHpBXxwaPh1tE9l97AnWbnkitymaD6SAtN6G/
A+xqeYfGo9mQeqBaso23E2Qapi82eLLh78Mw4pzbBQsa0n5etWBDUMqj/D6T
Hsg89druhDIbvM85BXl19YKduWN0IC8bnHJ7jd7t7Yf8pHIF83EWGHoarBdt
egkR16tiFVpYICN9ejNIDYFGYULNk1wWcPVN0IKCXkPyWxtJjRgWfDzjGJbd
8gYK2Ne7ZDxZ4H+zt/G94CjoTgpNpq5lweCRxLZZk7fQ11ElEaTAAieGQacY
/R3kvaqgXeNiwZ2X51dYD7+HBANYumxkCuSdfh7et/UjrBVidSbUT0Fik9fg
leefIPcAl9SN3Cn4srpxVafdOIyY838Njp8C1yLVlN+Nn2HbxFxes98U3Fc8
+lbP7Cu42SRdOuY4BSrpn818KifglHS9apHBFFxN6jZLymZC3kPTdC/xKRBd
663Q1zQJSZnu1vzTk9Bl6KIwVjUFPc3a1kdfT8JZHRuF2UIW/JqvFrnXOgmu
6qYKwrls4Dmy3yiqZBLEFHUVVM5y4IGsIrskcxK6JVUUjJK/gYrZj3mLxEmo
0Ezs72n5DlLnixOT9pJ45h/SwhdMw2fV8vy6zZMQttHOYSn8hIIdVaq1liQ+
rZC7MmYGwpVCJTy0J8Fgv0Cd6/1ZUPnB9A+XIe87FrSf9WMOlsVl+X/mn4Sp
iy/0zq6eB1ga8tCazQQ7rV0rP/X9BnjxI/LacyY89/otrVjLhUnfBitSS5hw
UK09y/7EArR10z52PY0Jal8zZMM9uXFnou/p8xFMeFFJy76kzYMmtiMnpbyY
EH1IT75tlgff/o6GcRsmqK+byWG182KHnXdQ5yom1N5wWvtwhA/LPLoaVWSZ
4Lo4bzBz6j/4rU1zlQsfE8aCOJF7efmxqN/IiodNQVyXnaSF1CK8ZykdNfaW
AonV2XdEtBajcFlgYW0vBcUXKNe35gL4IEYnCdsosJ6zmrqzURAjozd4WtdT
oNge/fRLnRAaJAa+yS+jYCar8toyLRHUOTdbNZdPQYDRgYZixyXY1sL9bTqH
gsFsMW17blGsyHkn6XGeAjue0sx31aJo2rWF+eEUBVV7HXnjQsQwbevn2dDj
FKh2fwqV1ViK4jxz891JFNxr9zZxlBHHedYxy+Y4CjY87Pl1SFACOSVs6TuH
KHjd4NBa/FsCT+/J/R0RRcG+6gcpr1mSOPFhvGJoPwW8FatdhD9K4Zxvg97j
cAoyb92SgkFpPDY0x60QRoF2vspISIcMuu3exNMWSkG1uZyo1AtZdO0UHroZ
QoFtr/j6hi45rHvhW9AaTEFPgHCkX6882lTsyBAl3snDXyQ4oIAv+7ITkoIo
oC4ueF05qIgfvLgDJYhjDGZFPIeVsKDCmashkAI+v2iV+BBldLKttjpInCwW
W8Mno4KfxPI5RsQLG+NdUppV0Mr+sw0P8bGgI+PCgcvQ4I2p2ZsAChbJHY9P
l1BFxelerYfEKW0nZaQfqOJhoy8BFcQCB06X5+xWQ66pmoX5xIbKQ0HG2urY
FtsRcJHY66m6VueEOlr23A9MJ06KCP24p0wDdaDo2yniYsXaqzzhy9Gg/bH1
SeK+Nj7fS6tXYDVP59MUYuXSl4+6VTTxrt3Ysj8OPH9Lj19YC1XnNzr/cfWh
2AyLGS3sEN284AQxD81lPuyjNl57USzwJ95GezX/gm4dtNW+75xKfKDobvX7
b7r405VfOI04R9BBQEVGHyfKCydOE9PuTdzWU1yJVy0a35wl3j9m/LKjdCUu
S1B/fY44gbbzmY39KtzTFPwzgzht+ERzwz+rcCpfRDbrTzy3u/dMDhqQ/Pti
nk1cmXp2+pGoIX5tMdx5ibi9NdjUrcgQZY8pJl8mfje7IfqDtRGO8O69lUf8
d6mOyNkhI7yZtaXrGnFUcEDQLrM12BlZ8q2UOEK3qN08ay2OyH2RqSMO+Tqm
KTZtiY8vGFi0EUcf4PXZ2mGNQa4cqX+I6w+I38yTt0UpgWrqBzFXpNrkRKAD
Drzf2yRC5lva1qBv26wzDnStLTIhvrBY+fXoelcMaK5I9iVWZ93YKCW4FYWu
L3c7Slw+qNv8V487XpeZlyolLm76vmHosid+zGz2+UBcUPigZ0+gL6JpyHE5
ko/d9uv1YnJ2omBDfIYL8f/+LDTSsIavhdr3/0xjyN9KfElBXmqj03+IN/k4
aZkSW8vFZwsSG/ckNFMDFBwx5jaRIWaodVluJ25zSexWJ/bd0qX4qJ/kYxBv
sAHxRNcGmgHx1enDAcHE/ZKcyqgeCsySfu0uIp5f7HvncScFXSLR/h+JX9k6
blB6TsHu7O/0ZU00jChY4x3XTsHmLGePe8S9t3gFlR5SYJl5w/mvZhoaSe0U
n2qgQOv8/LpRYvMl4ZKcalLf0t1MD7TQ8GXG8TqNSgocWD9Gq1tpuOdEyFmD
mxTEumSlzD6koWcGl5UAqVcVZWaGlo9pOHPv5LfrZyj4JDI8dLiNhhXyEac5
RymQD/k7qeUJDflKs9OYsaR+rfbYpN1OQ/1nzLZcUm+c54zk0ztoGLCi9O0i
Mp5jzUvGZp7R0ErsXquaH8kHK1aUXycNq/WEIgQ9KBBs7FnU2U1DQ8EVlfnO
FORaVl0066PhM29X9SYbClbWZ2jnD9DwTk2Ek5ElBc1ro+pEXtHQvXXLwkET
CubvvK6bG6ahiHhD76lVZDz11tWPv6Fhwgarczk6ZH3dLKjvf0vaI2Nru1eQ
/FcWbmj5QOaXSyx9oQYFzKzwhrIxGt5uTwuXVCP1cOlgw6UvNLSUeqn/ZhkF
Vw6PWnxh0tBB0fumDrEkNV63hkND5W33fROJT3iy1iZP05Bbx+3qdVUKFjyZ
ud8zR+Y30V7DW52835jHTGUBHZPTM3QTl1Pw9ZpATTAfHUWylkxxNEk+8Pfs
u72YjhdDfUb0dSlwD7qoRYnQ8eoOJeHUlRQIde98pytBx5LR5x+ZhhS0GGvm
BMnS8YK0buw60v+o7MktJUrk/prpuSgzCvS4qoUm1Oh4MF3VMdmCrGdG3CMd
LTryyRTMMpCCfuEwlfiVdPxWqc/KXEfytZoR02dMxzMDmXlxthTU0twHNC3o
uC5BtlvegYISwQ0Gsevo+Pet9/5hjmQ87pqndjvQMYBPISvJiYKzO/THNDbR
Ee/d2bVtI1kPi5etO+RGx1BBSX32JrIfmc0dvO1Dx9L9Y0G1rhT47O0vG/Wn
oy3TOHXNFgocL5Z9Eg+ho033A9y/lYI1T1MU7SPpWGgst/aQGwVqM4yth+Lo
OCV8W3KzOwWiWnDy9lE6Op7U38q7jcy/h0zLaBr5nuuFweeJPx9n/xS/QMdd
1us/CZD8Gqh5ttL+Ch27zVi7A4lbx2/uOlRAvodfeuQ+cblMQu7tMjryKome
mCG+5ODVN1pNxyQjGQ297WR/OWgsKNFEx2L3/q/uxCb21zVnntLRpGHHYBzx
e0kxuze9dHxn4VeXS3zmQxyjdYSOMeJWeXeJLe9MxBeO0VHOIkb5CfGXBM/L
p1h0/OX4M3KA+ILLk7rwOTouFJHNfUtscCVsLHMhA3uaHWy+Ej+j5MTrxBh4
0KX1Mpt4l8VD+EeBgUunvtr+JF5wMjiAV5OBXHv1S34R57ySylxhxEBRX+/l
CzxJf5L+EjhlzcDkIp5i3j/Wi49jb2Lg1cuKQQuJc19Wsbf5MnCFa9utRcSX
Ez7vaghioE/4mXQB4is6SsOqMQzcORpoJURs3fMr459UBtYIblcSIX5/cNjl
0mUGdhuzBpcQH1GuFdxezsDbKdfixIiXP856LNnCwCOfd0iLE6eU3XCu6WPg
B3ZhvQQxlVXZ5znGwIrvhd5SxC6JjV7zMwzcbtg3I038ZvmpvY1Cfsjctj5L
lji4wzMqQdkPrfTfGcsTz4VqJq839MNKuyW9CsRDrNiFWrZ++EBoaYQScW1E
7zERD/L8VW5xFeIm7+Id8y1+OKwrZ6dF3GabtGZCzx+rXm/725D4ub7XkuEs
f1y/MOyeOXGGWHTIyZZd+FZj4JAbseOiepNHO3djoKi8GcPz//YLrj1YFNbB
FUb8P/kP98s=
           "]]}, {
          Hue[0.9060679774997897, 0.6, 0.6], 
          Directive[
           PointSize[
            NCache[
             Rational[1, 120], 0.008333333333333333]], 
           AbsoluteThickness[1.5], 
           RGBColor[0.880722, 0.611041, 0.142051]], 
          LineBox[CompressedData["
1:eJxF1gk0VtvbAHAVSUSEUoikMqQyFvE8lzKF4pZy0fCe15ReRGYZShF1K5XI
1CBFRYXSQK8x48ksos7rNc9DdQvpf/7ft+737bXO2uu3zlnP2c+z9z5nyzM8
bZwW8vDwDNDXf/t/263E/7ZJ4PWWwsndUvBg+lzo6v+zEsheLGAlJfzrHUB5
PjiacnMSzkqsmDj11RCU+9JD0uL/vW8G5uYPiu/cmIQyI8lVGjLOsGCUrVcc
++/z3hCcHBU3ETEJ6wXW7N/XEQTz1jp3tgRMAhEq2ilxNALyJ22NQj0mIXmZ
RX5z83X48bVEdYsmHT/bxOBDyG24e6H17ZK5CdhxYFBe83IG+Go1VY2WT4Dn
XAxf4p3HEDOns6H06gQ0Wsd/nbd7BkZ5YmGeRybgSfP1734T+RAS/7PtkeQE
RB+89mPs/GswFznlrn1vHBgdV2ecZd6BWVF8wPTacUhTMw0dby+Gzfiic8W9
MRDyMglTUSyD+eJd7zeqjkHgM+NwF68KsMr4y67q9SjYle8X8b1XBbW2X4f/
UByFHe2M1DOttZBrlak3mTACl/wKJCt56yF51GFymcQInA6Hz1apDfBTaL6n
J2EYWDEV91t0mkBvMESlVWEYHK9bshwammE0+Nc1m/whsExt1uQebwV9+aHI
dosh0LBX3yVa/BFG3qX1bC4aBKlVV/6ElZ/grInL+DbdQeBpGWWwWF0wcq7F
rOHdAPRd3eOdVPoFFFMMiTVWA+D8oJndI8QB7qkPbfo9/dB+7mzlrE43/FJd
2x4W0Q+WTPV6MYILt+a8XAwU+yHv441Nhp09kBUpUmzyqg+kLX+GnzzQBwqt
ajJsuj9b7NB+m+wHJyPX0pqfvTCsxd5WbzIIK3dEsR6l94JNlkLMb/YQ5D2s
/vDyQC+8lo3qVtMdAedtjGlHoV6Qvzakezh3FA7dMtWWruyBu5GNupFJ4/Ci
2v5Ysl8PiOo5yrQUT8B8zYyMkGoPNGhYywzkT8L909+jcvq5EKe6W2Y2cwqm
YrUSuQ+5YKO4Q0Y4dRoM/NZuXu3JBTHZzTLycV/B7AirtHUHFxol5WU0z38D
iUz+9kdLuPBc6WxrU+l3KJ334dckuyFuZ+9lnwU/YExYznhvYjd47zUxWwE/
oU85k3R06wYbRubC3JAZuDsSeaFFvxvUfQXf2ryehcr6hLMGkt0gFs3ynfpn
DkQyFUW3TnFg8tYHtTiteZD6RyjAqoEDJsouW/tbfsPMEpu9oVkcIB1+r5J9
w4NvtorZzEZxIHB9TaJp7AK8rz3FNnDjwPqR+NU+9gvRJc6H22zJgQ+5jKQU
lUXI/Wr12U6LA0HBatKVs4vQQl9ko/9aDigazSRP1fDiRI6eN0eQA28yLPXK
P/Nhr12+lOw3CmyW3mm/ObkY864V3nPjUDDA+up/nHcJ+p9aaGdbT0FYg4mk
/koB1De5pBdVTIGEVlKeiPJSPFzTr/Qkj4LHCWM23TsFUSkg42pkJgWGc39M
5u0Vwr+eaMc1pVEgWxNUPfx2GVazFrpyr1Mwk5h7b52yCCYOxVs1xFLgrulX
9HjPcpQxnw+yiKSgPUlMxXShKCZEuZmIhVJgsijnJrdAFLXj0q4PB1CQf3wP
b5inGOpbmDzLOkWBQmO/1+oNK7CiquqR0kkKXtY46uyREkeTu2MWPiwKzMub
fgULSWDeo8QTKccp6CoyK3v8WwJnZARuBLhScLLgXUzXlCQ+6dLx+eJMAe9z
LWvhvpW4WlM8Pc+JgpuPHq2E9lWo4do8RzEpULkv/9mzVgqno4N1bGgX7Fwj
uvLDauzxudj+jaDAuFl8V1HDGox3Co+oot3kLuzv1CyN66Rf3iihfWzRkiyh
NhkcaVrX8pH22K0FXbntsijT2dbAR8cLUZ8Vse9ci1oR+y7sos3nFCQf4SmH
H9+Ji1+lfV4s9BWflDwK1Avb8dHj42dHWMeUyKO6ZLJgFO1o1rlB4RPr8J4Q
XSU6H4E1FyKuSSigkkNqYzrtmMqLUqveKaB5luyunS4UCPpdeZbsuh5TmhgO
bbQ15D6xtFUUsTXnSdJFuj4O1YrK9aOKWDS3DHe5URB5yqvP7ekGvJ/2LfYX
7ceyb+4u8tmIfPsmZ17S9W2p5DuSorUJ3SqIbT7uFMjlfKxolFfCSJ3P6w6e
oODEjUdqS4SVsa0k64YePT8FwaHx+jPKqPn+Tzs5DwoWMaznvftUMG/1tb18
nhTsNV3v/LBRFZ2k4p2GaPtlvSjo+bYZvd9lT/PS850sZCYoL7UF+zT3Xl3r
TQHj5Wi2muxWvF1goq3rQ4HvgPbH2pyt2K4W/Hk/vV7OMI7V7TbdhsrTti0h
vhRc7owtKaK24Y+05TXpfnQ82xcvdQLVcV2sd1GtPwW5l+J+VIhq4Ii4fMdX
ev3VlHnssM3SwCbHuCnpIAq4s+ZBvYaauFfqDv/uYApO56iKxH3SREsdGRtW
CAUBHu4sF93tyNtKRP9zhoJTm7NqdibqoVVCsGnEBQo8RwaUxH4YoOHBostL
r1AQ5Md7+ECtIQ622Vtzkyko9BN/cEfaGNOHahVe0/uLx3/9xOgJM7QPKv72
9wsKVhmrtxyatUKnZjAUrqUgYalcF2eXDYb9VGBF0ftZcSpj70qhA1hl5S49
852CZ+2bSyyaDqL/45RZJ/q7/7j4u/mnNHvU7rrmfF+JAw8z3zW5nTiCS+VF
H7Qac6DRdJdaSPIxTH0RPvyD4MD/HBbYDHTmaz/t6vv/zpIulfc4zYY7l9iW
i2nbC9iuHA5lg+GaiCQh2q0vVPlcw9lwTnuhjhTt2fbNVcfOsqHS+myjIu0N
gt0s+/NsEGTxeqjTTm8Qm95/gQ13f4S7e9C+0na0OugmG3Qjf7lm0ZYwuvwm
5T4bGkSCnPto50ZPPCnMZYNr0ndiXTEDo+UcL3QUs+HPRCu7l7Q7dvD4t/Ww
weBmhpVFCQObYzMOveMvBuUb80Yc2uMRGuVXlItB4prtDr9SBsZlWh80tywG
s6l/OAVlDNxC2OYpJRRDqHVizGw5nX+G1EhkdzE8f6qrYfCega/CVNOtVEug
X6TzU3glAwOZxpOBviUg7Xk6srSKgTuO2zvMFJZAvpbdPpUaOn5qV+/MslKw
mtOUvlbLwNSDMjuXOJbCQMnygZk6Biaa9h9d8agUgv6YCnCqp+OZcevfqJWB
ELtJoL6RgX95LQuczy6DVIP8W7otDHyp2rbtrko5bC2MV7nfxkBCvFTbL70c
SvQC3op0MPBTxqtNNlIVMJ/X9Xauk4Ei6na/99+pAF01o8LBL3R+l6O2qym8
B78HDwtbuxmoZjw8Xpb6HnLlhItKexnY9Pl9kIh4JYwn+hQ9HWBg4e56IbGz
laCyor0oZZiBmrG+0DVcCbfDOfrD4wy8V32veyioCiTHBt9u/8rA7f7NyQa/
qiDWfkrv/A8Glmeb857yqYYFVTOvm+YY6CXKr23wuRr8tBfpyi8gMM2/Zc8R
gxoYuSf4yoOPQK1nhNid6zVwd0nTyeylBEqHumP6ZA0cZN1SHhMhcMTUyO+y
YS0sazzG3SxBYMnWXmZhdC2Uaisls1YTWNa3+Jh3eS0EJE3sf7KWQMMsn4GP
P2tBjadg2eh6AkUF4n7/3lAHXGZYhaoygSHfEqY7LOugVdhbPmIrgYkxF/ZE
+dZBZQEzpEWbwDc6FamX4+vgDeNgm5I+geNXbKSFn9fBEyFz9VAjAm976D+f
rKyD2y92Xmo0I5CxyStoUWcdxB3dMrBhHz1edZu+4eE6OLd0nVGwLYEHSrTP
6Pysg5O6c4HZhwk0Xvj9qzk/CYePtz7lOBN4MrT6Y6wYCXtuPe0X9yTQY3Gu
RNIaErZXx8ia+hOor1Gm930dCetnmAeCwwj8wp+z4vcmEkSV4WJ2FIH3Lc6l
L1AjYd5OqpRzma4P5P7crk7C0IXpn+IJBG6SXslt1CKh7VXdVtPbBA4e+tQ7
tZ2EssEHLsEPCRRbPBadp0fCM6kzqdlPCVQLl1m72YCEFDOHFk4BgUMdnSos
JCEmUFtIopjANmO7gAhDEnRM05Vmqgm8rsTr17aLhB5JMZMvzQQGTqRvETAh
4WpvGLPsM4HHzDP3yZmRYJA3GpE5QGCU9u1JhT0kDJ+xT/t7isAKi627pSxJ
SLCueuszR8fLzpHh3UuC+m3vgZv8TPxoYJuvYE1C3dga8bdiTMyReui9808S
XPTLgZJh4rYTGg77DpCw4KKHO68SExcObOs5epCE5I6VNzdpMvF7RdNyTzs6
n0gLwb8NmVg6djhV3IG2WkTY9D4mFm34dKrgMAmpH/OnDx1hYrzefiP7YySk
nRlyKWIxsWmnWMAvgoTbqms7FUKYGGCZdDDNmQTDpl/x1CUmajrwO3W50fkH
dlqnpDHRbZzluoZFwjm5N0J/PWOiTkdHmJ0XCRvfJ76XLGWihoP765s+dD2f
Zli9aqHfR21Q5vEnYSwxt8V+gM73+7cG1yASrM+yHeZnmLgo1vpFw2kSvmz8
+zh7mROi1kgqRpDgUWsfcEbOCRcPqVbmRJIw56V0fpeGE3qsvqG+NpqET1Oh
/MrGThgXsdPxRiwJb041R4vYOeHVokvVgpdJKHZ8fHS+1Amlsyjuw7skVBpH
bh9Vc8bWS3vsrF6QQG5xWN6Z6IyRV34pzVWREC8W5Hmx1AVbevXeT/B8gD0C
hToVx1xR4LXBa5T98L//Cx437LqzlHtX7wP8B3yP9VM=
           "]]}, {
          Hue[0.1421359549995791, 0.6, 0.6], 
          Directive[
           PointSize[
            NCache[
             Rational[1, 120], 0.008333333333333333]], 
           AbsoluteThickness[1.5], 
           RGBColor[0.8200000000000001, 0.07, 0.194885]], 
          LineBox[CompressedData["
1:eJxV1glUTe27APBSoTQoDULpUFERSqLkeYQmihJF+Nj7NKBJKCXRQPQpEiWl
ECF9aZASzVEIjWjYp07D2ad5IpXK3f9777fuunutvfb6rXevZz/v+zzr3S+L
8LBxnCEgIMBn7v88//81CMJeiji0TRGELbdnzv8z8L/WgMAKU5810/96AxCi
Cerk5AAEy80bPPXDGH7JJ6vcmvh33BzaHa0cy8cGoGyL/HxdJSdYrvdU4jPv
3/e9wOhlZORQ3QCoii603dXoBysdVNPWlA4AGSDdLHc4EErbRFgRGQMQL7Ej
u67uJsztDGk/YcrETzPd9MX/HuhdDpTdwu2HDXu6WGuvJUNw2f5HlQH94DEZ
JhJ7PxU2+SuoUov7ocY6+sf0vgxQmFQOMCnrg3/qbo56D2bDwMov4w3QB5ft
osb6L+WBypE/9stLeoFojJxwUiqEHUct1F9a9EKitlnAQEMxGPMUguc19IC4
p+l5LbUy+CvxZW6jaw/4ZphccPZ8ByWSaouei/TAvre2UqeT3oOtb+eeO+e6
YUMDkRD0tRJcNPep0FNdEO6dK18hXAXyZLot52IXnLsAHKuEajjFY000y3aB
W9i7R/X6tTD0ejrGOoUPB29auh2oroOHkz97X23jg2VC3dr2Y18h7dW1qXs8
GnQddLZKF3+HbJfP9sVsGhTnX98NCk3gE7lS/E4vDwTq+wg3NwokQ55lrTrH
A17kdq+40hbYMsvG77EcD5we1xV1iHOhz2XJ9ObsTmi4GFzxW78NnltNLLFz
6ARLtk6VDNkOVwVmJtnM6oQX328tN27uAK2Dp4KnHnbAIsvxCyf28ED/9ikZ
W4sOCC4+0HDvMw2hiYUnIkbboUevaE2VaRdIRbomTT9pB5uUpWF/irphUC3E
V/xIO+Qph7ZpG/RC2IyarTrK7cCK6jY4lNUHpOzSBRMtbfAgpMYgJG4AprK6
/zy71QbShgeV6osHgbC6mZhq3QbVutZK/Owh4Afpz7We1wY3VmxT+v10GJ5K
Ds8SaeSCjdoGJcmEEYjuDjY0fcQFGeWVSqwbP6D890zX5FNcqJFnKa299BME
PdWmCky5kKkR/LW2dBSyVuYc3S3DhRsbO6+dFByD3RHL9o5zW8Frp6n5PBgH
7uZOj8UvW8GGeDojy38COrzeKZlFtILO6TlvbPJ+g+WK86Yzj7WCzGW308O/
JqHNvTRvwqwVhu580b6hNw2eYlfm1Gi2gqmm82q6/g8U0oaeq2a1wucDf+Yr
vxbAKmXP7T2fW8BX9WOs2d+CqF3iaWIb3QKqvdELTjrMwLeGBgfLyRb4kkXE
3dUSwimZil8R61rA76z2oorfQhj/cn+OhGQLqG2ZiB/+KIyBy/wz87o48DrZ
0vAtRwRlzALi2IUcsBG73xAzNBM/scLz4+9wgO/2w+eY8GyMjTmTFOfHgfPV
pvJGCqJoXWO3JfcQB+T04l5IaYrhK6e17wkTDqTe7rdp2zgHc57edVJZwwHj
yc1DL3aKo1ZUQH+oMgeUP/p96HkjgbdU5j6yE+XARGxW0hJNKfTLd5X6+xcF
x9d6F6Run4vXC4lj1/gUNMTJaJnNkEaJMP+nPU0UmAo9j2nPlcZ5/dZZhtUU
ZB/bLnzeQwYf33WJXFFBwdIa2nOB+jwMFphB+BZRkPPxoP52RVk08E6UH8mh
wOJt7dRZcTkU6WkpFMqggCowL0v9I4fVEdbGe55RcCK3MIwalkf3TlZ3UjIF
wpl61pI8BTSoO+ya94CCmGfPFKBhPr7ep13hnkiB1iMWx6NSEQPei3IS4ynI
3bhQWuHLAgxSt+6VvEOBSZ3s1oLqhVgq7N1ZF0NB7XFJH8e6RRh/Vjeac4uC
I0KzU8S/KeHyq1LiSjcp6L8jSGU1KGNthUFSyA0K/HV+Szk0L0a7KMJCPJIC
EUc/VqCHCpoOjg+mXqPgkkzAKxFFFt4UHdKfCqdgVlGgdVgJC5XsE8scr1Jw
2e1il6TrEowN1v7aEkaB6MIrgVFyS3FHyMFwpysUhFVcVZxfuBTfHPZ1GQ2l
YI739Yx4F1Xs0p6mrl6iQFelyW2dlhpGWU/cGwmh4MAHNc2qPjWU2XAr71Aw
BSGnPHlH09XR7FB1XWUgBanKrx8InVyGGpNfBIwuUFBfIfLXXb3l+Gzh0di0
AApUnn9/V8PSwHUT5ZaV/hS43nqmPVtSE//RpYa7/Zj1OxsQbTShiT206xox
XwqECOtpL54WupkI1Gr4ULDTTNXpSc0KvGRSlG1+mgLvlJe5HT9XIvnz6Pi4
FwXx4uZzWIqrMOO6vWOKJwVETl+atvJqhPy27v3uFJzmr/te+Xw1Xh5ID5rj
SkEQceTTNrM1uFrsm/W9oxRca/67pKB1DbYl5K3Qc2bi7X2Zo++rg5OjRtIf
2BRkhd8Yeyeti7qF75IOERR8LHPfsDdFF9c/8to08hcF7b8t/DqN12KKiDg3
9CAF556vkLrRtBaNOEdkFzlQcMb9uJuzwXoUO/+B42ZJwamVKR83xhqiUnvE
gyKgwKOXryEztgnNP4aTsjoU+HkLH9pTaYy698kvaxUoyPeWfXx/kQnaXsw3
2zfZDAI+qoN9rub4obZnJJDbDPNNdOrtf1thlppw35UXzXBbTIXibrVBtTXn
ChJCm0FtOHmngvgezFh6W7V4fzNkNKws2VFrhw/PCVYNrWyG1OJRi6ZEBzx5
wN6jdLAJnjwtrD3q+hfeF2h7lZnVBDVmW7X944/gxclfjsXeTfDfx4QiAiUP
qJ0ws/k/L41yXph+qBHuhxdZzmScNvv2pNSRRjBeGBgnzlj92IpqD7IRLq6b
oa/IeMS7cPcql0aosA6uUWOcY7Qzqd+1Eea4CbvrMD6SEVL4z4lGeDB24bg7
4/3v++rxciMYhEy5pDBmb+PrfklohGopPyfef+LFCWfaZzeCS9wouaSYwF2F
TzWoj42wO9ZqXw5jnxfR/OdCTbApJtlqRwmBoX4lfocNm0Dz1vQWLuMnYQaJ
vV5NIBe1d4N3KYHhFayFNilNYD78i5tbRuCL9fZxxaxmCLCODfv9lsCSTIdj
DrebITPdQHdTOYENxhZ6YpIU0FLNTRcqCBQdrXF4FUTBIo9zIaXvmXyNto7Z
jjL7l96+XVofCdRrlMhoO80Bq8m1i6IqmfxKpsr5I8z+WzKXP/GJQIejMrt3
ejL7+ebhM45VBH6TawFpViuIF9WKVtUQWLB5JA9CWyFhU/Ydg3oCy94Ox1zs
boXV+dFaj74ROKguOueNBRdKDM+8kWoksMc9RqD0MRemX1BvJpsJjNJcbCgg
2wYG2lvyu1oI3Nuctn7H2Tbwfvwk/2sbgVZa2zyjqDbIUpEsKO1kxkfDgj8b
tMNA7MmCdD6B89PmLReMageteQ0Fd3sIVPm0Y3w9rx3uXeAa9QwQ+FOxKqjQ
rgPk+7verP9BYKtfTohcYQf87TBseGmMwIrtEwa5izpB8P1EXu0kgRuHONH6
JzrBe52QAUuQxG8L/I+vyu+E3qQ5r9xFSNQyH7uzWZAHD2bXnkgTI7H8sZN/
qAUP7NzuaPZLkbhrz2QHK4wHEjVH2lfKkfhAaHmIejEPStdpxLstIPGVYeLM
2EEenIkbtP1nMYmpN8HWRZEGbYFciT5VEh8acEzcNtLQzj7/boUmiaH8e+eO
7afhq6QXK3A1iWOfTMW+n6GhIpftX7+OxISS8zpjkTS8Juy+aRiRGJKsGpya
TMM/4hY6AVtItDVV687KoeHey43hNebMfIr65j5/S8ONw6v46rtI9FyXFKha
TcNFsSVbzu4lcc/c1WdCGmk4YTDpm3aIxCTyIk+9g4ZDx76mc51IvPvcxPBK
Dw3b76TTsh4kiqkINmsN0bD+Q5iymQ+JvP1nRrx+0qA6wd5z9jyJuvbiAalj
NEhrwtW0UBI3L5BeIPebhul9iqXcayTa7drwvWmShu4rI+Oyt0n8ww0xUJum
4durT6vN7jHfF/IJl/hDQ1nXY+ezT0hUSWrPT2GcoRiUkJZO4vbhyHcSAny4
a36gnptLYm4/XbmFcZjvOnG5YhKn1Ian9jLWN3uoMfGBxNMLBr5bMO6QlzFt
qSNR87VIFYtxZOd5dhmHRBfFzKh2Jv6mF32BT/kkHuJJVNxi3BPkkBgxTGJm
ZUzERsa3rd+/OTlJYl79jcFGJl+de178mFls3D2+440j40/9C2XfyLCxTVFX
oGeKBmejt9CqxEa98m92rowFr7ofF9Zg4/W4cX43M//4RoWY5WvZOPX8arAz
47shO+ZEGLMxOMk77zWzXne1A8+P7GLjPOl6V0nGCd+zR+z/YuMf5T1qhydo
SAzqdi5wY6P66e2GGeNMvVcsbl7qz0babbRDkLFx7VR0azgbM59q+2sw9ejw
bba+m8hGqsv5065fTP1VXovvz2BjaDk56DNKw7Ly2HL5UjY+2CU3lMDUMyw9
2epVPRuX91o15v2goT82q96Bz0bzgX3Pvo7QYB1cdGB6go1m5wqdh4dpaFkW
caxIwhE/C4xHiDN2r3Q4E6TiiGHynUnqTL9Mempc2qrriKXbepNxkIam4YBZ
miaOOMPct9N+gOnnU3WXpfY54hPzXTIn+mkoPph6eLrUEYWz73ft7GL63yRk
fZ+2Ewr8OHp9BdOfn1cdmNsc64TKsd9nzWqhIVrGz+NqqTP6vJRLf1zF9Kto
vv67Iy6YJBa6ZqqC/p//hcBR5G+TGbQspuG/AM9OEdc=
           "]]}}}, {{}, {}}}, {
      DisplayFunction -> Identity, DisplayFunction -> Identity, AspectRatio -> 
       NCache[GoldenRatio^(-1), 0.6180339887498948], Axes -> {False, False}, 
       AxesLabel -> {None, None}, AxesOrigin -> {0, 0.07790729670525745}, 
       Background -> GrayLevel[1], DisplayFunction :> Identity, 
       Frame -> {{True, True}, {True, True}}, 
       FrameLabel -> {{None, None}, {None, None}}, FrameStyle -> Directive[
         GrayLevel[0], 
         AbsoluteThickness[1.5]], 
       FrameTicks -> {{Automatic, Automatic}, {Automatic, Automatic}}, 
       FrameTicksStyle -> Directive[10, 
         GrayLevel[0]], GridLines -> {None, None}, GridLinesStyle -> Directive[
         GrayLevel[0.5, 0.4]], ImageSize -> 300, LabelStyle -> Directive[14, 
         GrayLevel[0]], 
       Method -> {
        "OptimizePlotMarkers" -> True, "OptimizePlotMarkers" -> True, 
         "CoordinatesToolOptions" -> {"DisplayFunction" -> ({
             Identity[
              Part[#, 1]], 
             Identity[
              Part[#, 2]]}& ), "CopiedValueFunction" -> ({
             Identity[
              Part[#, 1]], 
             Identity[
              Part[#, 2]]}& )}}, PlotLabel -> FormBox[
         RowBox[{"{", 
           
           RowBox[{"\"\\!\\(\\*SubscriptBox[\\(d\\), \\(3\\)]\\)\"", 
             "\[Rule]", "0.011`"}], "}"}], TraditionalForm], 
       PlotRange -> {{0, 200.}, {0.07790729670525745, 1.3}}, 
       PlotRangeClipping -> True, PlotRangePadding -> {{
          Scaled[0.03], 
          Scaled[0.03]}, {
          Scaled[0.04], 
          Scaled[0.04]}}, Ticks -> {Automatic, Automatic}}], 
     FormBox[
      FormBox[
       TemplateBox[{
        "\"\\!\\(\\*SubscriptBox[StyleBox[\\\"N\\\",FontSlant->\\\"Italic\\\"]\
, \\\"1\\\"]\\)\"", 
         "\"\\!\\(\\*SubscriptBox[StyleBox[\\\"N\\\",FontSlant->\\\"Italic\\\"\
], \\\"2\\\"]\\)\"", 
         "\"\\!\\(\\*SubscriptBox[StyleBox[\\\"N\\\",FontSlant->\\\"Italic\\\"\
], \\\"3\\\"]\\)\""}, "LineLegend", DisplayFunction -> (FormBox[
          StyleBox[
           StyleBox[
            PaneBox[
             TagBox[
              GridBox[{{
                 TagBox[
                  GridBox[{{
                    GraphicsBox[{{
                    Directive[
                    EdgeForm[
                    Directive[
                    Opacity[0.3], 
                    GrayLevel[0]]], 
                    PointSize[0.5], 
                    AbsoluteThickness[1.6], 
                    RGBColor[0.368417, 0.506779, 0.709798]], {
                    LineBox[{{0, 10}, {20, 10}}]}}, {
                    Directive[
                    EdgeForm[
                    Directive[
                    Opacity[0.3], 
                    GrayLevel[0]]], 
                    PointSize[0.5], 
                    AbsoluteThickness[1.6], 
                    RGBColor[0.368417, 0.506779, 0.709798]], {}}}, 
                    AspectRatio -> Full, ImageSize -> {20, 10}, 
                    PlotRangePadding -> None, ImagePadding -> Automatic, 
                    BaselinePosition -> (Scaled[0.1] -> Baseline)], #}, {
                    GraphicsBox[{{
                    Directive[
                    EdgeForm[
                    Directive[
                    Opacity[0.3], 
                    GrayLevel[0]]], 
                    PointSize[0.5], 
                    AbsoluteThickness[1.6], 
                    RGBColor[0.880722, 0.611041, 0.142051]], {
                    LineBox[{{0, 10}, {20, 10}}]}}, {
                    Directive[
                    EdgeForm[
                    Directive[
                    Opacity[0.3], 
                    GrayLevel[0]]], 
                    PointSize[0.5], 
                    AbsoluteThickness[1.6], 
                    RGBColor[0.880722, 0.611041, 0.142051]], {}}}, 
                    AspectRatio -> Full, ImageSize -> {20, 10}, 
                    PlotRangePadding -> None, ImagePadding -> Automatic, 
                    BaselinePosition -> (Scaled[0.1] -> Baseline)], #2}, {
                    GraphicsBox[{{
                    Directive[
                    EdgeForm[
                    Directive[
                    Opacity[0.3], 
                    GrayLevel[0]]], 
                    PointSize[0.5], 
                    AbsoluteThickness[1.6], 
                    RGBColor[0.8200000000000001, 0.07, 0.194885]], {
                    LineBox[{{0, 10}, {20, 10}}]}}, {
                    Directive[
                    EdgeForm[
                    Directive[
                    Opacity[0.3], 
                    GrayLevel[0]]], 
                    PointSize[0.5], 
                    AbsoluteThickness[1.6], 
                    RGBColor[0.8200000000000001, 0.07, 0.194885]], {}}}, 
                    AspectRatio -> Full, ImageSize -> {20, 10}, 
                    PlotRangePadding -> None, ImagePadding -> Automatic, 
                    BaselinePosition -> (Scaled[0.1] -> Baseline)], #3}}, 
                   GridBoxAlignment -> {
                    "Columns" -> {Center, Left}, "Rows" -> {{Baseline}}}, 
                   AutoDelete -> False, 
                   GridBoxDividers -> {
                    "Columns" -> {{False}}, "Rows" -> {{False}}}, 
                   GridBoxItemSize -> {
                    "Columns" -> {{All}}, "Rows" -> {{All}}}, 
                   GridBoxSpacings -> {
                    "Columns" -> {{0.5}}, "Rows" -> {{0.8}}}], "Grid"]}}, 
               GridBoxAlignment -> {"Columns" -> {{Left}}, "Rows" -> {{Top}}},
                AutoDelete -> False, 
               GridBoxItemSize -> {
                "Columns" -> {{Automatic}}, "Rows" -> {{Automatic}}}, 
               GridBoxSpacings -> {"Columns" -> {{1}}, "Rows" -> {{0}}}], 
              "Grid"], Alignment -> Left, AppearanceElements -> None, 
             ImageMargins -> {{5, 5}, {5, 5}}, ImageSizeAction -> 
             "ResizeToFit"], LineIndent -> 0, StripOnInput -> False], {
            Directive[14, 
             GrayLevel[0]], FontFamily -> "Arial"}, Background -> 
           GrayLevel[1], StripOnInput -> False], TraditionalForm]& ), 
        InterpretationFunction :> (RowBox[{"LineLegend", "[", 
           RowBox[{
             RowBox[{"{", 
               RowBox[{
                 
                 TemplateBox[<|
                  "color" -> RGBColor[0.368417, 0.506779, 0.709798]|>, 
                  "RGBColorSwatchTemplate"], ",", 
                 
                 TemplateBox[<|
                  "color" -> RGBColor[0.880722, 0.611041, 0.142051]|>, 
                  "RGBColorSwatchTemplate"], ",", 
                 
                 TemplateBox[<|
                  "color" -> RGBColor[0.8200000000000001, 0.07, 0.194885]|>, 
                  "RGBColorSwatchTemplate"]}], "}"}], ",", 
             RowBox[{"{", 
               RowBox[{#, ",", #2, ",", #3}], "}"}], ",", 
             RowBox[{"Joined", "\[Rule]", 
               RowBox[{"{", 
                 RowBox[{"True", ",", "True", ",", "True"}], "}"}]}], ",", 
             RowBox[{"LegendLayout", "\[Rule]", "\"Column\""}], ",", 
             RowBox[{"LegendMarkers", "\[Rule]", 
               RowBox[{"{", 
                 RowBox[{
                   RowBox[{"{", 
                    RowBox[{"False", ",", "Automatic"}], "}"}], ",", 
                   RowBox[{"{", 
                    RowBox[{"False", ",", "Automatic"}], "}"}], ",", 
                   RowBox[{"{", 
                    RowBox[{"False", ",", "Automatic"}], "}"}]}], "}"}]}], 
             ",", 
             RowBox[{"LabelStyle", "\[RuleDelayed]", 
               RowBox[{"Directive", "[", 
                 RowBox[{"14", ",", 
                   RowBox[{"If", "[", 
                    RowBox[{"lightQ", ",", "Black", ",", "White"}], "]"}]}], 
                 "]"}]}], ",", 
             RowBox[{"Background", "\[RuleDelayed]", 
               RowBox[{"If", "[", 
                 RowBox[{"lightQ", ",", "White", ",", "$dark"}], "]"}]}]}], 
           "]"}]& ), Editable -> True], TraditionalForm], TraditionalForm]},
    "Legended",
    DisplayFunction->(GridBox[{{
        TagBox[
         ItemBox[
          PaneBox[
           TagBox[#, "SkipImageSizeLevel"], Alignment -> {Center, Baseline}, 
           BaselinePosition -> Baseline], DefaultBaseStyle -> "Labeled"], 
         "SkipImageSizeLevel"], 
        ItemBox[#2, DefaultBaseStyle -> "LabeledLabel"]}}, 
      GridBoxAlignment -> {"Columns" -> {{Center}}, "Rows" -> {{Center}}}, 
      AutoDelete -> False, GridBoxItemSize -> Automatic, 
      BaselinePosition -> {1, 1}]& ),
    Editable->True,
    InterpretationFunction->(RowBox[{"Legended", "[", 
       RowBox[{#, ",", 
         RowBox[{"Placed", "[", 
           RowBox[{#2, ",", "After"}], "]"}]}], "]"}]& )]}], "}"}]], "Output",
 CellChangeTimes->{{3.863361918668095*^9, 3.863361960118605*^9}, 
   3.8647135365683994`*^9, 3.8650495788489456`*^9, 3.8650525082946177`*^9},
 CellLabel->
  "Out[439]=",ExpressionUUID->"43e49e3b-11d3-4f4e-a24d-4fc779912eb9"]
}, Open  ]]
}, Open  ]],

Cell[TextData[{
 "No cross-feeding at all ",
 Cell[BoxData[
  FormBox[
   RowBox[{"(", 
    RowBox[{
     SubscriptBox["g", "1"], "=", 
     RowBox[{
      SubscriptBox["g", "2"], "=", 
      RowBox[{
       SubscriptBox["g", "3"], "=", "0"}]}]}]}], TraditionalForm]],
  ExpressionUUID->"b85c377f-bfa3-47cb-b797-a5f54c1774ec"],
 ")."
}], "Text",
 CellChangeTimes->{{3.859541322152158*^9, 3.859541329251963*^9}, {
  3.859612580410802*^9, 
  3.8596125884205503`*^9}},ExpressionUUID->"d6de6b2b-606b-489b-8b74-\
e726e9b6b1ef"],

Cell[CellGroupData[{

Cell[BoxData[{
 RowBox[{
  RowBox[{"par", "=", 
   RowBox[{"{", 
    RowBox[{
     RowBox[{"r1", "->", "1"}], ",", 
     RowBox[{"r2", "->", "1"}], ",", 
     RowBox[{"c1", "->", "1"}], ",", 
     RowBox[{"c2", "->", "1"}], ",", 
     RowBox[{"c3", "->", "1"}], ",", 
     RowBox[{"b1", "->", "1"}], ",", 
     RowBox[{"b2", "->", "1"}], ",", 
     RowBox[{"b3", "->", "1"}], ",", 
     RowBox[{"d1", "->", ".01"}], ",", 
     RowBox[{"d2", "->", ".01"}], ",", 
     RowBox[{"d3", "->", "d3"}], ",", 
     RowBox[{"\[Delta]1", "->", ".1"}], ",", 
     RowBox[{"\[Delta]2", "->", ".1"}], ",", 
     RowBox[{"k1", "->", ".1"}], ",", 
     RowBox[{"k2", "->", ".1"}], ",", 
     RowBox[{"g1", "->", "0"}], ",", 
     RowBox[{"g2", "->", "0"}], ",", 
     RowBox[{"g3", "->", "0"}], ",", 
     RowBox[{"h1", "->", ".5"}], ",", 
     RowBox[{"h2", "->", ".5"}], ",", 
     RowBox[{"h3", "->", ".5"}], ",", 
     RowBox[{"w1", "->", "1"}], ",", 
     RowBox[{"w2", "->", "1"}], ",", 
     RowBox[{"w3", "->", "1"}]}], "}"}]}], ";"}], "\[IndentingNewLine]", 
 RowBox[{"Table", "[", "\[IndentingNewLine]", 
  RowBox[{
   RowBox[{"Quiet", "@", 
    RowBox[{"ListLinePlot", "[", 
     RowBox[{
      RowBox[{"NDSolveValue", "[", 
       RowBox[{
        RowBox[{
         RowBox[{"Join", "[", 
          RowBox[{"odeT", ",", "init", ",", 
           RowBox[{"{", 
            RowBox[{"event", "@", "150"}], "}"}]}], "]"}], "/.", "par"}], ",",
         "sp", ",", 
        RowBox[{"{", 
         RowBox[{"t", ",", "0", ",", "200"}], "}"}]}], "]"}], ",", 
      RowBox[{"(*", 
       RowBox[{
        RowBox[{"ScalingFunctions", "\[Rule]", "\"\<Log\>\""}], ","}], "*)"}], 
      RowBox[{"PlotLabel", "->", 
       RowBox[{"{", 
        RowBox[{"\"\<\!\(\*SubscriptBox[\(d\), \(3\)]\)\>\"", "->", "d3"}], 
        "}"}]}], ",", 
      RowBox[{"ImageSize", "->", "300"}], ",", "op"}], "]"}]}], ",", 
   RowBox[{"{", 
    RowBox[{"d3", ",", "dList"}], "}"}]}], "]"}]}], "Input",
 CellChangeTimes->{{3.859536025088363*^9, 3.8595360483577023`*^9}, 
   3.85954130237221*^9, {3.859613728447115*^9, 3.859613774003133*^9}, {
   3.8633619751093984`*^9, 3.8633619766910048`*^9}},
 CellLabel->
  "In[440]:=",ExpressionUUID->"1522f3f4-7f71-497e-9724-c2fdff83ceaa"],

Cell[BoxData[
 RowBox[{"{", 
  RowBox[{
   TemplateBox[{
     GraphicsBox[{{}, {{{}, {}, {
          Hue[0.67, 0.6, 0.6], 
          Directive[
           PointSize[
            NCache[
             Rational[1, 120], 0.008333333333333333]], 
           AbsoluteThickness[1.5], 
           RGBColor[0.368417, 0.506779, 0.709798]], 
          LineBox[CompressedData["
1:eJxN1gk0Vd3fB3CSIpVKJFN0DYlLRGa/XyIpZUhRnsI9F01myR9NGj2JFE1K
URo8GugxRKaEDMkYSWR8UB3udQ1Fefd91/v817vXOuuszzpn7X1+Z+/vXluJ
5efoOUtAQOALufj3f9u7Gn7jQYHs2qzn+sth2f6HW+7+1+og4WBSE/RfG4Hm
6eY6GeJap/5zlgMWEL3Sqb2k+t/nNrAtJJveR2yVG530c6EXbN7epcip+Pf9
QDi5gyMQ8YYHoVvPFotVhsGTxerRoiU8WMK4EjHodBKudFcX3SjgwduxH5e4
lfHwbt1j7fRHPBBiNuvkBt8F75rYY4rxPFjpxpQ9cvoBTPitdOAd54FF3JnZ
6+LTQbX3yV6VQzx43kWH/HTIgE/78v0zXEh/AQ8NfPqzgJnmLMYz4cEXQffJ
zrA88LeKPfpzBQ8m4qRfOooXwYqk2KmC2TyYGzfwqru+BL65Vc01HBoFiY+W
8nJyb8DO2sWXVTcKK5SSj+7wKgf2yh9okDMK2Tp2CbxrlaBw5GWuVsIo2Fr8
Sr9SWQPyEaelXYJHocfxrze6U+8heXrRnVSnUSjI0KT3Xa0HL4WZHfPWjYJo
nlCYoXYjHH4YIhQmPQpOr9uERd42QYs+R25wigt3qjLiWtw/ACNELt/2Cxfe
7JYsHsxqhd5nsocSX3JhYCiUnpr3CQIMOt4WxXNhfni73EL3z7DxuopEUgAX
1ojhFsWsTii8X5EkZ8+FtHf1psuFuyBfXiGZsYYLrxKEnFK0u+Hm6pfCtxdz
oXaP/kGN3T3AfPnYOpjHgatPij4nN/SCBeo6nq7ngNsvG3vpLf0Qcq5c6vhz
DqhtbXodU/oPMItVNC3jODB8a6++sOkgzDvoXpcVxIHcbwMPw/8eAvOS9vu5
zhw4YRokw9X8BvF2+wPXmnFgU/Sv6H2p32H3LVPeQmUOlJ46oBAbPQzm496p
vsIcuFPwtaXt5QiUXwj0rh0YgT1GKYq+TziwSG7hubm1IyCT5bJfMJkLN5f6
tIz/PQKta8Qz4+NHIfbRi20Rt0cgIb3sp9p5ss7s9j8LOzcC21dFbMgPH4Nj
EkOmLYEjEOvjLfAodxxmC6r2fNk1AjWZjgXxYxMw99TuNV0WIyAyaRZ2UvcH
yO7y35zOHAFLM3UDX7+f8M2EUSEjMwInIpfydqdPQXntYYaoyAgUVMw8tx6c
BqpR8vZTehh+zP/qo6f6G2oLbaLq3g/D5+qmdX+WzcD31KauD2nD4GHVOeOX
KYDuJ04u8o0ahkZlp16ZSEFs697uYHhwGKxmV74tc5iFF5urznfbDUNOj9kT
fyUhnGgT/LLSYBjUSzPjZDlCKGAz51qO4jAkpqiFlBfPRoULfwl5zR+GVs4P
qy8NwlgVaXA9iEeD5PoayZ+9c3CWay6X3UmD46WkPomJuSitGjGno4aG2E7/
LKaoKAa5KH2JeUVDjdaGM9ay89D/T9dBnac0zDsmucODKYY8v9jgP5NpsH73
j3I4zMfbL3ojqas02E339z/+awHCQIfn1SganDX6H7UuE0f5K7UxJcdo0H4S
mCVksQg1EqxuXD1MwwvLQCnZyUVo96EyrtGHBoP2gCO6Txfj5k9NA+hNQ35Q
QKsNewnqN3SUPPOgAcQCjDxkJLD1ps7FyT9oSO2xmxmavxSlHfOYVc40iL3S
KgueWYq8Rx3JKdtp8I9fcOE3RxI/qTAqt9rT8OHQN/vzvVL4vaKpJ3krDaZW
1VJLWpYhPefO0aNbaEiWT2tPrJTGpEzzN2U2NMwdP5+i8mo5ltjX6XtuomF7
3+KpjBIZtI105q6zpuFO083t5hWyeC3vXMOmjTR8LWWkV9XIYeFi3vqLVqSe
F+mznRvkUf39+Qs/LGk4laK/p6dFAcPPTZudIX4fV5jl93kF5o0oZKgTxxQz
5h4LUMTIaN/Urg005Kp1rzgio4RFEU4NN4l7Yu4a+pcqoY46DHoRLxzf67D/
0EpMKjPqRWLDPfIHWJIM5D61XKJCTL35FOlayMCpD7qFi4hjNG4mOnkrI6dq
3pAgsd31F9zDq1RQKep5y5gFDYuE39lcG1RBu3tmYd+J6wP67+amqaLpWEXu
P8SXO2YmPh5Uw66ksuoe4u1blttNaa7CAosXql3EBxR7U2zl1HEo84ZUJ3Hk
2NPx22KrUXks9Ntn4htV/9k8/HM1Vl4P28F3xh3LJBzSwFNyw3J8VwaLc+M+
amLnjstKfAexy7vf/maipkukK98KTkcbZxja+EqpKofvXiUZVqLyGjzEylTr
IM67cbhtXQ6xfeo9vi96xsjdtdfBkI5sTf73eOg83Cs6pIPXbQ/l8a3/q+hu
4CldbIk5v/kLsVp5QNGw3FpMkKM/8b08ltFxKHst1uuJ+vLrm+/SPD1op4f+
n64IdBOHjc2WiRjUwyC94Ct8s8SPDxzTN0TFmKb8PuIt6j+yT540QZ8BZt8A
sd6GoDOn35njpdZ7C78Ru9Us81qQaYHfjc3ducTKE4ejXH5Zoc1nxcxJ4iGl
pvR7m2zwSK397Bni2bNSm1xebcMX5vLhomT+xDnGv+dIO+KdyZNcCWI5D8bl
rnonVI5yOKBArF4vpvrqgjMmO7C6VxGH2EkwCr1cUUdaPMOAuPSdjGLxejdc
6h9+fCOxiGrcQo8YD+xl6m3dQfy/h4ViFgYZJhzZ+/9sWiETYuNEg++2yQ5h
Yjue2rK1xO23RgrEiFVcHhTJEecadYUvIzaSANURkseED/VGDOLnn0+llRIH
BL2e0CL+z01P22vEdcxO6WjiQ2HsIBNHsl8MTBkNEpsbZOb3k/zGpEi7bixh
4ann4yI37GgwFpGvbSD++lLh41OS5z4fpfVur1loEdks0ETyHNeo8vdX4l77
ekmRzSTvRqvVQktZGKA1nL2Z5FlDPXCpzhsWtvkJdEuS/MoszxMcInZu7Gqe
JPWKis4aTiljYVeUZSV3PQ2TkzbtruUsjNrYMjkLaQiuXq1OV7Bw1xnne5Km
NIzcFgs5UcnCxuHjlWcNafDx//Z6STULjR1d0+z0aRi0eCeeWsPCxRd8J/fr
0uAp+fQPg1oWWsUeqX6vTcPpi/puKXUsFBKyvL9Dk4YU4QKPBY0slO0LrvVV
p6HkqCU7tJmFD1wX/DVPjYbOsWqvnhYW/hwYRxkVGn77bN+/rY2Fjibiyy4x
yPyG3Xpm1sHC8ZUffKuUaDh/rm9Ms5uFe5KiD5Qr0rA1XstUrp/Ur7Wleg/x
kuQjkWJDLFwzYnrLn7jlSfHbn99ZGJ+qtbqX+FaeqPgQh4UiWc9MUkh/0uqL
r7ZMsFBml94FFTJe/DVp+bJfLNQXU9OeUKaBoTD9In0WhS6JCjo3VMl+f79z
c/xcCk2fmE9Yr6Jhg0ZpV/h8CidXNpZNkPoaMh6EUospfJlj2HNHg+TJ8E/x
LVIUmsluFTBm0sAt9HmgK0uhvW14TokWDSetHMxkFCmcIyjG0FtDg0MpZfFb
jcL+YDV3Z/J/FdeHWHdrU9gnGJhuqkfDcOF523IDCnNtmyz7yHwUmSY6pAGF
n3ePFjoZkPWV92RnjDWFVtzIyVgyf3sMi10D7ShcQf/ae8uIBmZ2g/tOZwrL
FARDjxvT8JMZPq3hRqHOmrM7zUxoqEhlXBf0pjBPRP5qO3GCfM3aFl8K2wUf
3vYg64OVEPw+PYTCg5fv7qoj1l4gfzDyGIW9RkWmmmY0TJ8um+Nylvhsu1Uo
cdW0TwozhkL3QiHRHOI5CU5vla9R+CbAjeIQWzBNaNm7FOZ3SAsomtNwrExp
qcRjCiMugKoVcd4eEeN5mRR6f0jMZBGPj9FugvkUiqzQUA8j1o1pPjNZSmFw
VHdpNPEnQ6k45nsKN/j9SE8iPt2z8xarjUKFrdbz0ok1Y649vNZHIbfaRzCb
uNmwNbNmhMJR43q/Av74PdKFgtMUOT+kTb0mVovZVbluLhu1RCOUKoipFIHf
kpJsTPqY2F5FfCf7oe7YSjb+w3hw/B1//Kpt3k1r2Bi1S4z1nliqcyzxhTkb
jYNziuuIHUdv1V22ZeOEcEJZPbFAxq7drXvYGHqjLbuB+KmvVK+8HxvtuKY+
jcR/aDb6UCfYaJKfP8O36FDsxKM4Nm73vhLeRHz2qMvjo/fZKKVoPcr3rMVK
ro45bPwxeNu9mV/P/cH5alVsjPA2esu39wPxcOZnNt41q2R+ILZ/pD+4doSN
fzw6G8e3UZqrs7GQJ4rpavP4DqkRe+QtRRw6s7OFOJPOn4xX90SlS8Ev+aYX
HbJ5beqJbexc2VbiTXWTSfHJnqjr8X1FG3FK7Bme1xwv3Ji0RbmdeHrbks1G
B71wr9dl9Q5inbpjJXaXvPGCxtDCXuLl+4q+qG3ah/KipWX/mP/ffi2wH2PP
5B3/Svw/Vwa8mg==
           "]]}, {
          Hue[0.9060679774997897, 0.6, 0.6], 
          Directive[
           PointSize[
            NCache[
             Rational[1, 120], 0.008333333333333333]], 
           AbsoluteThickness[1.5], 
           RGBColor[0.880722, 0.611041, 0.142051]], 
          LineBox[CompressedData["
1:eJxF1gk0ldvbAHBjxsxknmWeCaWehwwpQyS6aeC8x1QhQ6lEabjVTSeK3FCG
ZqlrSEkqEhEVqTTIeZ2Dc0imEhn/7//71v2+vdZee/3W3muvvZ/nWXttLVqM
XygfDw8PSfX/jv+2nIv/bWPwWMW6stRWCf65lmyg/H82hACvm3U5f/9rB9gk
elI4L3sMXvv3n3DhOoNMe+K+Sxf+nfeAewtR0vlZY+BalXZ5WiIMzhiGdDw4
/e/6OMhzL4wjU8dgn9eftWLNB8BEYc9LxX1jIKNz/uCAfyqcF4i+Hxw9Bk0T
v9PHmzNh48HAY13WY8Bv+t6yKqEA/Ge7Z1NnRkF7u6lK4rHrYGugNmTdMArO
GccFlmWWwPn5YeXO9FEo7RneO+1bBqevg6nftlFoir1hF9VfCVm63jxu8qNA
8gZPMQ9UA7/d5eCv+SMwmaH40E/yKcQ0W6dLqY6AUAa3htVeB5ozimHFl4dB
9pOLmqrqc4guielfrj8MGlqFyRvDGuHZOWHRLZXf4b6lT9bP7GY4P3ncVl/j
O3g6z5Wcb24FHcFpPbNzQ8D2u/3cauYN3AFP6xuLh+BxmclwxIV2yDuQ+q07
/RuIVPMfsDfvAPHXvzRsVb6B/7PPgsJN70Ci7nuIcskg5L8sy+gM/gAPa8WZ
i1cPwvPN8rUDlR9B/kLkx8yKAeAO7hueEf0CAQJyb9vNBkA8qUtVIvgruNjI
8pdWcMFCDNdpVjLhSWlz4ionLhS/andUEuyBlLTXccUfOFCTxe9fZM6CVp9L
75bHc+D1VtudxpvZkKH+fIOnAgcu3Hn6tfBtL0xZ0o2P3uqH7XMe6xXX9YOL
k4yuuWs/6Hu9e8ao58AHGa52ArcPRvK22Qo6DsB898DJc+f6oGqIeyPp3iDo
8+hVs5z74LBjvPK4yRAEfDBLbJ/qhTVpc2kR176DkKlGV1dFL9Qf3aF+Nm0E
TF9ZHU4J6YX8x986Pz8cBc9FXoIKCr2w1aFIM/rOGNCu0y04bWxQrtwUyVs4
Do3MAyXeGWz4aCFZnpn5A8ZXqy1+EsCGrJKGaf2TP8GzKTy9SpMNGwwOrn6U
NAFv0wwS24ZZcDYqnOdm1S+QDfK+t7OCikO53+PMiUn4EWgvXZjMAuGplQdS
rX6D9pjynjZPFrisNLSLjpkGXsanpBhNFhw+Ivdzc8kM+H6aGBSc6oHHLxZK
3QdmoUijr8Ooowd+i3+Lslk6D/flWlceKeuBry3vlv3VsAC/Zd+se3CqB0Jc
mQsx5TwYGSLywymsBzp0/XuVj/Diw1/PpXPdesBVoLmpwZcPNYmydG+jHnjA
XnlntxY/nkoRc5iS6gHD+vIMlTF+NHWTMHCaJiG3SH9vY60AViyM1XztI+Hj
2G9X8q0gRtgU18q/JkHeqVV+uncRfuVvzA17SIJf+uU+2UkhNLf5Nh1yg4Sz
zN2VpiIiODBAW1OcTUKr2erj7iqieNK7883IKRJEU+Q3hpiKYfDYttjhZBLc
X3F0k0AcAzqKnu+MJ8Fntr//1u3F+DDvTFFMOAmBxv03Py6RxLOvS7lBW0kw
vxNXye8shQWjf7V0+5NQ4RKnoDIlhYHSg5X3vEiw64pNtLorjd4Gd4uvuZPw
KD72owddBrevVjQ56kwCiMU6hCjL4nmTdWeWriLhGttnYVBcDs3dfeo2OJAg
VmPWkLAgh1od57IibUnYnbn49PyYPPKsz91oZ0XCh11D60/2KqDh0d85F8xJ
cHRtUZDpXIIaVX3ykaYkFKoVd+U2K+JtOdf2C8YkCP06WaRXo4RXa4c/ixuR
sKFPeqasThldM5KZVwxIyH+Xs2HVCxUkOD/aovVJ+FavU/KyVRWFiostaUup
+1SUCAS+VcOOazlSe/RIOFpku5XdqY7uFguJBbokvMl4UhnzVQP/bqLPduuQ
wKjVEUqJ1USzrQGhJpSr9FkaicpaaGTrtTtAmwQ2o8B+d70WMvSyzjG0SJD4
tc03cpc2JrzlH2zTJMF+q9oOmrwOtlUeu65MmXj+5UjQEx1c61D6NFKD2t84
J9c/XBeJFzmPatSpfP1dMb7HQA8PPSBDptVIkBJ85ZE9oIcac/czl1Nuj+0v
qCpeitbStWkHVUk4170w+WmnPmZHiD95qkLFY52Sz4yJAa74Z+MLfso7NHuL
PFUNcfw147qKMglHJu7+uiRmhImWMYo2SiRcfLl/7ci0EUYGf+/zVCShLN/l
Mg4a48+kqqHQJSQ0J0iOZ3wywX35OUsOKZAQT29kNc2bYprLcYIuT4K6f3LH
go45BoYF13nIkdCrpUzL1bVAoxQzA3NZEqov7vm87IEFDr2KOS8nQ8KZUIZq
wXpLbL0wxBqSIiHE8sY2kUFL1OG1sWqQJMF27mlB3FErdMv5feiSBAn6jbFP
R1StkbN/7bU9i0lQOqvTveu+NSoVmzR5iZMgvun97ICPDXYlpHD1xEg4MCGg
fHDABq/GlX2dEyGBJnmIm2Jrj0sc1G8W8ZOwzvD3/dTUFRjhs3E1Y5oJNqvj
jx97tQqviv7I/vCdCdtbl4QtLnfGgPGsRTvfMUF3cs+pTXOuOBeXbD1XzYRB
rXclV9Z44NcaR6czhUwQ4Lv2blONN+KpVKuYRCZIji2fX6Toh7s9Vnp5ejFB
NUTnXE+7Pwpv9UE9HSYYtostrTkdiE2G30unp7phr4+szpOwIKz2fVri97gb
6l8pa9Y6bcful1EPrqd2g/DSDIkQRghql/4qmHLthv/5LNTScAtDsoNP6/9t
pd0nEWzJgmjvqW5Byp9Y1iaWVizoyht9LEZZbZn9Mj5rFlQ59CQtodyuoS5z
1YYFWR/aHXQoy2NbgesyFsTGP5s0o9xSvobVb8eCNlOmYhpl/s0m55tdWGDO
nXEYoDwRruF40ZcFjCLFILc6GjqFqXRs3MaC5cJqr99Sbny5QyA8lgV9UVpO
25/RUNtH8ornMRZkdOjd+0a5VMItfVE2CxwdjPT31dMwQCq1IvMWC4wN4+Qs
n9PQTUXPpraOBcpK1byDlEW7Hh7N/8QCERG+kaIGGl45f+iE1RgLpqY8uoIa
aRhrqWS+X5gNCS1GhsMvaJg3amUmt5wNo5fE9h5upuGZFoHFbjvYELV76JlM
Cw1XrQ3klbrIhgHnV5LXWmmYnBgrmNDIhlD5u1vsXtNwxeM1tQnjbDh2xnZ7
URsNFa4spydZ90KR4OOQxR00tA8PzvSJ7YW6ZBf6vvc0zHVTEeUv6QXmREsY
u5OGzCPx87fYvTAftSHS+zMNb5vwNmxW7IP6A3n/rOymodAdFXO+iD44eaJv
woRFQ3WLwY+HS/vAK9PMUbWfhuE3sybXjveBTGHiEbFBGqbvsmV0mvZD553a
punvNEytF2BcIvohr1pEcnCMhoYmik3Smf2gaCh9oXOShicU0/LnO/ohM1tR
rWGOhl8qCu66iHJAR322ooSPQIMH7aVvLDhQcZW5NlOIwJ9+2hbr/Tiw2ri+
J0mcwJARzmxIDAfell3fR0gT+J5VYZtxkgM0+78k1ykQuHl1pkTQZQ6MP4m6
bqVC4JPZ5kazMg6kuvquVNYkMKr+bGV0HQd86wnneX0CO63G9Hk7OaDptNed
ZU6gV9OowgSHAyNPTno22hEYM3mzGCY48NQx17cYCJR9vG3u6gIHGNV3Ahju
BIr2BK+sE+LCVvvaoDgfAl3fbvlDSoILpvffBgcEEng/62LETxkuTJsmzRpv
JzAx7uLnewpceHFN52/ecALNOtsLs5W4kKXWat0ZTaC729xYiwoXaFkJb0r2
EqifsWN+rxoXzBer7TySQuCO8hWy99W5MHusYdGmPwmsoClggQYXXs5GFZky
CFxv/OqWuyYXFmX5N+lmE6hklnPqBWVn0xXDKgUEan6o0JTV4kJKg5ac7C0C
X13dJmhHuXqr8HLRcgJTFL80OFL+NTG8nfcRgZH9fxUaU7ZivD8+VU+ggIeo
sgjlL/YKGaZvCOyLMKhtofY/xg7Io30mcInzhgeHKJswsm9k9xGokeflbEj5
vf3H8tZRAtNdusNaqPOmsBWf8M4SGH+7Z20EZX3GH83LhOj4o0EynpcyUcQz
Ly9Px/1Ch9JTqPvm379hNaFNx99GG3h+U/H48tI7/J0FHRUErW7FUlZgTuRW
rKJjvUa53oAqF/x+5LWd86TjU0/dru2Uecr+2PxxKx3ZkTJ296j43o1W6FWL
oaPn5iRpYcpbTDqiiMN0hFq1vCBlLogMnp28mUFHIcbgyF0qP38mb7qVfJWO
toaaR8YVucAnrRXk94COOTU647aUU64OiOu/pCP/621r9i/hQvh1ySTTr3Sc
eHblQjWV7/U3bQesR+k4LiXcPiPPBYfioMDl/KH4ZW3mlCPlva1iN8MVQtHK
+M6Jg3JcKB9+NJVpGIoNvo8EamS5MCy1y+OZYyhWBU3HzFD1tKZt6nJmYSgy
PLo7BCW5UHT2+M+wRWFoeewfPwkxqj68ZdY67AzDK7n+3+Wo+rRsS6nzSQ/H
6YuJ+QdnOKAU8ZTUXxOBN7zOnjb7yfnf95onErV1+Uw/D3HgP56Uluw=
           "]]}, {
          Hue[0.1421359549995791, 0.6, 0.6], 
          Directive[
           PointSize[
            NCache[
             Rational[1, 120], 0.008333333333333333]], 
           AbsoluteThickness[1.5], 
           RGBColor[0.8200000000000001, 0.07, 0.194885]], 
          LineBox[CompressedData["
1:eJxVlgk01dvbxw1lCCkh4dxIkilJplLPYyg0KdxIFzkHjWZRxEXqKlKKZAqH
UNENkWTsmH6GQqbknGPOUMjNkAz/3zvc9a53r7XXXp/17LWf/Xz3s/d+ZKlu
5k5cHBwcvWT/r/H/tykoldIoeKm5CVJZegESK5P/y4oQWyYvpL78L+sC2/2Q
OXVxEt5bDv9lNGIAmgcF+x8s/Gs3hc1lp0qq5yfhQFHE44W1zuAnxdCpG/53
vicE3ugO+9I2CVeO3qwQIPzA6ObQeTnGJIjIPbg2ahkMSrTcOP/cSaib+Xlv
moiGLjOB8R3Gk8Ct2q5e5J0CORv1DjX3TsAWe1Up39AMCP6mn6kUOAEGUTdW
aUVnQxf7TqTg5gl42Tfhs3AiFw5ffTduzPgGdR6Z2i7DBVDqnvcwdv836OU8
M8/2Kwbpa2mX0iq+wlyUxBtz4XK4mm0wPWnyFXijRkr6WyrB7mKcgVDnOGz4
ZESRlq6CSAOLlJgL47BZNjXgd+casD1FP6XCPQ6F6mYxP2IJ6OKfPl/lNwZH
DJayHxCNoN66a1PFwigMmD+v2vXrA6QPtKufCxmF0lyViXMPWyCJa1/2pvWj
wF/M7aej9hEkUjk5DTNGwPJd92q+ujZYVrHrddAfgeT63KjOMx2g71uFnP1f
oMpGrGK0oAuk+pfty+2/wMjYlYlfaz7DwrHMLp0vwyDo3yO99gwTNoUEaXj6
DsNOATwsU8AG14HLf90THoZnTS16m1b3wUsfabu2F0NQEsNtSVfrh3DKys0Y
yyF4b6t5UdlmAD7ZnswCjiF4mFPOTG0dhI0313DfShoE+yXT4xKHh4E9sq0w
2GAQFI62vYtkfIG4/LQ6h4kBmEy001ytNwqegUe2+KcMQNHXkUz/V2Nw3D7B
X9N6AIL0vCSnVb7CdpsCQQGxATCJWIo49+QbcI2Utd7o6AfG9Qu/3Y2YhBGZ
PWPd4f2QXDre2f1mCqyTth+/btwPtrp0Gdec75BhVbzyka8fJAusz3OmTkPq
CO8DnQ990LVTOC86+h8QHeJNU4vvg5js6gWFsB9w2evPduPzfWCx/ZrhW/8Z
cCmx9qLo9cFdl7McWUWzYJUylUvl6YPGPPPS6Jk5WDBsCy5v7wW++X1+wbt+
gtCbsQv0p71gtE9R29VtARZlvHLuBPdCUIjoD5vsX1Ds8p1f1LYXSmtXXhqP
LsKwQvq2jr298FNw3GX3tmV4/3TJLYjSC8yGNq3b1StgmzEYZv0PGxwOsFfc
8jiwUuvWb/fz2fBxq+WgZAgnmr2s4CryY8OBVURd9QkutBJ5tXPOmA2vB/bl
uMty41yIU0CcJBsUGXlRUt+5kXKPc5ZjmgUJdAWfmopVSG9jS6c3saDr+88D
va2r8eoZLm6rNBaI6TeKLQzy4HjMEj07kAXm9x4PbZjjxfL9z+x77Fhwl+1e
oMrPj6d2tPPpGbKgcYfhDWOpNUh/WZq1R5kFawLFfndQFcB4ke+//yHOAuOm
L1v9QRArw9qbtVaxwGxxePjpcyG0C08OKphkgpXycFbXRmE02SzxNofFBLUc
zwJug3WomLiUcbuZCflGnuJS8+vQl77FsKWKCdo9Hr67XqzH8jqzdKm3THjr
5dFl6iiCSa9r5MXymQACHroOkhvw86FiG99sJjwZMFsZExTF5hTPDK8nTBAo
2VHtvSKKk41yyhIpTHCPFgpf/i6GOdcclQUTmdBx6evxsEFx7PHQyOaPY4Le
gQZxkc6NKC83cOnTQyakUp71JBASGHrVotwshgm8s2F0+ZJNaDR0WfxQNBMs
htb/yq2URIFb9uHpD5iQ3BZvsb9WCoXexH62JXmcIZdd3yiN56rS1jqQrJ2f
vcqqlYIV05ytSSRfp2vaDnT+hm8qrdx5yfU+RJUVuDE3Y2crnTua5MgKOd5A
DxmcXbuuYy/pv0ihf7OvpCyqcN+8pEHubyAyRcedIYs65VzNRrFMWDtrd+L8
pS1452HV8LlHTNCxpVygismhTlp5eDwZH63qc8jpMjl0zWji6Ygn11eOT7A8
uxV5ovanS5B6mD3Kn768XR5hK6beTWLCutVNprGj8niUEW4mkMyEFo/hlKJn
23BrfJf+bVLP+6yVuU8XFbBfOstXgE7qcXiT2S+V7ahvmrA/Mo0JF2QG6Uek
FbGM0bXkSp5HyMyL2SQBJcwzTWg5nsmEuPqrhyYXlDCH2mqp8ZQJuclGj3FM
Ga9Fu5uIP2cC4S08HfVJBZMtfW78JM/Xy7Gmv25ZFV0sGztM/2bCb5YBH1fk
1HBvcIJFfC4TBmUlqQlbdyL91ZHxMTI/iuMud2u93ol+xeExewuZcMcpUjrl
uDqK3qt9n1nEBAf1TDv+MXXkL+wRESXzS3OpPMXz+i4017a2DyplgkKNR/mk
tAbSeg24v5WT7+hdOdalQg2cPFqTc+odEwSt2xdHzXbjh7SHdjVkvvrNrJK8
NrobKUZOFzRqmUAV/nMkUFMHxXKM+G61MeGw4s/C4OC9+Nwm4AS7jwm7Db1u
hDbtx9TgLtQi74d940ZnoTwDnN64RamXnwVb5y7fsl46gCby7e4RW1kwJtuW
nWZiitnpxNQeYMEqridt1iXHcK5bze3cRRYIf9+zzCNhjnS260p8LAukHeTu
97VYoswxsbEWBgsUWwS2lYRbYffrzmDBKRb4mG2QK3M+jVqX3kUl72ADo0lS
pkLfHrsyH1VqubCBb1vUWodIB2z+8VSp+Tkb/rtMqKDiwjcfIrr1/1j0dMJ9
HnkGuB6bZ60m2Uak7OYAyT2JU6UCJFsUZjlXbGNAkW6f/0aS9VIyx69uZ0BM
R4uuHMkugW83aygxwMPr3dwOkg/zsbi+KjOgWZUtEUHyiUfPk27pMkBt5Jfu
KMnBfaUHNhgzIJIucfpgJRUFDe2mwiwZsIeP8r6VZOfGxqC/zzFgyEVW3/4d
FRt7bWlZ1xgQ9VH+1TjJssqCvl73GKCnq6RwhUHFhHZa6rp0BigreoqqV1Hx
2JFVZUmlDJDcVMw5RvLHfu+Z7g4G8PNzTdKrqejUqqxUN8mA+XnTntM1VDTw
jjB14qsC7wYlxYlaKtq277rYo1cFU0kCPkEEFVOfKJV0uVWBi/vXdyINVIxa
2ut9OrUKRg2ahJ80kvuTlIx3bqkCJ7EXf2i/pyKanhlbXKmC0Dua9vRmKnZ9
ff3XZ6NqoK8udRD6SEUFg/ZV9jeroTLAyPFKOxWb1Us+xVVVA3umwXmgk7Rn
BMmmrlTDsovF+WPdVAwVW7szQrsGGH6Jf+9jUdGPwnwlH1EDYX8Nzaj0UzGw
37BD91MNHI3eoSc9TEUTvnVHDTbXgkiqb4jAGBV5KA3tb+1qoTOnom7hGxU7
Hk4ryj2qhcRifuGx76T+5tg+3VALEorrH3bOUTHehdrks64OomMlKNVLVJyy
mtjWdqgO5H5bzM/momFITiK/i3cd5KezD0Xz0jDofJlY0aM6MFRm9PkL0jDi
exXPqaI6aM3NuEJbT0P5Q3pyAx/rgKpzW/iwOA21W/IEusfrYLrMJWOXFA01
p+aK8zgICD5wYp+kDA0z9b8+bhMh4ASDZrCsQMMz2ylbdioTIKPvY9yvRkNu
/+n+nP0ETJaFHanRpmGeG46YHSOgXC/hxDOgYQP39YxBGwIii3NORhrTkH5G
8eE6JwJsdSpOe5rR8JlyrsFJFwJUC1vPnLSiofVBWR6KNwELqv6LyvY05IlT
3J1zlYDaJ3KPOM/SMMBJ7U+LQAJiKI0ana40PKlcmK0fQgA1xvtDtg8NKQ6z
849vEKAmRLkYEkhDiRMmR26HEbAYWs1jfZOGm8UtF6XCCahfdKGrRtLwimWK
2tk7BPDEWNZtjaXh+hLpIcZdAgxU905IpdDw99aGs6NRBARWy4pueErDvnBH
7qEHBBTb8u1Zk0fDROOU5ooYAmZnJuw535L6DHhdCSXr1l2R7TfmGTSMdpdu
0owj4LOOeJTqB9Lu1XMSEwgIHTiZSO2modbVWc+9SQSoRMZmxg7RcHd+eppy
MgHtOl15jVNkvIGLUqKppP8BiTLORRoWW+tvmaMToBB5itDidcR7mdrmHekE
0Ogcy2JijhinLvReLpOA5MLMXTNbHNG22pLu+pT0X3/sbNtOR/SofsZ4/ZwA
cfZMQv5+R1SJ2dCxkkOA+T+JzfePOGLoSaWDxi8J4Mg9ZdNl64gjbVaalHwC
XriKD1LcHNFmZ8DwdAEBf6h8dKEFOWL+woU7dUUE8I/dncuKcsQtuzONHr8l
4GaA9dOAdEdM1WjPKCgjgGu97Gnz146Yyeuwr6mSjCd9VFCh3hHb1xisH6oi
4GyGsL8q0xFryf9ndR0Bx7M0RzWmHLFLwu2zfAMBus9OW+3hdkLT151PD74n
wKdRIOusuBPq9myXd20hIG/i7Xy0ohNWjdmPxrQRMLHukuk7PSe8aFg6W9pJ
gEnz/OPoVCc0E9/xj80IAfS7N3448zhj3HQmc2WezI9jIod0Lzpj15sLr7P5
60G9ObDS7N5ZbLxjY2axpx42nSvvVTA5h72SsUM/rev/573mOI+vroT2FfvW
w38AiTnFxw==
           "]]}}}, {{}, {}}}, {
      DisplayFunction -> Identity, DisplayFunction -> Identity, AspectRatio -> 
       NCache[GoldenRatio^(-1), 0.6180339887498948], Axes -> {False, False}, 
       AxesLabel -> {None, None}, AxesOrigin -> {0, 0.09954862669443602}, 
       Background -> GrayLevel[1], DisplayFunction :> Identity, 
       Frame -> {{True, True}, {True, True}}, 
       FrameLabel -> {{None, None}, {None, None}}, FrameStyle -> Directive[
         GrayLevel[0], 
         AbsoluteThickness[1.5]], 
       FrameTicks -> {{Automatic, Automatic}, {Automatic, Automatic}}, 
       FrameTicksStyle -> Directive[10, 
         GrayLevel[0]], GridLines -> {None, None}, GridLinesStyle -> Directive[
         GrayLevel[0.5, 0.4]], ImageSize -> 300, LabelStyle -> Directive[14, 
         GrayLevel[0]], 
       Method -> {
        "OptimizePlotMarkers" -> True, "OptimizePlotMarkers" -> True, 
         "CoordinatesToolOptions" -> {"DisplayFunction" -> ({
             Identity[
              Part[#, 1]], 
             Identity[
              Part[#, 2]]}& ), "CopiedValueFunction" -> ({
             Identity[
              Part[#, 1]], 
             Identity[
              Part[#, 2]]}& )}}, PlotLabel -> FormBox[
         RowBox[{"{", 
           
           RowBox[{"\"\\!\\(\\*SubscriptBox[\\(d\\), \\(3\\)]\\)\"", 
             "\[Rule]", "0.009`"}], "}"}], TraditionalForm], 
       PlotRange -> {{0, 200.}, {0.09954862669443602, 1.3}}, 
       PlotRangeClipping -> True, PlotRangePadding -> {{
          Scaled[0.03], 
          Scaled[0.03]}, {
          Scaled[0.04], 
          Scaled[0.04]}}, Ticks -> {Automatic, Automatic}}], 
     FormBox[
      FormBox[
       TemplateBox[{
        "\"\\!\\(\\*SubscriptBox[StyleBox[\\\"N\\\",FontSlant->\\\"Italic\\\"]\
, \\\"1\\\"]\\)\"", 
         "\"\\!\\(\\*SubscriptBox[StyleBox[\\\"N\\\",FontSlant->\\\"Italic\\\"\
], \\\"2\\\"]\\)\"", 
         "\"\\!\\(\\*SubscriptBox[StyleBox[\\\"N\\\",FontSlant->\\\"Italic\\\"\
], \\\"3\\\"]\\)\""}, "LineLegend", DisplayFunction -> (FormBox[
          StyleBox[
           StyleBox[
            PaneBox[
             TagBox[
              GridBox[{{
                 TagBox[
                  GridBox[{{
                    GraphicsBox[{{
                    Directive[
                    EdgeForm[
                    Directive[
                    Opacity[0.3], 
                    GrayLevel[0]]], 
                    PointSize[0.5], 
                    AbsoluteThickness[1.6], 
                    RGBColor[0.368417, 0.506779, 0.709798]], {
                    LineBox[{{0, 10}, {20, 10}}]}}, {
                    Directive[
                    EdgeForm[
                    Directive[
                    Opacity[0.3], 
                    GrayLevel[0]]], 
                    PointSize[0.5], 
                    AbsoluteThickness[1.6], 
                    RGBColor[0.368417, 0.506779, 0.709798]], {}}}, 
                    AspectRatio -> Full, ImageSize -> {20, 10}, 
                    PlotRangePadding -> None, ImagePadding -> Automatic, 
                    BaselinePosition -> (Scaled[0.1] -> Baseline)], #}, {
                    GraphicsBox[{{
                    Directive[
                    EdgeForm[
                    Directive[
                    Opacity[0.3], 
                    GrayLevel[0]]], 
                    PointSize[0.5], 
                    AbsoluteThickness[1.6], 
                    RGBColor[0.880722, 0.611041, 0.142051]], {
                    LineBox[{{0, 10}, {20, 10}}]}}, {
                    Directive[
                    EdgeForm[
                    Directive[
                    Opacity[0.3], 
                    GrayLevel[0]]], 
                    PointSize[0.5], 
                    AbsoluteThickness[1.6], 
                    RGBColor[0.880722, 0.611041, 0.142051]], {}}}, 
                    AspectRatio -> Full, ImageSize -> {20, 10}, 
                    PlotRangePadding -> None, ImagePadding -> Automatic, 
                    BaselinePosition -> (Scaled[0.1] -> Baseline)], #2}, {
                    GraphicsBox[{{
                    Directive[
                    EdgeForm[
                    Directive[
                    Opacity[0.3], 
                    GrayLevel[0]]], 
                    PointSize[0.5], 
                    AbsoluteThickness[1.6], 
                    RGBColor[0.8200000000000001, 0.07, 0.194885]], {
                    LineBox[{{0, 10}, {20, 10}}]}}, {
                    Directive[
                    EdgeForm[
                    Directive[
                    Opacity[0.3], 
                    GrayLevel[0]]], 
                    PointSize[0.5], 
                    AbsoluteThickness[1.6], 
                    RGBColor[0.8200000000000001, 0.07, 0.194885]], {}}}, 
                    AspectRatio -> Full, ImageSize -> {20, 10}, 
                    PlotRangePadding -> None, ImagePadding -> Automatic, 
                    BaselinePosition -> (Scaled[0.1] -> Baseline)], #3}}, 
                   GridBoxAlignment -> {
                    "Columns" -> {Center, Left}, "Rows" -> {{Baseline}}}, 
                   AutoDelete -> False, 
                   GridBoxDividers -> {
                    "Columns" -> {{False}}, "Rows" -> {{False}}}, 
                   GridBoxItemSize -> {
                    "Columns" -> {{All}}, "Rows" -> {{All}}}, 
                   GridBoxSpacings -> {
                    "Columns" -> {{0.5}}, "Rows" -> {{0.8}}}], "Grid"]}}, 
               GridBoxAlignment -> {"Columns" -> {{Left}}, "Rows" -> {{Top}}},
                AutoDelete -> False, 
               GridBoxItemSize -> {
                "Columns" -> {{Automatic}}, "Rows" -> {{Automatic}}}, 
               GridBoxSpacings -> {"Columns" -> {{1}}, "Rows" -> {{0}}}], 
              "Grid"], Alignment -> Left, AppearanceElements -> None, 
             ImageMargins -> {{5, 5}, {5, 5}}, ImageSizeAction -> 
             "ResizeToFit"], LineIndent -> 0, StripOnInput -> False], {
            Directive[14, 
             GrayLevel[0]], FontFamily -> "Arial"}, Background -> 
           GrayLevel[1], StripOnInput -> False], TraditionalForm]& ), 
        InterpretationFunction :> (RowBox[{"LineLegend", "[", 
           RowBox[{
             RowBox[{"{", 
               RowBox[{
                 
                 TemplateBox[<|
                  "color" -> RGBColor[0.368417, 0.506779, 0.709798]|>, 
                  "RGBColorSwatchTemplate"], ",", 
                 
                 TemplateBox[<|
                  "color" -> RGBColor[0.880722, 0.611041, 0.142051]|>, 
                  "RGBColorSwatchTemplate"], ",", 
                 
                 TemplateBox[<|
                  "color" -> RGBColor[0.8200000000000001, 0.07, 0.194885]|>, 
                  "RGBColorSwatchTemplate"]}], "}"}], ",", 
             RowBox[{"{", 
               RowBox[{#, ",", #2, ",", #3}], "}"}], ",", 
             RowBox[{"Joined", "\[Rule]", 
               RowBox[{"{", 
                 RowBox[{"True", ",", "True", ",", "True"}], "}"}]}], ",", 
             RowBox[{"LegendLayout", "\[Rule]", "\"Column\""}], ",", 
             RowBox[{"LegendMarkers", "\[Rule]", 
               RowBox[{"{", 
                 RowBox[{
                   RowBox[{"{", 
                    RowBox[{"False", ",", "Automatic"}], "}"}], ",", 
                   RowBox[{"{", 
                    RowBox[{"False", ",", "Automatic"}], "}"}], ",", 
                   RowBox[{"{", 
                    RowBox[{"False", ",", "Automatic"}], "}"}]}], "}"}]}], 
             ",", 
             RowBox[{"LabelStyle", "\[RuleDelayed]", 
               RowBox[{"Directive", "[", 
                 RowBox[{"14", ",", 
                   RowBox[{"If", "[", 
                    RowBox[{"lightQ", ",", "Black", ",", "White"}], "]"}]}], 
                 "]"}]}], ",", 
             RowBox[{"Background", "\[RuleDelayed]", 
               RowBox[{"If", "[", 
                 RowBox[{"lightQ", ",", "White", ",", "$dark"}], "]"}]}]}], 
           "]"}]& ), Editable -> True], TraditionalForm], TraditionalForm]},
    "Legended",
    DisplayFunction->(GridBox[{{
        TagBox[
         ItemBox[
          PaneBox[
           TagBox[#, "SkipImageSizeLevel"], Alignment -> {Center, Baseline}, 
           BaselinePosition -> Baseline], DefaultBaseStyle -> "Labeled"], 
         "SkipImageSizeLevel"], 
        ItemBox[#2, DefaultBaseStyle -> "LabeledLabel"]}}, 
      GridBoxAlignment -> {"Columns" -> {{Center}}, "Rows" -> {{Center}}}, 
      AutoDelete -> False, GridBoxItemSize -> Automatic, 
      BaselinePosition -> {1, 1}]& ),
    Editable->True,
    InterpretationFunction->(RowBox[{"Legended", "[", 
       RowBox[{#, ",", 
         RowBox[{"Placed", "[", 
           RowBox[{#2, ",", "After"}], "]"}]}], "]"}]& )], ",", 
   TemplateBox[{
     GraphicsBox[{{}, {{{}, {}, {
          Hue[0.67, 0.6, 0.6], 
          Directive[
           PointSize[
            NCache[
             Rational[1, 120], 0.008333333333333333]], 
           AbsoluteThickness[1.5], 
           RGBColor[0.368417, 0.506779, 0.709798]], 
          LineBox[CompressedData["
1:eJxF1gk0Vev7B/CKMlTSQIaSyFSKDJWi56FBVEQylzr7GDIkQ4ZMJVISkqYr
Tdflpoi6pqLMQ5kuMpQoNBzD3gdHg3T93/Nfv/v77bX22uuz9vCu5333fr57
Jcvb0nnWjBkzxsjOP/67NdTzNx6UrB6RUdKSBhsXjsWd/1oNOuued/r913pw
g/uGI0Ms9n59W8pHI5gT2jWz/NW/503gfH6R/FFi5+iEwPdzXaAr4nDTaM2/
1/tC1D7FNWGVPHD7leJpXHUSJEZ3rJ9bxgPW/DORwZanAZl5vSklPKhPcYpw
rEmGoIZ1v+X8yQP/zudyz33vwJrJuOUqyTyY2d/wq+F0OiRq3hT7FcGD+JHu
7neJD8E31ldJ05OMNzXx7qt5LgTttld/bsuDwA2rXT7254FdsedVAX0evD9+
iG4NfAoj7/2y5snzwORBUkD53BcQvKEjo0WQB12+VERnUxn8cUJe1HxwHMQS
wyqapCvhy7vD90Kax8Eo65pQDVUN6jbaUZYF4yAra3RQ5EodfMx+lLnnyjhM
nBt+vLu6HoQenQoL8h+Hxq9XheO/NYFgaBDUWo2D1WN5Dbfkv+FPzsx/1m0Y
B+RM2ImsbYXmd1WRd6TGYa38q6jMqjYwmAjZuXBqDGRs7jzafagdSqJb2AHv
x6A9piB16ZNOEOCUqdUUjUFSYeOFfqG3MHIxz3QkeQzMOB+DHzm+g+aAD+IN
PmMgIvPLNSS3FwoXNLXv2TcGlJLoA0WBDzA/t6/DSnMMykok7p1f2weey1fO
blo4BnLWK28wNv2QHhLbk84bhSucKYdNzQPgGSB0vuDvUZgX1il3etcncCya
ynycMwqR4n99qCv9DAUhd/sCL43Cj98T0hbpccBP7r4/x28UvDd6uDrkDsJG
V5bwsM0ofHq5c3Wa2jAoynzwcDEYBcdDCiPDd0dgrvtCJ8NVo/BRuHjy9TkG
2hWC996ZPQoFXaujegu4EKVaIj39hQtT2d9ErR6MgomwvNTGRi5gVOWl2ltj
4OR5TEEpjwvRdpekDJLGQS0xSed+Khfq1h26nRvNg+RHCpLpMVwQE1yjrBw8
Ac2tg2Iz/Yh7tupz8r6CF256KGxPXGhp+XDsG8TvnG6bs40LC5Jc3Lw1fpD3
TTK/aS2x58lwLc9JWJ8qO7RFhnhnfPLEnz/h2ZrFX1WEuSAufy+z8OMUWAiX
JX+mGRCfzCsNUfgHvHyqmgSbGVAZcqq7XjYN7hN5urMfMLCCFuTY58zAK0YO
QVfPM5D5yc6LEzETq3W0euw9GNDtzR4NNJ+Fl6ykrKbNGSjtEAiYs0IAk0Nr
RTZvZGBPs+1kMi2AqWoh2+vkGeiozQpXfC6IHce+H/Sdx4BF1/cgyebZOH/v
mj3BPBpecbb5ifTNwcab903ZvTTsmIz3mhoXwlV/X9nXUU/DC9E3rsxsERTf
neAZWUyDnqwSq2+pKEpEvhGWz6bhyZrjjq/V5mKc7t5Av7s0rNV/Zl27ZR7+
KX23wPgqDTeORhwqz5iPsWkDBf7naZhzbZtL8eIFqBhjGvpbOHlen8DGtyCO
qlMdN9xP0MB8/7i5c0IcZW1eSvzuRUP6gtqtrx8sRLMB2naeKw2OyplGLUcW
IVPIDQ88QsMig7idTUsXY+A7R26xIw1Dnh03NoouwcXvIxJibWiovKkwcntq
CUZwbaOd9tNws94LhRkJbOGU3BHaR8OJqcLLxz9IYmnJ50V2e2kwUxf83Nm6
FO+3CNhr7aZBxdF8s2G1FFqs6rgWZELDjLjfLt4vlMYv3HGQ3EVDz+JPS7yf
y2ApN3bo404aSlLW39SplMXL7l5SX3eQ8RTDFCfrlmFnQs4yPeKTD2ozXzQt
x/3W2Vpp22mw016iFf1aDp33WHevI970zKnI9O0KTH2Q6tqyjYYLdw/Inzsu
jz/kPC6eJ36opTLDTXol1oTq9hkSN1R87zUuX4k+BxzU5xMzVi9fqHgooPwB
LvXJiAbxTym3hZYoopCvQXsd8fpAr4jPxYqY++BW/V/ElsLgVOO8Cv0DPhj/
Qfx7r25rrrIS1nmM+1wn5uWrG9/8rIS6hmJWCcQ74xWfnf1TGXdsfNJ2jvia
s4yGz1EVTJluXxNF/EV/4e8Oq1Wx9eW5+lPEZvlfu/qk1VBPXr49jPiJRre4
u8hqXHa7vSaEWOp+mfHo99VYOiFkdpI4XCEjPOjLGpQMO6MdTNyfEpc33aGO
q97mWwcRJ9kNGXj/WotufwyGBhIbLjWt7lHQQLq9pCqAOMjdSkVllSZGZNop
8L2v7sxQT74mHv1b6sIJfv3PPKfZ+9bj2XLk+RMvzjqweIizHs/1SLD45t3a
quJzRgtZqdYtfsSlYg5rhZZr4/zYsm18x4UHaqfma2P31f48X2Jb+rKe9j4d
7LcKUOVbxrexqZOjg5obDFJ8iM0Dy6uDtDeh7e63V48RR4Xml0iFbUGnwVOX
PYiLTmf+VVi9FWON9ye6EQvUyR9veWyEIlWJESzi1RbD0btm7cQuPz9vR349
XQUpzy1MMMJh4WFr4vybnRU9XWa4TYUy3EMsljN1YlrTEsWdplcZEZcvnB+7
YMIKDa+Kzd1EfMJv+a0VRTbob1A4vpb4WN6X+qRoBwx127tMntjt25Ofsy2d
8FJEiOki4tybcEU/4Qg66meECxL//89CKQtjzJW7fxr+z+vaPO4FJDIwU2tY
dhaxv/TuBS58szs3ChJ3KrwPPcB3bY63MHF8ppa9DvEs9fMZ84jXzHTcvJjv
xCO94sSN0w7LxxIYWNq0fIM6cfq23ytlidXF3sQZExuIcft2xDNguPdqP4u4
QU066PhFBqqzd3peIK4ck/mkE8eAqfg33hPibzPP2E7GMtDkkxHWTRxkld9Y
SvqrVavNnNllpJ53CrvOkZwp2Z95YiuxQOnctU1nSX9umxoIJP4jMWupVDQD
iVbmVrnEWXPd51BnGJhsu1sxSGw16+63R6cZWOJ/XjS2nIWqPrWMQBgDGot9
LNQqWMj2nVZ3DWLA5LHt9Vpi+4fTF7r8GGBbYK9rJQv7Ik049t4MhHNVlIWq
WGijpbFyyJ0BPU6g9iSx2+mNO4zYDPA+1OBINQtX6vmoPzvIwKM3S83e17Dw
ieVW6wM2DLi3ujq01pL5S0s1FLdgQKm+wK26joUrrhzwGjJlQP9l+x2tV6Se
NuuaUUMGLGsnOm/Vk/Vj1xYa6DFwtHrJwrmNLKwpLkts0GQgolLbJLCJhas2
P7hzW5WBq+WWp/ubWejxWNfgMcmXh6U+ReYtZD0FRF8ISDNAnQxws2pj4Q9u
SdVZMQZkdEKW2rWT+S8WDj0lyEDzSET1wU4WKk8+dxqepCEmI+oE6w0LbQuM
hatHaTA4cn6VazcLrRO3qIpwyPcoE9/q0cPCYl5GfO57Gh60JUUef8/CRV6y
qs86yfeSTjuc6GdhU/LEP+ENJB8CTXVPfiLvm+nZZ3MqaPhrV7pYBIeFwdnm
ejuLaJgvM+vLmWEW1u4aHlmfQ4Pz0MGycwwLFUNUPz/PoOF5cdFvF8dY2HZB
vLbvNg2S8RL+SRMsFOaIVF2+ToNWwiTX9wcLJU0ZndEE0t8Se732/2Jhvr3X
G4lzNLhfqhzUnknhI48ZNdxTNJxNuu+6ZDaF3wvKbHxP0nDvcvwAT5hCf4HK
lXH+ZLxkvyOv51EoV5vWo+lNw5srtj154hS+FTK3s3KnQXMgy7dbgkIzSbo7
gU2epyUgJCBL4V+d7TcinGh4e8o2RU2ewt/mDTqJOZD+1pSlsU+Jws+tnnZq
JP9ilgtUBqymkPfIsvEFyb9uD1vbVA0K99rmDJeT/NN6mjVcoUNhwJE7V5TM
aJgIUeakbaHwa3VpqSrJvwKD2x+jjSgcahR5c5/kXfD00j4XEwrn1FTeTSZ5
p1+W2GO8j8JO1uLpDpJf/0SKvFW1oTBHdDLGmeRR2fbIDpFDFB7+dVRmPekf
Z+b8bB1kUyg8AGc0Sf9Q6VhuNOBJoY7JjSJ9pOFlBua886cw8PuAdBCQ/hRE
yXWEUmj6c3t611aS9yZn45qjyP09ngvsifOk70/WxVEYXTTXZdyA5OngK7eK
ZAoTzDXf3CH+9ZRuL75J4YVs8bOHiP2HBt1Y6RR2vXaPWEE8KPt5UiiHwh7d
Pm1Gn4Yje/rjsorIeono6r0k7gztldtfQeGE6+WRLGKzrLc53+sp1HwaYnqd
uOpdh9GtdgoFpRXLYogH7Exw6gOF1yUadIKJBdqfGtiPUOhwb8utY8QKlupb
Cr9TeFJNedCF2LAxdZOkIBtbW7zNjxAfNl2wwX8BG5vT9mw5SBxRfUq7RYaN
y7QHjOyJzYskFG6qsbE6aTDRhnjFw0xxl01sFEvTrTpAzL0F0xrGbJTd0XTJ
irj0UtvIjwNsFO0xL99PnBh1tLuCzcZ4ySltvtfk93puDWDjpWzBckt+PZ8P
/CqMYeOnND9/vg9L11/UvsFGn9xIfb5/mhrJZWeysf7hykV8n17RM1Rawsay
9J/DFsRCvOCi1mY2auGHBr4v1krEfOpnY+8Kkcd8mzjInZL4xkYrXuk1vgVp
5eDtos4ooBkaznfpKQ1fv+XOuDXjtTPfh8Q0m3M1ndFm9cm9fP9K0VzH3eaM
a0utdfmOUbJJEsp2xowEj9x9xAsfhX2Vk3JBW/e76/hO2ZRmvyHSBc0s8KE5
f/6KXV82PXbFVsW2jWbEKj3aH13t3ND7VbDXXv3/5NmMo1hxVTJtD/H/AWNa
S40=
           "]]}, {
          Hue[0.9060679774997897, 0.6, 0.6], 
          Directive[
           PointSize[
            NCache[
             Rational[1, 120], 0.008333333333333333]], 
           AbsoluteThickness[1.5], 
           RGBColor[0.880722, 0.611041, 0.142051]], 
          LineBox[CompressedData["
1:eJxF1glUTV34P3AVkiFJg0JRKk0aX/JSz1MkhTTRKG/33CZDkqiQiohX0kxK
oV5DRKHJ0KwBKRrRcOo23bq37m1Cit9+///1/n57rbPO+qyz1z57P/u7ztmr
GUds3AVnzZo1Sq5/7/+1G0n/Nj68VuPKKunKgOAb7z9l/9eqkL4opPfG9f+8
EfzEdKxSrvFBlNZpTO41gTtKXNbNxP+em8P2rAe30hL44H7+agC9wAM81KWq
Ci//198PilrPVbPC+OA1k3zI7M1JkLiLoSsD+cBYdO5skE0YOCr21nj48OF9
8v4Ql6p4WH7BZQNbjw/+rUVyRX63oCn1tnzCTx4IsGpnasPugk/+L+tdb3gQ
xW1ra49+BDfOm9yYjOaB6PRE++TuHEjKFE0LcOVBwHo1j15WLkT7tqr6S/KA
9nUdbgh4AZ+q7SMtbo2A+cPYE2ULiiGPUbggasUIfPajQlrrSiE9QSR3Q9ow
iEYHl9fJVMAi5WvXWlSGwSTrmnAVVQnD2oZ5wnlcWL7cZJ9IQg2sl3Xa2i/P
hYmLnKc7Kt9DcwB7VCCOAx8mE+dFfauDuiRlzShRDtg9XaXlFf8R5CZnYlpj
hgDZE44img1w6VO6gPGKIdBc9S48800jHN56WNYgaxBk7W892eHaDBGj0ZKG
WwehOSL/pvSzVnj5Wvuf9udsiC34cJkl/BWuZm6O09NmgyW7N+iJSzvwEqJ0
1HIHQER2xvNUTie4xTml15sMAKU0/6GiUBdoLn5lZNfaD6WvJe9c0uyG724T
4z/9+0Fu7+qkEXsWOHkuubxmWT8ksKedDep7QO/avLTAh32wMLhVLmx7H3g+
Tow0NuuDs2LPu2pK+iFRwnZX+mAv/Ei/miG+kQ1dbkm2HfG9cGTDQU/nnEE4
LPOH+A7TXuh7u00tQ5UD0R1We/f+7AEXVwUu5zYXimXebTuT1wO9815NNV0c
gexN0bamzB7I/6wW3pnPg7L4GAdBmR6Yfvxtvt1DPlSl2ar/aGABhlfEVKeO
gt7IhfAL8Sw47xizzDB2DJ6wFgitcGJBzTrXtJzz41B+w3l48xoWiM5WV1YO
mgCdhb+iTo12g2iH0WZ27iS01F7+ZZ5PXGBj82j0G0yXmKx6FtYNi2M9vI5o
/QBWk0CflDXxoZNndA9NgV3ws7HBNcTbouIn7v+Eh/xcifzpLhBbdSezoHca
TrVEu4q3Ek/llpxS+AUzpr++3MrrApWh/TXXS39D7zGpvfJXu0B+eDbbKXsW
KhYqx40f7ILMPsfD7BAB5J9y8k3a2QV/dD7mB+wWRAsxfkOSdheUtAidmCsv
hJFXOs7GSHfBznqHqfhhIWTvT41XFeiCluqsM4pFs1GoMsxNikuD9efvgVL1
cxDXTc4UNtHwjr3lmEj3XDwmsFAjsJQG06mow9Njwlh2vSW8+wkNxfO/eI7M
EcGHrb37km/RsHG5EqNbej5m84O4NnE0PFP3dWlSXYBOhb9mKiJo0Nz8cm/1
poWYszl4SX4wDUneIa5l9xbhokfpP+39aJh7bYvHq6WLsVjcfjvLi4zXLbTh
K4jh+jLjX3PdaBj53vtn64QYdqnnuYQ40XB3cbVR08MlOLf1haHEHhpclDNN
PrmJ48S6czOJVjSIG0Zuq5NeivH+s97TO2kYOtSStGG+BNb4BZtyt9NQkaLA
TZuWQGvdjBmWKQ0p7w/jvBFJrJeJFYzfQsPx6YI43y4pDC5wK2g2psFSY3Z/
a4M0zi0UuX0FaVBx2f2nceUytJ28nXYLaJgVeePKgwIZtM8lwxrR0LG0T+JI
kSy65OurRxK/TtZJ0a9Yjl310XZWxCmKwYpTNSvQ0b0iyJD45MPqzOK6ldgl
VRJpQeyoJ6F7vkkOBU4/D/UlNni5v9Diqzx+1+xueUB8+faeVRd9V6FOlOWO
UeJHuiqzvGRW45Ns+5q/yHxqy793mpWtxmtZcZHtxCN2b4tVDipgzD2L+0wy
f7G+5DRhCUX8+HXd1jFinYDDIf2vFPHxi0DrCLJem3mwv8p9DYq3WVrLm9CQ
3vlHQ46yEgZprvGuJx7P0zBL6VdCvQlqWTip17YoxZcX7ivjLoeP8Ru30nDN
XVbrqLcKGv9hZ8UjHti8JN1ZbS123Js/cI/U2zJv8nO3jCp2rJXLjNxG8qLV
JnZARA2TcxmCfmY0LHtQasb/roaJMgcK7Ml+nVG4dyZwQB1f/py5b2hOAys5
Mvd3iwaGVtsXKVrQEOs4ZHhkRhPza7MKDXfQYCxtUdmhoIXC3pOV9mT/Aw/Y
qais0cbRoeG2o7tosKo5N9SRp4069vzJy5Zk/S8P/WZa6aCOS4/Ks900LM3a
s3SIrYMVR3/afyF5Gk81Ujl6ThcdFT6fF7ChoUTUWVN4pR4eCzlSt9aWhsgz
AXo38/SwcNNbSSs7GhyG4zbqWemjf0yxQwDJp6zfh7pWtj6KdqzIS91Lw+6A
sspAPQO87CO9j+dCQ/jpvNfLgjfhonSxeGOKhsKwzOcFlUYo5xDhEOtNg1DN
Kt9PT01wjnZC3/YTNKhZc85vF9yGWRtfXZw5S9bzOT+5yNocDW/2a2ZfpSEv
pbW847MluuWwT7IyaBDNnj7+W9sGi6fLXom9oKFsyaK/F0/Yocddv+QNdSTv
x1amyhfa44MD7hX2PTT45A68jz3vjB99Hd/tJt8Lr2/Pfs6x2Y/SxR6lG+W6
ICcFEjZfdUOVRYItEpu64P8dFkoYeMVNR1Jx1/85b4H09l+q4yCgy1kuSBz3
1e/AyX/NbN0wm9h3YHnK5Fri6uwj84j/FOrVHFEZB0GNS/cWEj+OrZjuVyaO
dusUIzZLuT+vS2kcpOtWrtcgvt7nd85Ifhw0RL9Emv3bn+cz8M+ycTDelchi
EF8cn6MkLT4OlY+3HbpMvL73o6zvvHGwEPs2/ozY3TTLsuPXGNQdvRfcRpzJ
0w92mxgDuwb7uXNKGZhRvcXrx9AYvLbNPG5EHJa6wKq6YwxUGqd7AoijS58X
Fn8cg2i73XY5xDFR3353VIzBVOPt8kFiCPoUqlQwBhL+l+b/XcbA2Cp5kYyE
MdBaetRatZyBc/pk3hn5j4H5U4fr1cTHc5yr2LZjwLTGTs8KBoZvzH+QpD8G
Z3gqysJvGPhwXUDuFqkx2MgO0Jsifn32b7sK9iiMd1Uht5KB076sZTbFo/Dk
i7QlXcXApiWmrbWJo3CgwdO5oZqBpqMfy2V9R0Hpfb5XZQ0Dtz3/qCu3YxQ2
v22+pfuOgcKc9zXZUqNgUz3RmvqegUW1UfpJvXzwrpRYsuADA4WGuPvi8vkQ
UqFnHlDHQE0WX5oRyYfEMpswVj0DK0pWa32g+PCo5Gjh7k8M7DnDzfvHkA/U
yRNedo0MVGx6omS7gA+y+qekHZsZ6KRTe3JJOw/quSGV+1oZKLqi4Z9TT3kQ
cS/8OOMLyU+dXIbBZR4Yul1a49nGQOfPu6p/ePBgXDaq4WAHA2WqM82CTHnw
sDH2rC/NQHMfSjBImQdCd4edj7MYOFDqM5P8fQRcAiz+ONlH5ut4uHFz1gg8
335XNITNQAuGdFGx9wgskhUcOMdhoF6jpfEGzRFwH9pXenGEgWsZs+KbJ4eh
6FXhjSujpF4SIaacN8MgFSXpHzvBwGd/93Hbk4ZB9+oUz+8HA60P3FwX7zkM
ltGdh21nGLi8ITb95KZhOBBTMagnQOFfRpdVSiSG4ULsA0+JORSmGOjveDrK
hTtxUT3j8yj0GXBVLWjkQlH8MbemhRSurj5raPmCC18SHDpyxSgc1A8WEkrn
gnZPll+bJIX9ve/kDS9y4YKukLDQcgq9G2WFLx3lwtdQh2TVVRRKsE3ubXHl
gk5dlpaVEoXb7zNre3ZxIWKlUMUJNQq15fRdpoALbQcdHG5qUThX7tOxNfpc
0H2RxSnXp7DL9oyDuBo5r55SZmdsovD3V03zITku5Bum9Z43oVAotGIhR5IL
Qb+luz3MKax24Z1/IMqFzaXRHWZWFComZBTVzuPCr7MiX9faU3jQtCVl6Wwu
lG492yLiSiEcPxe8ZRYXzs392TDIpNCk4cIl7RkOqLSsNOk5RGFMTkbuvikO
vL2H2e3+FL67L85V/84Bn0BKruU0eV/CF/XASQ6Im1+IrA+n8GpuiITKBAdy
ZR5M1URS+ElmHBXHOeA4+M6rPJ5C3193Rp3HODDzYrj5VQqF2QFs0YpRDvgP
DXox7lI47TWhZUg8uLx/Sjibwh21ouwOPgfcdrIiswopbDq9pD2VuPV0p5xt
OYVvb+vsOU5smfU1+/t7CifHdia4EL9pbzFJbabQI/HaXiviHkdznO6i8E6V
weNdxELNLwyduBRab7PQtSNWsNHYVPCdQqtoI303YuMPNw2kZjPxUNVYrR/x
XxaL1/svZqLIt493I4hDKkP1PskyUSEr692/89ldKKmQosrEgdBRk2Ji+UeZ
Yh4GTLRN23Sqi5iXCr+1zJj4sTO+YTZZX0lMI/fHHiZ6xEt3ryWODvduK2cy
sS1QgLGLWD2v85DRCSYmaox3BhK/6d8zUxDBxEnP9sQM4r9k3l/RS2Jirkbz
wXrinxYmco8zmZhpaW89TRwm3zFU8pqJkaIUapB6C48HFTbUM7GmRVPXhfhK
tWREH4uJ6pWyCpHE5s5yoZLfmNj/PMzuFfHsYeWgrfPd8cj+q2Ec4pJQLb9j
K93R93T+/RVkP11FtetztN3Rx+dP3k7imWTtdbwt7lj2xUAnmDhCyT5W+LE7
qkYFFV8geVjyJHhSbpkH7rySFXqV5CXZIMNp/VkPtLvi7n/tG6nfK8+3dU89
8a1r35eLJG8qHXq9no5eqHT9poLCNOf//89meeMFsd8nCkk+/weRdHzX
           "]]}, {
          Hue[0.1421359549995791, 0.6, 0.6], 
          Directive[
           PointSize[
            NCache[
             Rational[1, 120], 0.008333333333333333]], 
           AbsoluteThickness[1.5], 
           RGBColor[0.8200000000000001, 0.07, 0.194885]], 
          LineBox[CompressedData["
1:eJxV1gk0Vdv/AHBTiUq3UqKoCJEyVYbi+0XPVCHpIarnnmsqKknSQBkjSdL0
UCnHfI0JiUyJUhQinGu45umqR4bI7/6Ht/7rv9faa6/POmd9z/5+9z5r7830
M5aOfDw8PD+4/b/G/9/GoVhxVEJWTRyis+N2r1vg/K8VQDxgyE/l97/WAt4j
lIbDHAdEOlUbY3r1oafMRztq9t/nJiBulBFSMc0Bx6Db3p1LnWBXfE1Aad+/
75+Dz4nONq2NHHCZj3EzensJ9vi+LadVcIC+PMDfx/I6MGnJ14hsDtTGnPCz
fxcN+5Qf1f4w5MD5lhKpknNPwWTDyBKPzjHgZX+c/3g9ET6z/pRIuToGEaPt
7VRkOjirFvi7So2ByNwk9dM8G3TY72UCy0fBe7eiUy87D7KG7HOf64xC59nj
Yw3er8B2Snz62psRMEmLulC+9A0MdDy3e2o0At/OEX4tdWXQecO6807TMIhE
Xq2oE68E5smDORyXYdBnPhB8R1SBoYng0mO8w7B+vf4xoXs1cFHx+oHii0Mw
eWMkZ39VLbwvLd4QMD0In37eXxIxVQdPkzs3TPkNglXOJmWX6M9Q3Xhg0wWR
QcDBSVuh7Q1wpd3B9/TzAdi+6UNg6ttGSEg5XXNMdwAkrJ9m7j/+FYr4u9s/
sfrha0h+nFhuCzgEq//eb98PUQWfbrIF2+DnutmkYHYfmA32+mTaU9D4ZFYx
wLMPhCTmnS9nd4DGV153p6V9QMgKp8nwd8GgIVF7NrUXyorXPAvd3g3qoWd+
zJj3gtSfmx9xrNlgYO9DuP/qgXuDc3aa9T2wEUOaPB/2wLKrLVLXjfuAlv/E
aJtOD/jTXnTVlPaD9uKA6A8DbJh5fjthldYg3NI2vpr4NxvOaJxytsseAsVM
l4cylmzoe2+omKAwAnZeNJ5iETbYH5ceHYkfBWMZ9v25um7oXfJ6tukGB9Sa
15QuDuqG/G+KgR354+CsOOPtiN0wlzElbJX2HWQ94u6583YDBlbeqX78A67X
F9wNe9cFQbZ31ulE/QMfnvdytKO6oGbH8SfZQRMQz/6lsdyhC0QEtsnJ+UyC
y83BJ3HqXLN09w7m/QRtfo5A2HwniBRYWqb/mIJ4uxYqorYTVkQ5uZxRnoFN
j+LuSzzl2u2Sr5rbLLDW37DO9ObaMCJ6MvkXzOv51nZYdgJt07PUgt45GCyb
CD2gyvVsXull6d+Q2DQzEr+qE+SHT9Q8LFuAmZXvHpW0d8DGMYHBo1k8WOGq
4LEhtgNS+2zdB/14sZM39W9negfs6sj47m3Oh4v3M8Zrd3RAaTP/hcUb+ZF2
4uy2+zwdcKDeZjZ6jB8F0FJPtpkFzdVMX5kSASy5h0/Hs1lw6Nv0xbX1izDe
40pRSDALPgwaeAp1L8apBPah8r9Y8MdshPvcP4JIFTcym4EFb4RbnTmLhFBQ
qCxMUoYFWutl6d1iwji2v7GLT5gFudvO2jcpLMXuy4pFSyco2L636M/qPctw
A6vp/cdOCh65+h0vT1qO12zKglveU7D4gYHT69Ur0E/TwPZYAQVa3fwabUBD
Y5Uwm3fJFHCme7VbJmkockbNKyaGgsQV1bpNaSvx4Pe0fM9ICuzlUvW/OKzC
fBmXs7+CKVilE25YJ7Ya7duWKYz4UjDs1vxIQ1gU9aWWp815UVAZKz36ZE4U
OR8PfMk7TUFsrTsu4azBkC/J9SUuFHjNFdw927UWewQ4sZ8JCsyUBPpbGsTw
2rD90MsTFMjbm2vrVa1DQ5nbPAbc/4gn/O9bKQXiKOZQZHLYlgLW6j7RMyUS
mO3BuhX7JwXFMaqxOyvXo2afo8gfVtzvyVyVma3ZgL4v/Ao0LCm4lFad+qZO
EilXQzmGBQW26qJqQU1S2Hx0c3SxGQWaRScKTds2YuWzuJXaBym4GX9k042z
m1ClxaTr834K0tXkeVzEN6NkVV7/RlMKPlZMdxiVb0Z/HvfCEGNu/azev5E/
JY2udn06fEYU0PpingiKyqDdXI1F2B8UqHq7+/W/lsHlew5qb9hHgeUSOPHO
cQtWTo8Z5ulT8LxjV0O2nCwee8702axHwcRLJaPYfln83JpzLAooMIyQKQpO
lsPE++uDF+tS8MBRQtnDVR5bo+N/XNlLwcDelc/tFLeiz36e7xPa3Hq+/Pmt
W1wBc/kSc1ZoUZCr3E47KaSIO35WhG3ToGBdSpnR92lF/FOuYrXxLgp8pZN8
Lw5sQ5qqiYijOgXsmPC8hWYlfLew47C/KgVRtsM6Z+a3Y8QcuVNdmQI9MdMq
lrQyAlL6PUoUXDxpJS+/RQWLMnTc7ylSYFETMMx6qYLlopfSDLdy8y9yW2BY
qOKv6sA77bIUrGYeWT08qIqpBWMB52S4+T7WlfcIUMMBocPXlmymoFTEbrug
pDoajRr/8ViKgnBfb/W4l+o4oXdj1c4NFNiM3dVSt9iJkqEN/TXiFEic+1TX
MrgT3VY6BJ8Qo8Dcu7zqoromisT/rNkiTEHglZfF667uwZmgspmhuXYovJ76
oqBKFy2OqonncNqBv2bT2S85+ji8zPKIaFM7KB4aCTLmM8RDKa/uX3rVDhbf
8mNKDpmgm+QB3t4n7fAytqWC9c0MK9iErb9nO4hkzXktqFjiwieGtZJRO5Sv
XB62YtIKje+F5bIl2sHLU/LxxkJrPJ/5UiJlrA1O5w3URgXZYfqo4ke+nDZw
mcr9tcjyBF7s3z7u49UG2bFwb+9tB5QxMdpN02qD/74mlNIxq2krj8Hq//O0
aL6TnVsG8KqNrOfjOqd829jdU1wzWjQEuA71KA6vPcl1ddaZJVzr69Nouq4Z
wKcUmrSM6w6BFE6mM9eRDh00rq0j3bZJO2WAWJ3kbiWu+51jGtbZZ4CSSGu4
Eddq/q+9pCwzQO/gfTad65bqV5NqxhlQlWHodpPrPe56ow+1MsCUNjWRy7Ve
9D+zUtsyoM4j6Wo715wx/sLKDRlg1WC9eFEZN969yJpQkQwoPpzqpcu1o4Rt
a/QsE+Qb53q8uQ53y5Sg+pgQaWVulc11xEl2pEMDE2Yb4yuGuHYS1TDeXMoE
0fOhwmHldKwb9Hk4cpMJyqs9DilU0NH0c76moy0TTHJsHlZzrZPLI+SzlQmM
Q9jhXEnH2ajlI2tn0sF3XF5O8C0dL1xyS9nxIR20Br3VZ7nWvDuY+zUkHSa6
3uFoFR11bYjRB0bpkNkqZtb5jo4p0sZ6BsLpcLLB2a6hmo4j/LcVmXVpIFub
71JVQ8cd/GYE80Ea7H3/9anaBzrG+RnzmhqngWX1ZMvjWjreuZmgMD6fCq5V
oiuXfqLjPt8pPq2CVPCrVDfxrqOj7/YHm6svpML9csvr7Ho6WlUtkjbVSoX0
Uo9C8y90HLv57JHnQgoQly64WDXS8cYbrZPyuSkgsfOymO1XOlJ9d9YuuKVA
/ahf1bEWOio2GEw4KKVASFKgF72Vjqc3FkfUjCeDjkPoFud2OtYHMZe/KUyG
CYmIhlMsOv6u2LHoW3AypDVG+Z/tpKNJzuvHhdbJwJ84ZufFpmPmHb+Ke2LJ
YO9tuutSHx0Ff/vJ7mYlwQvjRBG/QTqaSfu+rklNguUSfAMBI3R8umVePe5K
EjgOHyu7waGjdPHl/jWHk6DkdeHft37Q0auW1crcngRrI9acj5qkI0+S4MXx
pUmgdnt2/NwMHaErVtCuNxHMIjvcD8/TMVazrOZsRSKcvFM5pM5LYJX1X613
yUQIjkpxFl1E4IV5uRCdm4nw7G5Ez8QSAsNe3XSe9UyEkmhPh6ZlBGpH/aPh
fCIRWu/ZsPJoBHqqth7YcTARVHqY59rXEHiFpBNSmtx4avyC/OsJfKd0lNoo
lwht12xiFDYRuNRmd27+2kRQrWMqW8gS6LFlUs5PKBFCJPkrLygSGJBlI7fp
Nwntp2xs4pQJHDB/QlhOkKD2ijlSsZPAJgun3y3DJExelhtM2EOgknNHqn43
Cfk6T3qD9AnueRkzur+VBJ8FsW4nEwL1qrSXJTSQsLcskmVkQeCqI9Mo/ImE
3/5CbVutufGTR6+Y1pBQts+/Weg4gVm1Oi3ab0kIWPyrYYhBYHvBw4jCMhLk
myX1e9wIzL3rOqJRQsL7JMyizhPYaudxXrmIhNMXCanmKwQ2hP2sDSogYZVJ
cHh9IIHumcdOyL0kIU88ZbYmnBv/qNZq3hck2A59cKmIJnBJt9ghoRwS5l+N
fX0dS+Ah80ndXVkknB8ecqEnEnj7eNsnmQwShtb3zwpmEcjee2NCJZ0EhwPs
cGYhgeXHp/qsUkloudIhdbiCQK1jcm2hySSYMduypmsJDPyb7f8hkYS3VLP+
468E/uUTmLyWJKHH1gTnugh0vpLD2vCcBP6vr3SOjhJoGb5GSjGeBGlLpT0F
09z1su0j9j4hQe9TnOZaAQbiokoDyzgS/jJdsfv8Cga6el8uOhlDgl/VNfUv
Egwsa+gXDXpEgnnhGulYBQYOLyzBFQ9I2JieSnPSZODj15G8MdEkjD+GBWUj
BpbI0Lrko0govdM4OnOEgTMJFrfzbpMQGejaXsFgoP+P/haDWyRse9nhpnuB
gfwMqe9/hXHz6T8yXxDCwLgA7/u+Idz5iNfeUn/EQIUdjS9iA0n4ZaovlZHK
wKlTK/WLrpNwfSNruLSYgasvN87f9yVBcMKnsKGegc843Sqel0m4Vb0mpI/N
wLHekmbziySY2EldWzPFwEVmq8y3epEgMCbns0/YETM0v2nynuPO95ryOU9J
R1xnERvdepqE4yIq9dkqjriHhm3Zp7jrGaOyY9zAETnDQtGhLiSEyFpHCWY4
Yv7JjgsK1iSszLz6U2qdE3pNmDV9/YOEGM2Eo7v9nVAk7CN5Zye3fq+d39fl
OGPJY0LNkJ+7/1jqvc62LvjLfWuZ70DC/5xnPK6YOvvtV/PHBPgP1dtMbw==

           "]]}}}, {{}, {}}}, {
      DisplayFunction -> Identity, DisplayFunction -> Identity, AspectRatio -> 
       NCache[GoldenRatio^(-1), 0.6180339887498948], Axes -> {False, False}, 
       AxesLabel -> {None, None}, AxesOrigin -> {0, 0}, Background -> 
       GrayLevel[1], DisplayFunction :> Identity, 
       Frame -> {{True, True}, {True, True}}, 
       FrameLabel -> {{None, None}, {None, None}}, FrameStyle -> Directive[
         GrayLevel[0], 
         AbsoluteThickness[1.5]], 
       FrameTicks -> {{Automatic, Automatic}, {Automatic, Automatic}}, 
       FrameTicksStyle -> Directive[10, 
         GrayLevel[0]], GridLines -> {None, None}, GridLinesStyle -> Directive[
         GrayLevel[0.5, 0.4]], ImageSize -> 300, LabelStyle -> Directive[14, 
         GrayLevel[0]], 
       Method -> {
        "OptimizePlotMarkers" -> True, "OptimizePlotMarkers" -> True, 
         "CoordinatesToolOptions" -> {"DisplayFunction" -> ({
             Identity[
              Part[#, 1]], 
             Identity[
              Part[#, 2]]}& ), "CopiedValueFunction" -> ({
             Identity[
              Part[#, 1]], 
             Identity[
              Part[#, 2]]}& )}}, PlotLabel -> FormBox[
         RowBox[{"{", 
           
           RowBox[{"\"\\!\\(\\*SubscriptBox[\\(d\\), \\(3\\)]\\)\"", 
             "\[Rule]", "0.011`"}], "}"}], TraditionalForm], 
       PlotRange -> {{0, 200.}, {0, 1.3}}, PlotRangeClipping -> True, 
       PlotRangePadding -> {{
          Scaled[0.03], 
          Scaled[0.03]}, {
          Scaled[0.04], 
          Scaled[0.04]}}, Ticks -> {Automatic, Automatic}}], 
     FormBox[
      FormBox[
       TemplateBox[{
        "\"\\!\\(\\*SubscriptBox[StyleBox[\\\"N\\\",FontSlant->\\\"Italic\\\"]\
, \\\"1\\\"]\\)\"", 
         "\"\\!\\(\\*SubscriptBox[StyleBox[\\\"N\\\",FontSlant->\\\"Italic\\\"\
], \\\"2\\\"]\\)\"", 
         "\"\\!\\(\\*SubscriptBox[StyleBox[\\\"N\\\",FontSlant->\\\"Italic\\\"\
], \\\"3\\\"]\\)\""}, "LineLegend", DisplayFunction -> (FormBox[
          StyleBox[
           StyleBox[
            PaneBox[
             TagBox[
              GridBox[{{
                 TagBox[
                  GridBox[{{
                    GraphicsBox[{{
                    Directive[
                    EdgeForm[
                    Directive[
                    Opacity[0.3], 
                    GrayLevel[0]]], 
                    PointSize[0.5], 
                    AbsoluteThickness[1.6], 
                    RGBColor[0.368417, 0.506779, 0.709798]], {
                    LineBox[{{0, 10}, {20, 10}}]}}, {
                    Directive[
                    EdgeForm[
                    Directive[
                    Opacity[0.3], 
                    GrayLevel[0]]], 
                    PointSize[0.5], 
                    AbsoluteThickness[1.6], 
                    RGBColor[0.368417, 0.506779, 0.709798]], {}}}, 
                    AspectRatio -> Full, ImageSize -> {20, 10}, 
                    PlotRangePadding -> None, ImagePadding -> Automatic, 
                    BaselinePosition -> (Scaled[0.1] -> Baseline)], #}, {
                    GraphicsBox[{{
                    Directive[
                    EdgeForm[
                    Directive[
                    Opacity[0.3], 
                    GrayLevel[0]]], 
                    PointSize[0.5], 
                    AbsoluteThickness[1.6], 
                    RGBColor[0.880722, 0.611041, 0.142051]], {
                    LineBox[{{0, 10}, {20, 10}}]}}, {
                    Directive[
                    EdgeForm[
                    Directive[
                    Opacity[0.3], 
                    GrayLevel[0]]], 
                    PointSize[0.5], 
                    AbsoluteThickness[1.6], 
                    RGBColor[0.880722, 0.611041, 0.142051]], {}}}, 
                    AspectRatio -> Full, ImageSize -> {20, 10}, 
                    PlotRangePadding -> None, ImagePadding -> Automatic, 
                    BaselinePosition -> (Scaled[0.1] -> Baseline)], #2}, {
                    GraphicsBox[{{
                    Directive[
                    EdgeForm[
                    Directive[
                    Opacity[0.3], 
                    GrayLevel[0]]], 
                    PointSize[0.5], 
                    AbsoluteThickness[1.6], 
                    RGBColor[0.8200000000000001, 0.07, 0.194885]], {
                    LineBox[{{0, 10}, {20, 10}}]}}, {
                    Directive[
                    EdgeForm[
                    Directive[
                    Opacity[0.3], 
                    GrayLevel[0]]], 
                    PointSize[0.5], 
                    AbsoluteThickness[1.6], 
                    RGBColor[0.8200000000000001, 0.07, 0.194885]], {}}}, 
                    AspectRatio -> Full, ImageSize -> {20, 10}, 
                    PlotRangePadding -> None, ImagePadding -> Automatic, 
                    BaselinePosition -> (Scaled[0.1] -> Baseline)], #3}}, 
                   GridBoxAlignment -> {
                    "Columns" -> {Center, Left}, "Rows" -> {{Baseline}}}, 
                   AutoDelete -> False, 
                   GridBoxDividers -> {
                    "Columns" -> {{False}}, "Rows" -> {{False}}}, 
                   GridBoxItemSize -> {
                    "Columns" -> {{All}}, "Rows" -> {{All}}}, 
                   GridBoxSpacings -> {
                    "Columns" -> {{0.5}}, "Rows" -> {{0.8}}}], "Grid"]}}, 
               GridBoxAlignment -> {"Columns" -> {{Left}}, "Rows" -> {{Top}}},
                AutoDelete -> False, 
               GridBoxItemSize -> {
                "Columns" -> {{Automatic}}, "Rows" -> {{Automatic}}}, 
               GridBoxSpacings -> {"Columns" -> {{1}}, "Rows" -> {{0}}}], 
              "Grid"], Alignment -> Left, AppearanceElements -> None, 
             ImageMargins -> {{5, 5}, {5, 5}}, ImageSizeAction -> 
             "ResizeToFit"], LineIndent -> 0, StripOnInput -> False], {
            Directive[14, 
             GrayLevel[0]], FontFamily -> "Arial"}, Background -> 
           GrayLevel[1], StripOnInput -> False], TraditionalForm]& ), 
        InterpretationFunction :> (RowBox[{"LineLegend", "[", 
           RowBox[{
             RowBox[{"{", 
               RowBox[{
                 
                 TemplateBox[<|
                  "color" -> RGBColor[0.368417, 0.506779, 0.709798]|>, 
                  "RGBColorSwatchTemplate"], ",", 
                 
                 TemplateBox[<|
                  "color" -> RGBColor[0.880722, 0.611041, 0.142051]|>, 
                  "RGBColorSwatchTemplate"], ",", 
                 
                 TemplateBox[<|
                  "color" -> RGBColor[0.8200000000000001, 0.07, 0.194885]|>, 
                  "RGBColorSwatchTemplate"]}], "}"}], ",", 
             RowBox[{"{", 
               RowBox[{#, ",", #2, ",", #3}], "}"}], ",", 
             RowBox[{"Joined", "\[Rule]", 
               RowBox[{"{", 
                 RowBox[{"True", ",", "True", ",", "True"}], "}"}]}], ",", 
             RowBox[{"LegendLayout", "\[Rule]", "\"Column\""}], ",", 
             RowBox[{"LegendMarkers", "\[Rule]", 
               RowBox[{"{", 
                 RowBox[{
                   RowBox[{"{", 
                    RowBox[{"False", ",", "Automatic"}], "}"}], ",", 
                   RowBox[{"{", 
                    RowBox[{"False", ",", "Automatic"}], "}"}], ",", 
                   RowBox[{"{", 
                    RowBox[{"False", ",", "Automatic"}], "}"}]}], "}"}]}], 
             ",", 
             RowBox[{"LabelStyle", "\[RuleDelayed]", 
               RowBox[{"Directive", "[", 
                 RowBox[{"14", ",", 
                   RowBox[{"If", "[", 
                    RowBox[{"lightQ", ",", "Black", ",", "White"}], "]"}]}], 
                 "]"}]}], ",", 
             RowBox[{"Background", "\[RuleDelayed]", 
               RowBox[{"If", "[", 
                 RowBox[{"lightQ", ",", "White", ",", "$dark"}], "]"}]}]}], 
           "]"}]& ), Editable -> True], TraditionalForm], TraditionalForm]},
    "Legended",
    DisplayFunction->(GridBox[{{
        TagBox[
         ItemBox[
          PaneBox[
           TagBox[#, "SkipImageSizeLevel"], Alignment -> {Center, Baseline}, 
           BaselinePosition -> Baseline], DefaultBaseStyle -> "Labeled"], 
         "SkipImageSizeLevel"], 
        ItemBox[#2, DefaultBaseStyle -> "LabeledLabel"]}}, 
      GridBoxAlignment -> {"Columns" -> {{Center}}, "Rows" -> {{Center}}}, 
      AutoDelete -> False, GridBoxItemSize -> Automatic, 
      BaselinePosition -> {1, 1}]& ),
    Editable->True,
    InterpretationFunction->(RowBox[{"Legended", "[", 
       RowBox[{#, ",", 
         RowBox[{"Placed", "[", 
           RowBox[{#2, ",", "After"}], "]"}]}], "]"}]& )]}], "}"}]], "Output",
 CellChangeTimes->{{3.863361971803341*^9, 3.863361977500119*^9}, 
   3.864713537038454*^9, 3.86504958086464*^9, 3.8650525133857594`*^9},
 CellLabel->
  "Out[441]=",ExpressionUUID->"19dae9bf-e224-412a-befa-fef797cb9667"]
}, Open  ]],

Cell[TextData[{
 " Various ",
 Cell[BoxData[
  FormBox["d", TraditionalForm]],ExpressionUUID->
  "d4470cae-2a59-471d-b602-fc40e50fb4f1"],
 " and ",
 Cell[BoxData[
  FormBox["g", TraditionalForm]],ExpressionUUID->
  "eec38d36-f5a3-4dc3-b8d6-bfe2f4da04a1"],
 " values."
}], "Text",
 CellChangeTimes->{{3.8595412418238893`*^9, 3.8595412421963987`*^9}, {
  3.8595413350513353`*^9, 
  3.8595413594203224`*^9}},ExpressionUUID->"67b92c35-1cc9-4da1-a8bb-\
2ee9934c7a23"],

Cell[CellGroupData[{

Cell[BoxData[{
 RowBox[{
  RowBox[{"par", "=", 
   RowBox[{"{", 
    RowBox[{
     RowBox[{"r1", "->", "1"}], ",", 
     RowBox[{"r2", "->", "1"}], ",", 
     RowBox[{"c1", "->", "1"}], ",", 
     RowBox[{"c2", "->", "1"}], ",", 
     RowBox[{"c3", "->", "1"}], ",", 
     RowBox[{"b1", "->", "1"}], ",", 
     RowBox[{"b2", "->", "1"}], ",", 
     RowBox[{"b3", "->", "1"}], ",", 
     RowBox[{"d1", "->", ".01"}], ",", 
     RowBox[{"d2", "->", ".01"}], ",", 
     RowBox[{"\[Delta]1", "->", ".1"}], ",", 
     RowBox[{"\[Delta]2", "->", ".1"}], ",", 
     RowBox[{"k1", "->", ".1"}], ",", 
     RowBox[{"k2", "->", ".1"}], ",", 
     RowBox[{"(*", 
      RowBox[{
       RowBox[{"g3", "->", "1"}], ","}], "*)"}], 
     RowBox[{"h1", "->", ".5"}], ",", 
     RowBox[{"h2", "->", ".5"}], ",", 
     RowBox[{"h3", "->", ".5"}], ",", 
     RowBox[{"w1", "->", "1"}], ",", 
     RowBox[{"w2", "->", "1"}], ",", 
     RowBox[{"w3", "->", "1"}]}], "}"}]}], ";"}], "\[IndentingNewLine]", 
 RowBox[{"Column", "@", 
  RowBox[{"(", 
   RowBox[{"eqqq", "=", 
    RowBox[{
     RowBox[{"odeT", "/.", 
      RowBox[{"{", 
       RowBox[{"(*", 
        RowBox[{
         RowBox[{
          RowBox[{"k1", " ", 
           RowBox[{"N1", "[", "t", "]"}]}], "->", "0"}], ","}], "*)"}], 
       RowBox[{
        RowBox[{"N1", "[", "t", "]"}], "->", "0"}], "}"}]}], "/.", "par"}]}], 
   ")"}]}], "\[IndentingNewLine]", 
 RowBox[{"Column", "@", "odeT"}], "\[IndentingNewLine]", 
 RowBox[{"ListLinePlot", "[", 
  RowBox[{
   RowBox[{"NDSolveValue", "[", 
    RowBox[{
     RowBox[{
      RowBox[{
       RowBox[{
        RowBox[{"Join", "[", 
         RowBox[{"odeT", ",", "init"}], "]"}], "/.", 
        RowBox[{"Thread", "[", 
         RowBox[{
          RowBox[{"{", 
           RowBox[{"g1", ",", "g2", ",", "g3"}], "}"}], "->", 
          RowBox[{"{", 
           RowBox[{"1", ",", "1", ",", "1"}], "}"}]}], "]"}]}], "/.", 
       RowBox[{"d3", "->", "0.001"}]}], "/.", "par"}], ",", "sp", ",", 
     RowBox[{"{", 
      RowBox[{"t", ",", "0", ",", "1000"}], "}"}]}], "]"}], ",", 
   RowBox[{"ImageSize", "->", "400"}], ",", 
   RowBox[{"LabelStyle", "\[Rule]", "8"}], ",", 
   RowBox[{"ScalingFunctions", "\[Rule]", "\"\<Log\>\""}], ",", "op"}], 
  "]"}]}], "Input",
 CellChangeTimes->{{3.859626553379825*^9, 3.859626606982444*^9}, {
  3.8596267656918917`*^9, 3.8596268054395123`*^9}, {3.859626858195937*^9, 
  3.8596269022766447`*^9}, {3.859626944515836*^9, 3.859627018621175*^9}, {
  3.8633619811459227`*^9, 3.863361998703479*^9}, {3.86505252389671*^9, 
  3.8650525240195656`*^9}},
 CellLabel->
  "In[446]:=",ExpressionUUID->"7db1913a-1fc1-4cf2-9695-96a9bcce568f"],

Cell[BoxData[
 TagBox[GridBox[{
    {
     RowBox[{
      RowBox[{
       SuperscriptBox["N1", "\[Prime]",
        MultilineFunction->None], "[", "t", "]"}], "\[Equal]", "0"}]},
    {
     RowBox[{
      RowBox[{
       SuperscriptBox["N2", "\[Prime]",
        MultilineFunction->None], "[", "t", "]"}], "\[Equal]", 
      RowBox[{
       RowBox[{"N2", "[", "t", "]"}], " ", 
       RowBox[{"(", 
        RowBox[{"0.99`", "\[VeryThinSpace]", "-", 
         RowBox[{"1.5`", " ", 
          RowBox[{"N2", "[", "t", "]"}]}], "-", 
         RowBox[{"N3", "[", "t", "]"}]}], ")"}]}]}]},
    {
     RowBox[{
      RowBox[{
       SuperscriptBox["N3", "\[Prime]",
        MultilineFunction->None], "[", "t", "]"}], "\[Equal]", 
      RowBox[{
       RowBox[{"(", 
        RowBox[{"1", "-", "d3", "-", 
         RowBox[{"1.5`", " ", 
          RowBox[{"N2", "[", "t", "]"}]}], "-", 
         RowBox[{"N3", "[", "t", "]"}]}], ")"}], " ", 
       RowBox[{"N3", "[", "t", "]"}]}]}]}
   },
   DefaultBaseStyle->"Column",
   GridBoxAlignment->{"Columns" -> {{Left}}},
   GridBoxItemSize->{"Columns" -> {{Automatic}}, "Rows" -> {{Automatic}}}],
  "Column"]], "Output",
 CellChangeTimes->{{3.863361984056585*^9, 3.8633619992497735`*^9}, 
   3.864713537161383*^9, 3.8650495829711804`*^9, {3.8650525160530677`*^9, 
   3.8650525244462*^9}},
 CellLabel->
  "Out[447]=",ExpressionUUID->"cc1e959e-6d1b-48c0-ada6-b6b1c7758869"],

Cell[BoxData[
 TagBox[GridBox[{
    {
     RowBox[{
      RowBox[{
       SuperscriptBox["N1", "\[Prime]",
        MultilineFunction->None], "[", "t", "]"}], "\[Equal]", 
      RowBox[{
       RowBox[{"N1", "[", "t", "]"}], " ", 
       RowBox[{"(", 
        RowBox[{
         RowBox[{"-", "d1"}], "+", 
         RowBox[{"b1", " ", 
          RowBox[{"(", 
           RowBox[{"r1", "-", 
            RowBox[{"c1", " ", 
             RowBox[{"N1", "[", "t", "]"}]}]}], ")"}]}], "+", 
         FractionBox[
          RowBox[{"g1", " ", "k2", " ", 
           RowBox[{"N2", "[", "t", "]"}]}], 
          RowBox[{"\[Delta]2", "+", 
           RowBox[{"w1", " ", 
            RowBox[{"N1", "[", "t", "]"}]}]}]], "-", 
         FractionBox[
          RowBox[{"h1", " ", "k1", " ", 
           RowBox[{"N1", "[", "t", "]"}]}], 
          RowBox[{"\[Delta]1", "+", 
           RowBox[{"w2", " ", 
            RowBox[{"N2", "[", "t", "]"}]}], "+", 
           RowBox[{"w3", " ", 
            RowBox[{"N3", "[", "t", "]"}]}]}]]}], ")"}]}]}]},
    {
     RowBox[{
      RowBox[{
       SuperscriptBox["N2", "\[Prime]",
        MultilineFunction->None], "[", "t", "]"}], "\[Equal]", 
      RowBox[{
       RowBox[{"N2", "[", "t", "]"}], " ", 
       RowBox[{"(", 
        RowBox[{
         RowBox[{"-", "d2"}], "-", 
         FractionBox[
          RowBox[{"h2", " ", "k2", " ", 
           RowBox[{"N2", "[", "t", "]"}]}], 
          RowBox[{"\[Delta]2", "+", 
           RowBox[{"w1", " ", 
            RowBox[{"N1", "[", "t", "]"}]}]}]], "+", 
         RowBox[{"b2", " ", 
          RowBox[{"(", 
           RowBox[{"r2", "-", 
            RowBox[{"c2", " ", 
             RowBox[{"N2", "[", "t", "]"}]}], "-", 
            RowBox[{"c3", " ", 
             RowBox[{"N3", "[", "t", "]"}]}]}], ")"}]}], "+", 
         FractionBox[
          RowBox[{"g2", " ", "k1", " ", 
           RowBox[{"N1", "[", "t", "]"}]}], 
          RowBox[{"\[Delta]1", "+", 
           RowBox[{"w2", " ", 
            RowBox[{"N2", "[", "t", "]"}]}], "+", 
           RowBox[{"w3", " ", 
            RowBox[{"N3", "[", "t", "]"}]}]}]]}], ")"}]}]}]},
    {
     RowBox[{
      RowBox[{
       SuperscriptBox["N3", "\[Prime]",
        MultilineFunction->None], "[", "t", "]"}], "\[Equal]", 
      RowBox[{
       RowBox[{"N3", "[", "t", "]"}], " ", 
       RowBox[{"(", 
        RowBox[{
         RowBox[{"-", "d3"}], "-", 
         FractionBox[
          RowBox[{"h3", " ", "k2", " ", 
           RowBox[{"N2", "[", "t", "]"}]}], 
          RowBox[{"\[Delta]2", "+", 
           RowBox[{"w1", " ", 
            RowBox[{"N1", "[", "t", "]"}]}]}]], "+", 
         RowBox[{"b3", " ", 
          RowBox[{"(", 
           RowBox[{"r2", "-", 
            RowBox[{"c2", " ", 
             RowBox[{"N2", "[", "t", "]"}]}], "-", 
            RowBox[{"c3", " ", 
             RowBox[{"N3", "[", "t", "]"}]}]}], ")"}]}], "+", 
         FractionBox[
          RowBox[{"g3", " ", "k1", " ", 
           RowBox[{"N1", "[", "t", "]"}]}], 
          RowBox[{"\[Delta]1", "+", 
           RowBox[{"w2", " ", 
            RowBox[{"N2", "[", "t", "]"}]}], "+", 
           RowBox[{"w3", " ", 
            RowBox[{"N3", "[", "t", "]"}]}]}]]}], ")"}]}]}]}
   },
   DefaultBaseStyle->"Column",
   GridBoxAlignment->{"Columns" -> {{Left}}},
   GridBoxItemSize->{"Columns" -> {{Automatic}}, "Rows" -> {{Automatic}}}],
  "Column"]], "Output",
 CellChangeTimes->{{3.863361984056585*^9, 3.8633619992497735`*^9}, 
   3.864713537161383*^9, 3.8650495829711804`*^9, {3.8650525160530677`*^9, 
   3.865052524454197*^9}},
 CellLabel->
  "Out[448]=",ExpressionUUID->"eb31b36a-7b5b-4667-b984-d74ee8cb1237"],

Cell[BoxData[
 TemplateBox[{
   GraphicsBox[{{}, {{{}, {}, {
        Hue[0.67, 0.6, 0.6], 
        Directive[
         PointSize[
          NCache[
           Rational[1, 90], 0.011111111111111112`]], 
         AbsoluteThickness[1.5], 
         RGBColor[0.368417, 0.506779, 0.709798]], 
        LineBox[CompressedData["
1:eJw913c01//3AHCbjD6yKSSbZES2540+JXyNZEX21rDnx55vI2RkC1kv4UNR
Qs/ITkalYUUq+UhWJJW+79/3nM/vnnPPPY9z75/3nHuukOPVcy5UFBQUX8j5
f/XfmG6bD8saGkM9H6tIAix8yLLA657Y/1sK3TIv3Gob/NdqyLowLXBuYAyx
y2guviTpoE0abir6gX/7eohaWzlPpn8MLe/zvR/6xBXlD5W0Nz0cQ2z/m/dD
ZiNpFGqtY0jO7KTvWn0YkpvqcemrH0NVD8v3aJaikXTI3pJ55RiaLusK9L2Y
g9q0a53Bdwwd3+BRll+4iRa7nDu60BgKZh9XqOWuRlTrr9resIyhDkXSMSGD
evR6xk1pf9sooqw7nGPwqAkJfKIRy7QYRdo+xflN3q2ocXU6x6VvBMUp85Vw
CbUj47/iuEeVR1Dfr9zysHGMnu9LZOipe4po3pFM16AbRcbq5qsdeYpE/xyY
OJLfg654EJMShcPodA2dpdl6H9rQh4E4rmFEaVf3vuPEECq0WA3xdniCOjmN
fUT+eopK19RsFv8eQhquu3u99mPo94SWwAjNECroMugNoX6G7hDrhfsuDqKd
Q6UpMlXPkd7c6mZE2wAyC143mdedQMtHz+az8w2gO891eHKWX6K3+V8c6iP6
UXnzmvtHozdokiQz7Fveh65nFrcp351CWmgpU3+kF0V76zGSeGaR5GKh/jJl
L7pfHSZzWWsOOfYYbtBr9iA57mcTOd7ziNK0YMUq8jGqSZCIeFj+DklW3OMp
GuhGgtsRYosvFtDfApmPUni6kVq4YNBpiw9otk1qNUKnC52nedRf+eYjMp99
fVch+BG6kmLPQ2vzCZ1rXpR3vIRREhulh/PsEqLMvpfBvtuJyvPL2h7bLyOC
+suDirwO1HFYm1F44TPK2W3XP3OmHb2qfnchxuULyroz/lSD9gHyfcn2XlBm
DTGw4JiIkPto1/JuQYT4OqIN3jz3lOYeip4yM5kR2kBd355v91W2IAbbb/Qa
hzaRVCO9v6D1XZQ+l/ewgOsr8n8rWFMqfAdxOakFfGfdQu6KoUvCe02o+MOU
tCXTNnIS4+wsWPobZQiG9jSbfEMatvVWc/KNKNaK5yJL3g7aTS57XNx9GwVm
tW65zX5Hl2/IepRFE8j96flr3SI/kA7F2TovrxpkTb8pxu/1E/1aGRV+/FcV
MjyZiYOafqEM86D+huZbCMJkLZ9920PRPFxp3owVqGZ65IDKOQp4FFzI68Nc
hpp+xH9LkKCEvjaOicCIEtTGpzkzsUcJUssCO/IahahL9Wu3yAQVBBdwimWf
zUODlnU1fnXUwOqXTbNZkoPGgxyvdUfTwHzuw5tOSlnoTS6v/wFLWljTo+eo
pstEh3rPmJf50YGogQZt2KdUZLcZoCKfTg9n791K7nRNQuVCt/i6CAbg9048
hP3i0EejZz+N+/ZBtlb1gzu/opBkBMXbuXlGqEz/z8r+f8LQpdvHurx/McHs
RlW/TF4gapy0qaDgZYFXmyyJ8ys+KDb2VYjB9f0Qv/WY8re8BzrKJSkxTMsK
TdkPoq+p26NcT1d2325WADrDJ3xOJogCV+xxRx6A7cy6A4k9CsiLfX6pU50N
jlR/Gcvap4In3AQmnHbY4IOqdvNLTkOMOqwf7Wthh+6eCyTLBnNsiyUWe3I4
gIPnsobFaVsc3r3FEhXICbq80aULOo64qLdbUd2CCx6xRaWbTzrj9oF0621l
bug3TrioROmGJ5/YxDTx8IBx0NWfbCPu+PuIZO2l7zzg5+bfcvGcJ+Z5tj0q
PskLYhstopJFXtiagXKqZ4YPtv0vRHG9vYRLtZg+OswfhC4mvlNba5fxO3/O
9b33h4DlxQb7rekrWLRO8GfhJ35waXc7V0RcxR7zkvSqnwXgOrjOt8t549vc
imwvVwWhnOiIlIn1xuPMyxEZRYdhy/CAydK8Nx5m6fiqdFII6gri/INUfHD/
/jTPqQ9CcN4wPoCL5IO7/7Cdi0o+Atep8nncJ3xwJ6usuZisMOQzaCsVCfji
+wcohp88FwYO1Q8c6S6+OCxy587rfBFY3TpIN3jfF2utrBV+sBMF26MzGp6M
fpjSeil2Q1QMLo793bB9wQ/3DMx7/V4WA+vEQodBwg8nnpg0ZW4WB4uFXJfD
u35470P73ZZCCWDmX8wxtfDHATnFnHbxkjBYpPMK7vrjz6ciAxmuSoHXkJYI
7YEA7PTV/lWTpTQwaV6zbbocgHfuh85HBR0FazWVXIe3ATg1PHvZKFcGmplf
5+0zCcRC2g1bAi3HoEVDPL6pOxCLrXBKma3KwtprJ3M1FIS5hrUae7PlwJdI
8xpqD8J5Zb6Dc/LycG4tcMBRJRhLRdP28xkqQOz6nsY8bwjutM/rOe95HFru
7wyH/gjBRiDdfS1BEU7xjegfmwnFoomJ98PclEEkbpp+WCwcT+UJbLcKqsCf
u2bhp9rCcQbRcnzjlQpkLVSGt+tH4NMdBj4yGarAeoc6S202Av94utDgrqsG
rnuUnV3ekdg/7hht5Ws16Gd79jt0IRJ/VguxnndXBwZtn34+6SjsvP64if+7
Omx2DM8GO0fhN7KThs4XNOHndGLlr7UobHhlbZlo14IclebKmPBo7Gge2xO8
H8C4GBfQMMZgPU2Fhj8sTwL1pQfuQqyxWEFk/kZVmTaYjKby8XHFYT6mjGjN
ZR2wO6JaMX0wHlNtaHm9UPwTKjZHlSyEErCUfGpqL9cZOPhVYnpfaSI+5/2m
vnVHF0z6L37uPUjCoY1io9WTepBWln/a7EYyLvvit5bXYQAeFWysMQdS8aBM
14HkEkNge3uunDs5DXdKD4l8TzMGn09/pF4MSce5j+5A/bAJEHyrivHNGfiq
WbGNA5Mp+M5+FTWvysS6/yQEc+qdB6kY9dh/blzHQpHe2YNJZqAsnmfNkpiF
W1YsVzZ/mMMT8YxxpYJsrGdz8rTAVUuoFyQFhdfm4NkhyVLdd1YQ7ZqqU3w3
F/upsu34mllDQ5eQuGn7DUxfs2tcPGADbhZXTzh25uEiroXafnVb0JBa6r/+
IB/zHeiSaHW3h1PXG7bVfQrx2fdG4w6uDpC5+7mTt7UIs+dxKWidcIScb7e1
b9wvxtP6M9f56JzA6Bff+M6dElz1u2Jze8IJqPVJmeSLg73veJ5/XukMreKk
k6F6N7Gam3xLY4ALBFJacih23sRN8iNf1i+4gvpr3c/eymVY/KenhCK4wdnF
gHGp+jJc0kfvGCjqDopJ4mkuAuWYM/NW4X1GDxDx9TgqmVKOU6xPTuyueoBa
enpd9GY5phKb3a854QmVHBHZERYVmDd8vdVj1guizRvwSG8Fln9BY5e7eAlK
g6go4o/dwrrSPPSP1y4Dc0oPXX/mLWwXI924+v0KyLSk0z9cvYXbL5VKX6P0
Bl+pTcZc3Up8hqc2UiTBGwoteYzCiyrxsKpKZQq/DziLWTlFbldiE+v+oY27
PkDNq950Q68Kv/zLfM3KwBdmWnJFWPOrsHXJB86uBV/IiJSdUHhXheexv7pE
mB8EjM9ZnBWrxq7z1A7pbP7Q6TwgWeRSjZepshK2a/3hvfZ5Jd+b1dhb5Mjt
iycD4PsL5ausr6rx1p9N4z2vA2Beii6pbV8NDnWDb9LegaAi+quxXqUG/04a
PZRFHwSMFOJeUs41OI6w1d4tCYLRtAk/z9QarEv6mvtMLxhozvBr+7fWYBb3
5GViOxj+MLp7fXG6Bo+fPgyx5SEw/jj6BTNFLc4Rbc22NgyF1qHfveKHa/EF
GoOl47uhkLPHmBukWYsFFuY1mavCQLWPlkHZshZ32DRTBST9Bc6H9ot+DCLP
v4zpn/EMh+RJU52NrFq8Y2Saevo/EaAz90Su+3Ytzh0UNmmUjQQjL7mzzd21
uEBol5F5XxQ0PWQ34XxZiz1sHS9DaBRIn5DXV1qsxRmcWpYKP6NAZm9g3H2n
FrcO8+qIRESDl4WwjzE9gWdit2S4KGKg4diGnSoHgWnUx3kYYmJAp7Tgp6sg
gaU2blPvUscCsa7FyiFJYJPapC/L8bFwTEWs2k+ewMH2zm9m6OMg1UHcs1mF
wKXc0DNKigP/c+sl21oE7h052NjFFA/bjfQ5jqcIjHYSl9ID4mGoufUe6BK4
TeirsO3beOj6W6SpUZ/Ax/XtbY+eTQD2zjOynYYErvcfztttToDwk1du+pkQ
WLxE5fnAoUR4dkXbZsqUwNyPcl5L+CVCJPs0U6kZgT0/Hs9/0ZkI3ZZqp2gs
CNzB/MwqiiEJ7E9MKRtYEviP4958R02TIPJqlU+IFYEdrPZPvSpOgmNy5zXT
LxD4buTtwthPSRDwu0k43ZrAdFV6NrLHSWB2k1I5xIbAVsOfDk2Fk2Cp4dSo
0UUC120kzCQMkKBbUZKJ25bA3zkrFacHSZBDxxjIR/YZ1ccp8k9IML1SP8tP
drbN/LuEYRI8WjzxpxDZ7yJ/q04/JQGHbnetCNlyFfyZ8qMkOGPnwSxB9pMl
KzQ9ToLGPrGRY2S7yuWuJLwgQR0TBUmJbKqgZ4Xyr0jQx++mqUE2h6qM5/Q6
CaRcco9EkC36I1ElkTkZVnQ4aR+Srdz5jk5BPBn4vK/Q/iRbaaAu6rhRMmR8
0ss3syOw4nP/XcWgZKiYpFCrI1thVtP/RGkyiFymOPyLbLklui/K/cnwev+e
u749gUs4bz3gpE4BA9182QdkM2ufTNzUSgGBq7sPhRwIHHpl1nQ8NAWYReYy
YsheKgg73NhK9mFFrhmy+d+PV38+mgrCjGErEY7k/ZKRkJWqSIVTzrY1zE4E
jg+MaHXjTYMeBZnuJLLb8AvNyvQ0KIqQc9sie4VBuvcd7TUo+P4j5rwzgcvO
TwwZJ1+DWMYQpiayjQlPF4kP1+CN3VmKJbL/98xCOnDZPYw/6ELg/wLNCDS3

         "]]}, {
        Hue[0.9060679774997897, 0.6, 0.6], 
        Directive[
         PointSize[
          NCache[
           Rational[1, 90], 0.011111111111111112`]], 
         AbsoluteThickness[1.5], 
         RGBColor[0.880722, 0.611041, 0.142051]], 
        LineBox[CompressedData["
1:eJw1V2k01mvfNYtM0W2+SSSSI0OI+P/oVJLI+BBRUkJ1ZMiUeR6KxkNShpAh
ougunOsiQqhMmYd7IDJkzJje533WOnutvfbaa+8P++uWcf7L4iILExPT7H/5
//ovWo8dDiAuUYj68bx4KV5x4kzU3VPyTv/6fcQ+7qloXtt/vQ6h+FQ1afAE
hRBS1vv2Nf4IYTxtvPuF7r+5MXFPd/l4qDKFmOLyogS2XCKiIgMvcGe+IQT/
1/cmUoMb/Q8IvSEOWBt4zb0IIo5K296ai6kk8v7J3mKbDCfu55bnndioIAaz
am94nX1AtPNfCw98XU6oL4hqqdIzCWb9nnu97KWEv1C7WoFIPvGGrppe1PKc
qNaI/0PG5AWxZaTc94OSTTAX7XpggsuIl6f86b6paYTh9Yy0Ms9KwuZL7zc3
nzAiSkv8ibBMFSE1bDJiwB2OPvx6mB3UjoiFBR3v7BepiI0WbzkHdYSdI0Xp
suwztOdoU/futHriHFNmUWdRETr2nMPWev4DsT23r7swoAwxOxUxqjU/Ekcu
1vgYn6lENaTT1+VuthFcj/ZfDmWpQocvrW81nPtC9GSL1zb4IvSo1qQhgLWD
0IhqccwfqEWrkk8TlfM6CfYkuhnb2Htk7T9vTjXqJtzk7ActehvQq84jog+m
vhKacU2n2ysbUXb53OVxsz7ixcvJaT+zj+junYy3Wq8HCLfPNWwWta0o3NOY
O150mGDSGpI14/+MKPlBylf1RwmBi+9nuJ58QQdEOrofeFKJg2wp+cy57eh5
jELIP9k0gq3paE5ORgeS/hki/62LTgSL80VPxXUinWBpv2P/GSPS7zifUMrs
QlZsuDG3b5xwjaz1V8/tRtcSz4myO0wQnX8cOhCQ9hXFCTK7uQxPEs8l+5tP
hvSg7LSst+/PTRHHf3uU9Fn1oupdhtyy9Gni4uTuixpSfagnn3Ym4uIs8Sbv
J6fVQB/y+irIkFaeI9hp4m2FqB+t275+FLJ3npgVe40L7g6g8AFr8yGZBcI6
sDW533oQbXNc4TwsuUjcNEldeMw9hJJHU/95JLxESNc8U9xfPoSEL+j4rgks
E62JvOk5p4ZRxtiAku32n8Typz+rWIaHUYp0YH25+QpRLHNRkz1xBEXaiZ7l
TV0lIhgjx/V3jqIb9yqXXYfXiCzp8M5f9qPocpvV7Tq5DeKXgmyYd8Yosudc
lCd7bBJxPUvRen2jyNTgDvIr+0U865WomOCnIghSse1Y2SKuDliVLBhQ0fPB
Tzu0LZhg9uZ/hM8GU1HZRvRKjAIzmHkbSV4pp6K34npD3VvMULzAmkujUlHt
oaU6uW4WCM7c6erOQ0PNtkXPvYtYQbyrIfFvNRpq93O+XRfOBkfOlFROWdFQ
30Mxnx227KD9SjSl15uGJBuO22R5c0Ar5/XhA6k05LToq62azAmqNzdat1Fo
KFvmmXht4TZINeMy5OqioXGzjs3TH7hgpbDJq3aahhRDmEZGqdwwIf2Oo4iF
jq4U/1Hr+Ws7DOHJCGVhOirtd8hhEuMFheO25Ky9dBQZ2RNgcpcP0iRe3lc4
TEf7hRUVWtkFIH/j5X5ZUzp66H5JyKtOAEoCH3NxOdIRE8rZEgndAa5POGi6
V+jIQ4g6WaMrCIFilOPbA+io21Wq+8KqICCmSnFKFB0R1faYq0IIZvNHjP2S
6cgRKXyrf7ATemnPthmn01Fw3TJv2A0SCPPRdI7k0dHjhjoN3f8Ig+mBdMk7
L+moqinZ/qeWCEheOyVq+46O+lscIspERWHQ8zXt9Xs6WvukWHBlTRQ4SyZk
/mmlI9GOn5/39otBn6lYZXQ3HdlvYx6oHxKHRKGTNe4jdPRUf/v4eaoExIN5
s8QkHdF8SPNbDEmoiOWuz12goz1F0pvpE2Q4bzoUI7hJR25URc5D01KgZrnz
vhs7AxWLaAh+/SENAwfanr/kY6B2nqmQlMe7gNKutOEizkCtvNVLBw1kICrJ
TptXnoEa+W65D4zJQIK7ukiJKgPV8TuOhiXshp9zfEvGegxUI6BiI68iCw5L
bw+OGzEQZQdTa0unLDzTv3on3IqBgkJXX/WmyUGT1kRagDMD6c/MpY857QF5
XUtWX08GYrafjFzYIw8nKhYbfEIYqL6J6vF7Sh7OL2skBiQxUKxmvyVP+V7Q
6/BuiHzEQFtjVa8r0hWg4aTDC4kiBvJ9kEFyilaEGS3RsaoqBpr+M/TGtr/2
Qec+zUyXVga6sHSup8xWCdiy1zZIQwy0Sgmkhvnth/PPSYefzjNQUvD9KbOH
yuC5NFx8kGMMyRiWLEtV/AEX2ygOfeJjSH6GtM/6hwqw/U4jR6uOIeFW/dKG
+wfg7QxTBxiNodQsr+ZRVVWQ9lS6yeM0hvaFszeKm6qBvKPxba+4MVRzLrXe
yl0dhicmqDzlY8gMlOpux2hAdl+c38DAGNoTG0sJctWCtVvvpTVOjKOBVKmf
ldLacC9rgVTrMo5SCivUF3q0gWSQPnMhbBwdqza5rpxyCGZbhyolH4+jjTZ6
yWUjHYiL5PCaejOOfKL+YM/t1YEH12tYcds4mtYJsKde1oVcCTPmbPo4cpl/
X0Ze0wWrdmuPO2vjqE+l39TljB5okXrnIlW+IdNrc1OFVfrAaRZM+3DxG3K2
iaz35wPoKi1WOfP4GzLWUyvhtzWAkVSrH+ysE0hNjvp3XpYhZB9PqWxyn0Di
21PC9aaOwC8qaTqrcwKxLOh7dGkcBYtfr2gpepNon2pSUoPwcbigzsTi3j+J
LDz7XlSuGsGU5kxDSsB3FFgq/zm/3xhaVTOOs0hMoaxZ77nUahOoavM2r/pn
CjUr1+5IeGIKeQVUe4rLNKpR+ii3dus0BLYMkCuOzKCH+BW8aDUHt4OGfKny
s+gv6wyH89stQUObUmrD+wMZfY/xJxlbQffVnrdjKz+QTKjn/eY4ayg+fCdF
0nsOVczYzixu2ADh5yOkyzSPjB0Mjkn9ZQuWF15odSXPo+GPik+NaHZg0fgI
DcosIO9Dgqte1vZg2/Rl0qhyAXE+Xz+d0eQA9obeATynFtFjYXpBo64jrN6V
qxUfX0TiO2oVKi+fA7WKY6l+m0voBMOs/fyl81BToN+Q9HUZCaUKq+lrOsOf
SnLP5JJ+osGTQ3fFOS5ANj8l2vDPFZT3O2fxZ/cFCBkw9O3YWkGer9ytOnNd
4PBJzwu4ahXpuKpWlPpeBMVPIodWA9dQmeqn2fkzl2DSQqH+2ul1tHfTXUED
XCE1Tno9UGEDPfnA6Xxjz2XIGRk1YWHdRKQ7z9Ip3G4QYB7r+31kEyXaG3Sv
/3AD2lpPphj6hVjkh/n0ut3BIPx1xI3MLSQWPF/pNuwBjfpbbyj5v5FqF5vT
w29XwOao+4nPtkzYSEmU8/3cVYiIHR9jHmHCThFKpT/WroH2CesC50vMuOrK
U6XbzJ5g/+ND6egsMz4uWhAqF+MJAjoR1R7+LLj1kHZuIvk6fDfnrXkpzIrN
7Rs/Lry+DpuXWqT3VbLirzdt5uxMvEDoA2WszoYN2z8ZI9XSvcC/uUDddZUN
U5GPrkKQN1h7rJxiS2fHl6is55MFfaD7lEVKnD4HnmK5F/OzwAdOl/92odM4
sKfc7uKzBr6gdDboMHscJ14+WtZe3+sLJBbvqBHlbTjQFVaUPG8ASUo7w6Vr
G/4d91nyHqcfiK0qfooN4sJRhY6G60/8YClHSUdPlhsbxS897DD2B+H1uWId
GjfmvZwwVfjTHzoDhex7srbj9mO7IDI7ACbeOQazO/PgB3sq79ubBoKh+0t3
ym5efIbNZFJ9PRB24duxDDovlqJT9XjygiCq2EklNJcPVzuUs/jG3QSTJIqH
Ui4/PvM1onHIPRjI1W3Gby0E8KqZZdKxUyFwz7LujEynAH7YLGteqhIKzeOR
Mw2WO/AjmXVuHq4wKO8mrzzt2oHdHJ2vQmAYvDm4rlNgLYhTSPq2apthMF+8
59L6pCCubBU7IhcSDqeFMiWCQoTwUOSysjBTBHwaHNmUE9qJ2XTbRbdFRMDu
4ayYhfydeN9CMes6ayRY+CwvDB8mYfOCuNmp6EiQ1FUQGG8nYf9zLn1DnFFQ
ohRvxeYqjJ+KQP3n+CjwbzHw1NwUxg2fJEprt0dD4uq0cuAdEUysxk4m+0ZD
1jXZYL7tovitzJKs40g0JGWpOhVHiWL1k+cc95+IAdMSGRuLLVH8wqc1db08
Br5bcQv+8hPDe59odzZJxsK0QGZdybwYFsEPehW8YyE68lEBr7U4dh9XT+uq
iYXmiiGZ1UJxXM3TYRe2LQ6GP/VpMpgkML+6p/h+yzhYPOvZ024jgc/b8Q30
ZMTBk7tq+rXFEvh1aHF65EQclBm98y9nkcQcecYOKurxUNyUfT3XVhLbtU5I
DgTHw2bnJ65HJZK4aCFmKKYpHsQyW34ks5HxGilXY7A5Hsp5ONJEOcj4+KH3
iaot8SDcZmeYxUnG9x2otJjWeODf/DClyEXGtNDfhwbb4kGi9NSDcm4yPpBD
vqP6OR60Vmb0dXnIuGXSjhhsjwdrYSvFU/xkfOnAw5mYrnhITbLa6SRIxix+
HemqPfFQcKTttyeJjHceUnYfnI+H4FGVpD0aZLxnI1Y7licBvsV8X++3IGOt
GhqH2t4E0Nce/pJynYwPNhWFqZslQD2ZKM98SsYanT7rGn4JUOWculjSRsZq
w3o+mk8TQGojIbFm47/7JjlmtRoTQOQNa3+rohR+Qnr2jsSaCGktygrvrklh
HkOD2EX9RFCRFfie/0oKB14btmwPTIQTAWwyD1el8OSjoF2llYnw/u/GL1F6
0pjMaM+f3p8EDlkR5wobpLG5soLKvpwkOLh5sHBafheOvhFS6Sp2C9gCDgpw
euzCb1GXXm7yLWCyZdOXKd2FZ7YpNdDYb8POWbqBzuIunGXV/fF0wm3Q5D9m
H0rI4NOF7hcVxm7D3zlZX754y+D/nVlIBp0eO4vdz2Xw/wFXVWzS
         "]]}, {
        Hue[0.1421359549995791, 0.6, 0.6], 
        Directive[
         PointSize[
          NCache[
           Rational[1, 90], 0.011111111111111112`]], 
         AbsoluteThickness[1.5], 
         RGBColor[0.8200000000000001, 0.07, 0.194885]], 
        LineBox[CompressedData["
1:eJxd13kw1+v3AHCSJaGyk0jZsmTthuI5ckmuS4oismdL9cm+r9kTZblarNlV
4o1bWR5rCJV9l8+mJGUpodLP7/v7/vU7M8+cec15npkzc2aemSPucO3MpW0M
DAyft87/5v8fbbNF8aKcwig/v6qkTEYE/59lkdc5/gKKtPx/rYl4yXzqH6SO
Yx4FrffD8booV6O6UFpE7791Q2RLmnTmkTDC8zs8nwV2O6Njqk7kfXdcMfd/
7nuh3M2RkXkmH6xkruO5+DgILV5sfSVTE4KLGvM3t89FIG/luGfuh6PwZF6z
r+fFdKSb9OTkeHoGVl0WPKpMzUWKESYNDTl52J+nT6VUoBg5mr6cye4uxvVq
8YfFjR4jBu7cXq63jzFj+f50o6ZK9EPo25djI5X4xPWsu5WkWqRes9d382At
vnFUOJtfvA6Fha1qsJx6gV/+ysgP6sOo8b4r3cKgEW+nxJ9dhBa092Ww2fye
Ziyp1zl04G4bet74r2XO5xasX8JiYb70Elk9/LkpWNeGGW3LafV/vEKuNO0r
7w524Aa+09clgntROS05mkTqwsedNzbb7d6in8zE6YT8bnyv2ag9gKkf3Skt
udJe14vXRHISFYoGECdXwK/MhjfY3H/JlGwwhNyXzXgrBt9iYkBXMH1+GFEd
P2QdaurD+VWLrrMmY+hPNn2JDZYBfOd21vOj1RNIXS/c1UlzEEeQDNnjBaeR
zg0HpRmrIfysOEjhivYM+sl6sw17DGMlgf6hdBIZ6e2qqFW7OoJLYmRCG/Mp
6KVT/cez9qNYbDVU6v0gFfH9ObVd6OQY1gwR89M/T0enXNvtnc6PY7PtTR2F
Y7PIO6jpkL/5BL6aaCfIbP0B8dUPBXSdmMRx3IxuTtNzKJFR4FHx/imcfzfv
eavdPFIS+euQzuIUrt9/gv0g9RNqiSr0L66axiPFlAuRlz6jvHf7qvtd32HP
YW6amMIigqwDbDwHZvCGRfW9UOklJMHo27s7dgZHTJibTokvI0nFhHBp2gxm
s/nOelxkBfXQA36xaJJx8kxm4z3+r6hHNZFmFE/G/I6aPuu7v6GDsd0fYvrJ
OIs+IWexcxX5D3i1qfFTcIpYYFuV6Xf0qFJTbtiZgqMsBS9yZq4hgXuSjFUV
FOybWvvNZXoduUuy1N5eomDXXrNbLRI/0NvRuURpBSq2Yl2R2nf5J5r9sPli
jyMVG+vcxn6Vv9D6BXeeqVQqhiBFi/7vm+hh+4cjrE1UXDL5eo/6GQbQrr6Y
9GKFiit/RH+PkWEEy9muSG5xGn4urDU1tMkIIcJMP/oMaLhZ42uLxNA2WPJO
e5R/mYa7LMpLvMqZQD+vs0kwgYb7/BxutURsB5HLRyZqCmh4LEPIe48FMzDp
ShbM19GwSPvJc3leLPDqYOpDrmEatl3xUVdOZoW5cm3dynkazhcvEG4uY4MI
jutuwb9oeNak/+fplztAM8Xir9876fhQKMO7GTI7COn7pBACdOzx6HAz6ddO
qCzsa2AQp+OKceuHDEKcwBZwdQeSoeOoqJEAoztcUOcvcl5ZkY7l+Q/J9DDv
hgZSZHuGKh1nuDvzeLbsBt+JEf/3R+iYAT/cFAjbA4miT6Wj/6DjyzzkuYZj
3LC2c9ARb9WHXESHHNe4IZJZn3Nk6z2qt2raUcMDC//SeRiV6dgGy7xvS+cF
HVGn1EJ5Og5p+cYZ7ssH1SGXYknSdPygvUXt2Hl+6LOnyaZs9VvXmWy1elQA
/hm2+SCzl47Hu60jKwUFgTEtxfs8Lx2vvz5U6rEuCNoXU3xUOOlYsH/1jfS4
ELQ0JnV3M9OxFRvjRNuUMBgtNeT+/knDOdo7Z+3Je6Gwejzw9woNU7z5ljZp
IjCqSeiOfqRhyXKxn/c/7IPi4pzBVDINu5EPsWp8EgWj7oUKjVEafiSgxj38
RQzq7OruvHm9NU+O+dCUB/uBjf2G7esWGu7hrP96REcczjRxCDTX0nAHV5L7
BF0cbKO1SI/KaLhll81MeMIByJ670pGaTcMNuxXPSSkehDda7lEBd2j42R6G
nu6Bg5D47IqlbQwNB4WtEaN3JYDXGnv1+9Gw9sLifbqtJMhcnP1s4EbDjFZz
UcuSUvDFy6C19QINt3WSL/+elwLrw6b3dI1oOPaP8bMcVdJg1XF+tlOLhjfp
ddU192WgWPOqcJ08DfukZ/HZRh8C4TSb7Jq9NPzpzzBftmuykGNUWviMnYYd
v9qNVFrIgWjBP3+3rVPx2rNAcrifPEhIZxQy0Kn4ZkjavEmGAmyOGh42fEvF
4ieefBOtOQylZ3hXc+uoWGqBT9b8iyIY7GjM5SykYv4e7Yr2NCXY47ignXCL
ijPzPLtmlJXB4uhMP78/FctGMHcIG6uAzYx6bJ4JFTfYZbaZuavC55s8IXbS
VGwCci23YtTgAeNC9dnfFCwZG/ssyOUoeI7t307KpOCJTNHVWjF1OL8as7YQ
uvVflNWoLo+ow/vwvp6ISxSsX290XSFFA17a/XtHzoiCf/RSn7gaaMIwL8lw
XoWCvW8cZi4c1YSMhvDSI2IU/EkzwIrsegyyPa55J+2kYKel1sp968fA9kl/
+fJ3Mh5THDd2uqAFBQVhw1KdZGx8dXG+rE4bbFg/+ZRnkrHDuag2fy6AuGUK
KdyNjA21VJ7sstABGcYuTTNuMlaRIP9TlHcCpCOrd6D6GSy8MyVCa14XxBXF
9cBlBm9b1r48qKYHc9OecJ5nBssq37zZzn8Svg6wqx4+8g6fIY09rl0zgGuO
EydPGUzjwAqpN8XjhhD7lW9m3XYK5332WsysNwLjkdxIjeBJ3KXQvCch2xg2
lTqEGbMmcIPcK4n1pNNwSmo2siJ4HGc0EfC4xxReD6+dkHUaw9fMs6ztd56F
/fI67tZnR7HBxxh/PkMzuMp6ylXRcASLh5HSuuLMYeWs1IFEg2Fcs2CxsPLj
HAjNmw6PSw5hQ2sdfdFrFkC1LZPl4xzE068O5RhQLOHY0zxxzs1+7KXBveZp
bgW2Y6zZqWt9mLVk43RWpzX0oNAcv59v8QN+amnHMRt4TvwOiNnxFgvvaZap
dbWDnux4RuGpHnyKZtJn72wPhbpRcouJrzBPJr+K9h8OsNnbYcne0Ikn/5q6
I8ziCO4n3z0w29aBi34/XFkdcgSnLiMHRat2TCLczQYKnUCl+7L6xstWrOmi
XFPhcwleJzo58eq14Erl15+XLjiD1GS24WJFE5b+6S6jBi6g3ciXsGTTiLNf
sjr4SroCmtn1NxFdh/luF9x/xu4GevYco5H9z3Cilc7Qxhc3aE6Tc2nVrcXb
pKa5tIbc4Yyj/P13IwQWClmqdZu+DH2Uqfen1Sqx8uB224z3HpCeBVxrPo+x
gZwga+viFfh4o56qMVCCbSPlKr6sXwUPQdte5uACXOeRI3eLkQTPmetSDnjk
4pOCpWESMSR4H+yvxIju4h4N9cLEfdeB864Q+aj8bWxq1fFqufo6GJNvGB93
icLDwecWLY08YejK94EKc2dslU3na6Z6AkfjYvaVVg9Ext7HZIK8oFNU7e9z
m5HImcxkn8ztDYIWTB2ltCQ0vy01ZrXUGwraVNKPbKQiksSBRxd1fCDujFBa
WnYm+qZX2dc26gO+2dmUF7MPUKALfJcj+UIt12/Neo9c9DvujUgqqx/oBQSP
p2nnoxtlNic2sv2gwk4raXr+ITKI/5rRb+gPWREjTKfLChGna8J82ao/JGk8
jVyBYtSnvx+i8gNgz2rygAZRgtIla9OsjAPBbBervdH2MnRhu9Gc6kYgrE82
q3AfLUeiVLIWR1EQqJ8/UKxm/AjVW1dt84kLht7gWzFT/zxGF4YjO6bcQ0Ce
9p6358UTtGZy9qb+36GwLZP/dmBdBcroOmhaoRgGzAatbkvGT9E98Q12jh3h
sLPuDq296ilys3G4AoHhQNl4OPyKvRKl8GlbqPwMh1PRnxY4HCtRbY+QrkRo
BMhMVHU6V1SiqahvCvwMkXDcJfwlaakSbT/WJ8gWGQl23SWGSbJVSHb5EdMG
UxSkSvcQX6yqkGlp3Of56ChIrNvhkh9ThfztnMamWG+AeuYTo5vlVShHANre
xN+AitQWVZ/uKtT+em9F885oiDiiFM3+vgqhtdi5ZJ9osIq00q/dqELPxb8e
tHkXDc7KRRKHOQik+pedjfypGJCPzHCr3Eugx949mRtVMUC5bJrnd4hA0tnq
A50isbBZbX676giBBJrSR2W8YiF139DHEm0Cuc+q3h1siIV+Bevn9XoEqufo
twxni4ORc6Wh2kYE2qVKEpY/GwddJjKCmmcIZG/JNTGSFQdcReIFL84TqDrs
0f2oD3FACY6d7LImEEuRobWiajyYBtE8SPYEsuz5IDIREg/WF3N3/3uJQOXL
MVMxnfEAbGKKRW4EWucrVJvsiof5OheHf7d8UqM1Ubk7Hsx2WyZ3bjnNmkyJ
6YmHzyafasa2TAn7rTHZGw+5AiLDH7es9HDfbeU38bAsSfvyY8vdc5Zosi8e
RO/d5xd1J5CzUsZCzGA8eI0/OAhb3ubXf195JB7yByf5HbbMq6HgPrkUDxPJ
ymJPLxNI8keseixHArgdLzP/6kGgow0UFhXpBFApi9k4fJVARzrLw1VNEqCo
s+TWt2sEUhvw3lDzS4ATLbzcJdcJpDKt5f1HTgJ41IX7nfTa6m+O5fPRjgTg
X0h/MOhNoGy+ghd8TIlgPBl1g8WPQBwndGJXtBOBJ4FzlCeAQIFXp8/2BSZC
f2702mYggebuBe2vqE0Ez6URsVfBBNpH6yv+JH8TUEnl5mYYgUwVZBRlH96E
qyvRfb2RBIr2Da11EUoCtdi3qrrRBHqOB7UKk5MgJFVJ3j2WQAtscu0U5lsQ
eEok0CieQHlmQ69OJ9yCH78EqsUTCXS6zP2SDP0W3NvL6al1k0D/WWIhGeY1
HHK0kgj0PyxrcM0=
         "]]}}}, {{}, {}}}, {
    DisplayFunction -> Identity, DisplayFunction -> Identity, AspectRatio -> 
     NCache[GoldenRatio^(-1), 0.6180339887498948], Axes -> {False, False}, 
     AxesLabel -> {None, None}, AxesOrigin -> {0, -9.223636902277722}, 
     Background -> GrayLevel[1], DisplayFunction :> Identity, 
     Frame -> {{True, True}, {True, True}}, 
     FrameLabel -> {{None, None}, {None, None}}, FrameStyle -> Directive[
       GrayLevel[0], 
       AbsoluteThickness[1.5]], FrameTicks -> {{
        Charting`ScaledTicks[
        "Log", {Log, Exp}, "Nice", WorkingPrecision -> 15.954589770191003`, 
         RotateLabel -> 0], 
        Charting`ScaledFrameTicks[{Log, Exp}]}, {Automatic, Automatic}}, 
     FrameTicksStyle -> Directive[10, 
       GrayLevel[0]], GridLines -> {None, None}, GridLinesStyle -> Directive[
       GrayLevel[0.5, 0.4]], ImageSize -> 400, LabelStyle -> 8, 
     Method -> {
      "OptimizePlotMarkers" -> True, "OptimizePlotMarkers" -> True, 
       "CoordinatesToolOptions" -> {"DisplayFunction" -> ({
           Identity[
            Part[#, 1]], 
           Exp[
            Part[#, 2]]}& ), "CopiedValueFunction" -> ({
           Identity[
            Part[#, 1]], 
           Exp[
            Part[#, 2]]}& )}}, 
     PlotRange -> {{0, 1000.}, {-9.223636902277722, 0.26236426446749106`}}, 
     PlotRangeClipping -> True, PlotRangePadding -> {{
        Scaled[0.03], 
        Scaled[0.03]}, {
        Scaled[0.04], 
        Scaled[0.04]}}, Ticks -> {Automatic, 
       Charting`ScaledTicks[
       "Log", {Log, Exp}, "Nice", WorkingPrecision -> 15.954589770191003`, 
        RotateLabel -> 0]}}], 
   FormBox[
    FormBox[
     TemplateBox[{
      "\"\\!\\(\\*SubscriptBox[StyleBox[\\\"N\\\",FontSlant->\\\"Italic\\\"], \
\\\"1\\\"]\\)\"", 
       "\"\\!\\(\\*SubscriptBox[StyleBox[\\\"N\\\",FontSlant->\\\"Italic\\\"],\
 \\\"2\\\"]\\)\"", 
       "\"\\!\\(\\*SubscriptBox[StyleBox[\\\"N\\\",FontSlant->\\\"Italic\\\"],\
 \\\"3\\\"]\\)\""}, "LineLegend", DisplayFunction -> (FormBox[
        StyleBox[
         StyleBox[
          PaneBox[
           TagBox[
            GridBox[{{
               TagBox[
                GridBox[{{
                   GraphicsBox[{{
                    Directive[
                    EdgeForm[
                    Directive[
                    Opacity[0.3], 
                    GrayLevel[0]]], 
                    PointSize[0.5], 
                    AbsoluteThickness[1.6], 
                    RGBColor[0.368417, 0.506779, 0.709798]], {
                    LineBox[{{0, 10}, {20, 10}}]}}, {
                    Directive[
                    EdgeForm[
                    Directive[
                    Opacity[0.3], 
                    GrayLevel[0]]], 
                    PointSize[0.5], 
                    AbsoluteThickness[1.6], 
                    RGBColor[0.368417, 0.506779, 0.709798]], {}}}, 
                    AspectRatio -> Full, ImageSize -> {20, 10}, 
                    PlotRangePadding -> None, ImagePadding -> Automatic, 
                    BaselinePosition -> (Scaled[0.1] -> Baseline)], #}, {
                   GraphicsBox[{{
                    Directive[
                    EdgeForm[
                    Directive[
                    Opacity[0.3], 
                    GrayLevel[0]]], 
                    PointSize[0.5], 
                    AbsoluteThickness[1.6], 
                    RGBColor[0.880722, 0.611041, 0.142051]], {
                    LineBox[{{0, 10}, {20, 10}}]}}, {
                    Directive[
                    EdgeForm[
                    Directive[
                    Opacity[0.3], 
                    GrayLevel[0]]], 
                    PointSize[0.5], 
                    AbsoluteThickness[1.6], 
                    RGBColor[0.880722, 0.611041, 0.142051]], {}}}, 
                    AspectRatio -> Full, ImageSize -> {20, 10}, 
                    PlotRangePadding -> None, ImagePadding -> Automatic, 
                    BaselinePosition -> (Scaled[0.1] -> Baseline)], #2}, {
                   GraphicsBox[{{
                    Directive[
                    EdgeForm[
                    Directive[
                    Opacity[0.3], 
                    GrayLevel[0]]], 
                    PointSize[0.5], 
                    AbsoluteThickness[1.6], 
                    RGBColor[0.8200000000000001, 0.07, 0.194885]], {
                    LineBox[{{0, 10}, {20, 10}}]}}, {
                    Directive[
                    EdgeForm[
                    Directive[
                    Opacity[0.3], 
                    GrayLevel[0]]], 
                    PointSize[0.5], 
                    AbsoluteThickness[1.6], 
                    RGBColor[0.8200000000000001, 0.07, 0.194885]], {}}}, 
                    AspectRatio -> Full, ImageSize -> {20, 10}, 
                    PlotRangePadding -> None, ImagePadding -> Automatic, 
                    BaselinePosition -> (Scaled[0.1] -> Baseline)], #3}}, 
                 GridBoxAlignment -> {
                  "Columns" -> {Center, Left}, "Rows" -> {{Baseline}}}, 
                 AutoDelete -> False, 
                 GridBoxDividers -> {
                  "Columns" -> {{False}}, "Rows" -> {{False}}}, 
                 GridBoxItemSize -> {"Columns" -> {{All}}, "Rows" -> {{All}}},
                  GridBoxSpacings -> {
                  "Columns" -> {{0.5}}, "Rows" -> {{0.8}}}], "Grid"]}}, 
             GridBoxAlignment -> {"Columns" -> {{Left}}, "Rows" -> {{Top}}}, 
             AutoDelete -> False, 
             GridBoxItemSize -> {
              "Columns" -> {{Automatic}}, "Rows" -> {{Automatic}}}, 
             GridBoxSpacings -> {"Columns" -> {{1}}, "Rows" -> {{0}}}], 
            "Grid"], Alignment -> Left, AppearanceElements -> None, 
           ImageMargins -> {{5, 5}, {5, 5}}, ImageSizeAction -> 
           "ResizeToFit"], LineIndent -> 0, StripOnInput -> False], {
          Directive[14, 
           GrayLevel[0]], FontFamily -> "Arial"}, Background -> GrayLevel[1], 
         StripOnInput -> False], TraditionalForm]& ), 
      InterpretationFunction :> (RowBox[{"LineLegend", "[", 
         RowBox[{
           RowBox[{"{", 
             RowBox[{
               
               TemplateBox[<|
                "color" -> RGBColor[0.368417, 0.506779, 0.709798]|>, 
                "RGBColorSwatchTemplate"], ",", 
               
               TemplateBox[<|
                "color" -> RGBColor[0.880722, 0.611041, 0.142051]|>, 
                "RGBColorSwatchTemplate"], ",", 
               
               TemplateBox[<|
                "color" -> RGBColor[0.8200000000000001, 0.07, 0.194885]|>, 
                "RGBColorSwatchTemplate"]}], "}"}], ",", 
           RowBox[{"{", 
             RowBox[{#, ",", #2, ",", #3}], "}"}], ",", 
           RowBox[{"Joined", "\[Rule]", 
             RowBox[{"{", 
               RowBox[{"True", ",", "True", ",", "True"}], "}"}]}], ",", 
           RowBox[{"LegendLayout", "\[Rule]", "\"Column\""}], ",", 
           RowBox[{"LegendMarkers", "\[Rule]", 
             RowBox[{"{", 
               RowBox[{
                 RowBox[{"{", 
                   RowBox[{"False", ",", "Automatic"}], "}"}], ",", 
                 RowBox[{"{", 
                   RowBox[{"False", ",", "Automatic"}], "}"}], ",", 
                 RowBox[{"{", 
                   RowBox[{"False", ",", "Automatic"}], "}"}]}], "}"}]}], ",", 
           RowBox[{"LabelStyle", "\[RuleDelayed]", 
             RowBox[{"Directive", "[", 
               RowBox[{"14", ",", 
                 RowBox[{"If", "[", 
                   RowBox[{"lightQ", ",", "Black", ",", "White"}], "]"}]}], 
               "]"}]}], ",", 
           RowBox[{"Background", "\[RuleDelayed]", 
             RowBox[{"If", "[", 
               RowBox[{"lightQ", ",", "White", ",", "$dark"}], "]"}]}]}], 
         "]"}]& ), Editable -> True], TraditionalForm], TraditionalForm]},
  "Legended",
  DisplayFunction->(GridBox[{{
      TagBox[
       ItemBox[
        PaneBox[
         TagBox[#, "SkipImageSizeLevel"], Alignment -> {Center, Baseline}, 
         BaselinePosition -> Baseline], DefaultBaseStyle -> "Labeled"], 
       "SkipImageSizeLevel"], 
      ItemBox[#2, DefaultBaseStyle -> "LabeledLabel"]}}, 
    GridBoxAlignment -> {"Columns" -> {{Center}}, "Rows" -> {{Center}}}, 
    AutoDelete -> False, GridBoxItemSize -> Automatic, 
    BaselinePosition -> {1, 1}]& ),
  Editable->True,
  InterpretationFunction->(RowBox[{"Legended", "[", 
     RowBox[{#, ",", 
       RowBox[{"Placed", "[", 
         RowBox[{#2, ",", "After"}], "]"}]}], "]"}]& )]], "Output",
 CellChangeTimes->{{3.863361984056585*^9, 3.8633619992497735`*^9}, 
   3.864713537161383*^9, 3.8650495829711804`*^9, {3.8650525160530677`*^9, 
   3.8650525246125298`*^9}},
 CellLabel->
  "Out[449]=",ExpressionUUID->"5f8ff749-c77a-4432-8b5e-7ce69c7bc2a3"]
}, Open  ]],

Cell[CellGroupData[{

Cell[TextData[Cell[BoxData[
 FormBox[
  RowBox[{
   SubscriptBox["g", "3"], "=", "0"}], TraditionalForm]],
 FormatType->
  TraditionalForm,ExpressionUUID->"0a79b829-79b2-4239-a86d-98bf8587b198"]], \
"Item",
 CellChangeTimes->{{3.8596488563606405`*^9, 
  3.85964885835054*^9}},ExpressionUUID->"ff51b1eb-3821-40b8-b9ce-\
7173933bff56"],

Cell[CellGroupData[{

Cell[BoxData[{
 RowBox[{
  RowBox[{"init", "=", 
   RowBox[{"{", 
    RowBox[{
     RowBox[{
      RowBox[{"N1", "[", "0", "]"}], "\[Equal]", "10.3"}], ",", 
     RowBox[{
      RowBox[{"N2", "[", "0", "]"}], "\[Equal]", "10.1"}], ",", 
     RowBox[{
      RowBox[{"N3", "[", "0", "]"}], "\[Equal]", "10"}]}], "}"}]}], 
  ";"}], "\[IndentingNewLine]", 
 RowBox[{
  RowBox[{"par", "=", 
   RowBox[{"{", 
    RowBox[{
     RowBox[{"r1", "->", "1"}], ",", 
     RowBox[{"r2", "->", "1"}], ",", 
     RowBox[{"c1", "->", "1"}], ",", 
     RowBox[{"c2", "->", "1"}], ",", 
     RowBox[{"c3", "->", "1"}], ",", 
     RowBox[{"b1", "->", "1"}], ",", 
     RowBox[{"b2", "->", "1"}], ",", 
     RowBox[{"b3", "->", "1"}], ",", 
     RowBox[{"d1", "->", ".01"}], ",", 
     RowBox[{"d2", "->", ".01"}], ",", 
     RowBox[{"d3", "->", "d3"}], ",", 
     RowBox[{"\[Delta]1", "->", ".1"}], ",", 
     RowBox[{"\[Delta]2", "->", ".1"}], ",", 
     RowBox[{"k1", "->", ".1"}], ",", 
     RowBox[{"k2", "->", ".1"}], ",", 
     RowBox[{"g1", "->", "g1"}], ",", 
     RowBox[{"g2", "->", "g2"}], ",", 
     RowBox[{"g3", "->", "0"}], ",", 
     RowBox[{"h1", "->", ".5"}], ",", 
     RowBox[{"h2", "->", ".5"}], ",", 
     RowBox[{"h3", "->", ".5"}], ",", 
     RowBox[{"w1", "->", "1"}], ",", 
     RowBox[{"w2", "->", "1"}], ",", 
     RowBox[{"w3", "->", "1"}]}], "}"}]}], ";"}], "\[IndentingNewLine]", 
 RowBox[{"Panel", "[", 
  RowBox[{
   RowBox[{"Row", "@", 
    RowBox[{"{", "\[IndentingNewLine]", 
     RowBox[{
      RowBox[{"TableForm", "[", 
       RowBox[{
        RowBox[{"Table", "[", "\[IndentingNewLine]", 
         RowBox[{"(*", 
          RowBox[{"Quiet", "@"}], "*)"}], 
         RowBox[{
          RowBox[{"ListLinePlot", "[", 
           RowBox[{
            RowBox[{"NDSolveValue", "[", 
             RowBox[{
              RowBox[{
               RowBox[{
                RowBox[{"Join", "[", 
                 RowBox[{"odeT", ",", "init"}], "]"}], "/.", 
                RowBox[{"Thread", "[", 
                 RowBox[{
                  RowBox[{"{", 
                   RowBox[{"g1", ",", "g2", ",", "g3"}], "}"}], "->", "g"}], 
                 "]"}]}], "/.", "par"}], ",", "sp", ",", 
              RowBox[{"{", 
               RowBox[{"t", ",", "0", ",", "1000"}], "}"}]}], "]"}], ",", 
            RowBox[{"ImageSize", "->", "100"}], ",", 
            RowBox[{"FrameTicks", "\[Rule]", "None"}], ",", 
            RowBox[{"PlotLegends", "\[Rule]", "None"}], ",", 
            RowBox[{"LabelStyle", "\[Rule]", "8"}], ",", 
            RowBox[{"ScalingFunctions", "\[Rule]", "\"\<Log\>\""}], ",", 
            "op"}], "]"}], ",", 
          RowBox[{"{", 
           RowBox[{"d3", ",", "dList"}], "}"}], ",", 
          RowBox[{"{", 
           RowBox[{"g", ",", "gList"}], "}"}]}], "]"}], ",", 
        "\[IndentingNewLine]", 
        RowBox[{"TableHeadings", "\[Rule]", 
         RowBox[{"{", 
          RowBox[{
           RowBox[{"Thread", "[", 
            RowBox[{
            "\"\<\!\(\*SubscriptBox[\(d\), \(3\)]\)\>\"", "->", "dList"}], 
            "]"}], ",", 
           RowBox[{
            RowBox[{
             RowBox[{"Thread", "[", 
              RowBox[{
               RowBox[{"{", 
                RowBox[{
                "\"\<\!\(\*SubscriptBox[\(g\), \(1\)]\)\>\"", ",", 
                 "\"\<\!\(\*SubscriptBox[\(g\), \(2\)]\)\>\"", ",", 
                 "\"\<\!\(\*SubscriptBox[\(g\), \(3\)]\)\>\""}], "}"}], "->", 
               "#"}], "]"}], "&"}], "/@", "gList"}]}], "}"}]}], ",", 
        RowBox[{"Dividers", "->", "All"}], ",", 
        RowBox[{"TableDepth", "\[Rule]", "2"}]}], "]"}], ",", 
      "\[IndentingNewLine]", "legend"}], "}"}]}], ",", "\[IndentingNewLine]", 
   RowBox[{"BaseStyle", "->", 
    RowBox[{"Directive", "[", 
     RowBox[{"Black", ",", "12"}], "]"}]}], ",", 
   RowBox[{"Background", "->", 
    RowBox[{"If", "[", 
     RowBox[{"lightQ", ",", "White", ",", "None"}], "]"}]}], ",", 
   RowBox[{"Frame", "->", "None"}]}], "]"}]}], "Input",
 CellChangeTimes->{{3.8596488470223455`*^9, 3.8596489068587456`*^9}, {
  3.861867859456952*^9, 3.8618678823336086`*^9}, {3.863362005164572*^9, 
  3.8633620354189143`*^9}, {3.865049594509325*^9, 3.8650496387868085`*^9}},
 CellLabel->
  "In[450]:=",ExpressionUUID->"33a7fda0-5eea-4980-91ad-28d5fcc39056"],

Cell[BoxData[
 PanelBox[
  TemplateBox[{
    TagBox[
     TagBox[
      GridBox[{{
         StyleBox["\[Null]", ShowStringCharacters -> False], 
         TagBox[
          RowBox[{"{", 
            RowBox[{
              
              RowBox[{"\"\\!\\(\\*SubscriptBox[\\(g\\), \\(1\\)]\\)\"", 
                "\[Rule]", "1"}], ",", 
              
              RowBox[{"\"\\!\\(\\*SubscriptBox[\\(g\\), \\(2\\)]\\)\"", 
                "\[Rule]", "1"}], ",", 
              
              RowBox[{"\"\\!\\(\\*SubscriptBox[\\(g\\), \\(3\\)]\\)\"", 
                "\[Rule]", "0"}]}], "}"}], HoldForm], 
         TagBox[
          RowBox[{"{", 
            RowBox[{
              
              RowBox[{"\"\\!\\(\\*SubscriptBox[\\(g\\), \\(1\\)]\\)\"", 
                "\[Rule]", "1"}], ",", 
              
              RowBox[{"\"\\!\\(\\*SubscriptBox[\\(g\\), \\(2\\)]\\)\"", 
                "\[Rule]", "0"}], ",", 
              
              RowBox[{"\"\\!\\(\\*SubscriptBox[\\(g\\), \\(3\\)]\\)\"", 
                "\[Rule]", "0"}]}], "}"}], HoldForm], 
         TagBox[
          RowBox[{"{", 
            RowBox[{
              
              RowBox[{"\"\\!\\(\\*SubscriptBox[\\(g\\), \\(1\\)]\\)\"", 
                "\[Rule]", "0"}], ",", 
              
              RowBox[{"\"\\!\\(\\*SubscriptBox[\\(g\\), \\(2\\)]\\)\"", 
                "\[Rule]", "1"}], ",", 
              
              RowBox[{"\"\\!\\(\\*SubscriptBox[\\(g\\), \\(3\\)]\\)\"", 
                "\[Rule]", "1"}]}], "}"}], HoldForm], 
         TagBox[
          RowBox[{"{", 
            RowBox[{
              
              RowBox[{"\"\\!\\(\\*SubscriptBox[\\(g\\), \\(1\\)]\\)\"", 
                "\[Rule]", "1"}], ",", 
              
              RowBox[{"\"\\!\\(\\*SubscriptBox[\\(g\\), \\(2\\)]\\)\"", 
                "\[Rule]", "1"}], ",", 
              
              RowBox[{"\"\\!\\(\\*SubscriptBox[\\(g\\), \\(3\\)]\\)\"", 
                "\[Rule]", "1"}]}], "}"}], HoldForm]}, {
         TagBox[
          
          RowBox[{"\"\\!\\(\\*SubscriptBox[\\(d\\), \\(3\\)]\\)\"", "\[Rule]",
             "0.009`"}], HoldForm], 
         GraphicsBox[{{}, {{{}, {}, {
              Hue[0.67, 0.6, 0.6], 
              Directive[
               PointSize[
                NCache[
                 Rational[1, 120], 0.008333333333333333]], 
               AbsoluteThickness[1.5], 
               RGBColor[0.368417, 0.506779, 0.709798]], 
              LineBox[CompressedData["
1:eJxN2Hc419/7OHCEIgollAolDTuVCvctlZW9M7JHCNkRQhQiKzO8UCiVVUbe
orJnKCMrMxmZ2fyeva/r+/59zj/nelz3uc64r3Ouc53DaWynakZBRkZ2m5yM
7G/9f+Vj6/qui5kUKOdIYamo8VWCzfCjDdd/HpG4Yvm9juY/L0rMPLYM7Myg
wN/Z2xIXt7YkBGOlrmRk/F+cCjRsbShdCA8cpUhIf8EFO5Jff3r4jAKn/20v
ABdG6KiS0ijQK95XMe3FWaDglq7JI1HgfYNtzfIa4uCSzU5fk0yBUgeMJw9U
qcPT0PObpo8p8Pabe7dvHzACvZogWa57RFyldfpbmwU8sMm023KgwL3zXNYX
Q26BEe/0/Jox0b6ueF4p9TYo8AbrsagTcb84Kuc3riCZ0D03KU6BhRfdWeJL
PYF348UnquMUyHsnO6p/2Ac4v0mrGjIR89NMPHjb2g9Yq93519bJsVk45Dnl
3H3wO/1tvn2MHDl2ewrEuD0AOhkZ2clWcoxIkBg9vBIMdZHrpSrvyJHqOPnT
TPcwoLmZmMcTT45i3T+yWO+Gw8+73gs3vcjRmUOKSl88EjjtdOxYTcjxtXm6
IWkjCiI7jQX5ZMhxLJuqdOSfJ1DXFG/ynI8Yb96c5aRXLPCmHVG9t4cc+Q6f
puhdiAeTy5PftX+T4QX5rckw66cQsD7UMFJPhtKu9R2XBpPhVW5FLGcWGb74
Iv/jDi8JZHaP7KQOJMPcsVzNdotU0Ge/eOWRGRkWbrA08KWlwX775zm5l8mw
bI+XZGBfOqSY95LfOkqGzo9eq/vpPgf71HoZ2/Ut4N3eb+HdmQHaTIae8blb
MOSz28NDIwuCnDoq1Sy3IH4VQl1bX0BDppRQEMcWqDrZkxyVssHXNCpJoHsT
aKZTCuwaXoHIuFze2ehNKLf4Um0t+wZSKAKqI1Q2IZk/iIUiLAdk4mOmucg2
wSDrlLyiey4ESSR1h+VswMGjjV7xJnkwubmnrdJ4A3qTbuWNKuTDlYLTKnn7
NiCRjWFUWLQAhuzqx6Qa1kE3KpfNm+stPPCx5bvptw77d6sp1NO9g9+XcjKZ
xdbBIV46joevEP70LxtfG12DWm6xET+FImgEOUpSxBpw5AoKDdgWw2D40aw1
XANXMe67YqEloBwhuHxldhWaqtlqY1+/h90X95Fbp63CMbVdzItNpeCZUXtI
S2sV7vZRGKn8/gdWcr70LNGtQs0DDu0/qh+gQ6C9+m7+CgSxJWco6JZD8ftL
dCZ6K5AzzXeEg74CaGYyVIK3r8C3T6VJc2UV0DxdyddTsAzrsfL7K+0/gn9G
9rKY6TJw3uqOjuH6BF+EM589YV4GaSkrxpvtn+Ays1JKW80SZO0+rHIm5zOU
20ycsLdZAtqe9sdkIZUQx1qRms20BDaZQS31FlUgNReww/L9H2hyQoYYqWqY
lJF762f+BwQk/ygZH66BuHpmnqE9fyCcPjuMb60G0tMONVl/WoS5LqPm5W+1
EOjmOEDpvAi7bCsGZMbqYGDHMZvEfYtwgoxzLnapHtg+H3rF9H4BrkT6bBvf
3gh1uvrtksYLYHhsYO951iZIOVw5Qk23AJ7FcOzh8WZQeFjlIFk0D9eeNyfY
sLeAq8sDrTbzeeiy806PSm8BsTKB0BSWeXCwPKeQp/AFgtJ/8J0tmgMao9+L
zX++wJQNb/Ko7hyQdDKSppJboeEEv3AgxRycV70hvVO2DZpFtANnXs7CFzmW
meNzbSACBec3tWbBSqo59mpCO1iQT0SGUs8CmVigpOnlryBtJK7oWzgDmxav
PSlZvsGzw8d3X9CegfXIr4Xp49+gVzvoSdDyb1j9sD53ubQDXrX9avx59Tcs
TxzhHwnthAcyIHIuYRoWWeSt7ht1wVf7qD3ci1MwL3U7nVukG2IU1not1Kdg
1i6uv5L6O8S/vRJeUjQJVcqh33/Q90DX+nfJzfUJSBDy69jY2wtpXg/eqMhM
gD2TWxsbex8k1N4rkY//BVfnbZrPHOmHGqMza8Fz47DrV87IceYBeJD16kux
8ji4XX859C52AH46cEb7FfyEobpnPy6z/4BnLEu9Tw/+BAvfJm2eih9QbzZN
EWUxBhPnl5ppzAeBf7hlZqloFOxmD0tP0g6BoyutvybjKMxnypQ1vRmCYpL7
rav2I+Bq6HAmV30YpqnNOSy+DsMaS3x25MowrPfXdtzAYfBu/njEJWkEqPLX
m/pyhsBD0LBp1HYUjlt95S/eNgSu4RtuWuJj4Ea2yqNiMAhOc/FHauh+Qrqa
qPGJ8h9grybaJNrzExpbmgKbj/8Am4Kvblkvx8FYuYXye8wAWDI7Htnv8Qu4
D2TPT9ANgKkLQ1OQ3AS89t2rr767Hzz2VpenKU/CFmt8TWdjL4Tn3c0v1ZwC
mwpvJ6XEHshUFnn+VW8aqCN4izPdv8OH6V+x08a/wSGR9s6UaTdYV7VU+onM
gITQAVkx/S5wYeaFx8S+WLFnXqgy6oR7poFFiRdmQeqcsUWLQwf0O39u2RiY
hbprHcmZyt9ALJB83CBwDuIYJ9az4SvEx0qQl/PNQ8zKQ80i8XZYzvJg42yf
h1WJ4+3lxD7VeF8k5HtnAQz6br5oN26F/IZF2SGORfCXyFNjefAFGPqEjS9X
LwLNcyveD0UtMODqde5Zwh/4KJDns+HVDDmMdXTU9ktgZPEuLyS7EXxeMg+a
X14GOw3Or++Ic6l8xaiwmnUF7nuopkoZ1AFHf3bI8akVmNzFflGwrwZm3JaN
HlasgkbMn2+ZztVQznT53K/oNdA3p9bbdqQKwsweFJKer4PLZ+XNL48+g0FR
wzmdwg1onMslV2T5BHw7GYsYajZhRGKMrae0Atb1NURrOrdgJpSh/6hnOZh3
Xuv54ESG+jPbElmfl0EjuV3igQ0ynP9885SGdymcORWu53qfuIdt3owE+5RA
xirN9bdnKLCTOqE2gKsI2Op8teZHKPDFzWApivW3EBy3pi70ZBsuP/lIG7+9
ADYsnVTtrlLi+nXdG/cwD+xEp5Re/aHEAX/uW3apOfBju7nCxHMqfMap63tQ
7TWodfTJndCiRlqDXvW+9JcQ0FxjGCq2HRX3kae/8M2Ekuo8l3nOHfg5eHxV
o/QZTH1IDNHeToMBnw95K0inAUdRQOo/kzTI/i27T34/CdRy7Iu4WmnRtMl9
v9b1JAjIvN4UWLgTn50q9PaZjYeSlMvDk4l06PEjJ8NmKgbsvf0Si2rpMXAy
nU7IOwp4DD6q+//ZhdF3RobORoeDXZIPdSYjAyZzOjjHnw+FOvqUQfpMBgyS
D45b2BkE3Hc/lDlKMCIFh/9FroAA8Jnsi+9qZ8Tj9lU2uY/9oEd30wWsmZDd
q7PDj+Ue9NGKeuUL7cELIzPSfr88YaDY4T7P8h6Me/aPhXSnGwxavgxJKNuL
0yUpex5XOMMwy0jk7vvMOObdKmPl7gijVYcS/OT3oRfVhOdItwOMO2unLjGy
oO35yBNZ1fYwcTQiy7qTBZlsZ0tKj9lD2j0qll+trOhD7no7ocwOdPvc/C0b
2fDuR+xWpLOHvRcnZ0er96P2Cfbh95H20BBz44bZxwP4uaPg+jkjB/BfaG0Y
KmVH0ieenc2mt0FM5eoF48KDGMQk/4YywhEWXxVnDOQewuJcp1u7+p3gFS0f
843sw9ghGPwLLrtA/mnliltqHGjCIhgb9d4Vdg/SLL9q4UBFPvpxNXQHkxAe
svGbnIgchwvoeT2g8OyVHUepuPDQ1pIIct4F2h/GDDeSubBodm5+6YA3GAT7
sMafP4JFr7aXkkJ8IO9MEsfXtiOodUs22i34HlAPvD/OcOsoRtkd2vv6oS84
Xf+QUnyQG/v5xO6/yPKDwfaPrCaN3OggFdKoV+0PKkpVj+nuHsNQ6axt0oP3
4UNt7Y53vDy4audaSrcaAHyXG31u9PDgcLZcktWuB5BQ1rK8I+Q4rqTf7j95
+CGY/GB17bU5gYNmjdsqXYLgFKXRYq7CSeQub/68UR0M88eyHAP4T2F5g1d4
NtMjeC87O3t9Ny+mHftjW6AZCn425+0FZnjxoZDAMfKoMLBbV7j3voUP6coZ
tRnNHsP1EOMI6Vx+vO9Ye7Z0/TFcZXdNawsXwCBOfvWtx+HA9u1Kt8B5QeQ6
VPCqmzMCdh9qGXTOEsRgJuYvSm8ioPGV1X5XESFkaj5eW6ETCcHi21TdPgih
XThtAe1WJMg1Jj50lxPGBRZLzzPJUbBD/2zFna/CuPMWtbPShWiommxe9jA8
jZz7ujksW6JhNxOdTlmJCKoMLqlsCsaA1jmZYjLmszi2EBgk5BQLiyGdN96f
PIfWy2K03CZxEDVoSe2ConjQ4JzROMaDsOhKtqDmeXSY6LumuSsBWh49VJuw
voCn1vTXpRsS4NYQ2+qzexexbJtwfopHItCdf5FiGCOGUfX1zVIHn0LlYLqT
8A5xvFgjPHNa9yncDUmWoXQXR4Ws0EdMMU/h7Nl49m/j4rjvRvDE75an8Ls/
aibjugRqRU0Od+1IgoyHYZ/d6yVQaocMX59EEpgvter+cxXQckLhYo1rEhw1
2zdP9pFwykPz8NdJ4DDOeyX1EOKg871t8kNJoJzSxHBZDzHgTY8q9b5kOPCV
PswqB9GOochDUDsZRmgU6MMoJbG6kCd28kky5EiEBBdoS6JqOTerSWsyeDjW
03RnSyL/raJofaoUkKrkf/SF+xKev+TYLX0qBWhZIhhqky7hLlfJGg3FFGi1
XIwsZ5FCOj9hnpJbKRBfos1S9FgKjSNebaaHpIAxXWn8G5rLeCjmUrBUZgrY
/kwrzIq4jHuzxzeXP6eA2+fg9rQDV/CmtW/3qf4U8E9xnH2afgXrbMOyGJdS
IMxTd1cs31W8szXJ1kNHgnhtqVMR765iYve0XxEHCV7UT3BX8EjjHVHd0joB
EpRIRHHMxEqjMdtCY5k4CWpzxQ4cppXB7Wv7H2bJkaDr6AizoocMUjyUkHqq
SYLxmEcMdydlUKiXbPilEQnqKa4m3eGSxdfqlxqfm5Pgte3mKTdtWZyVbdN2
tCbB4853xc6hsrhF82WSyZ4Et6XspB0/y2J25PKZQCcS6Hjwh7SuyGLc9jMu
lW4kwPypFiEBOSyIvGje40mCYxPZzOGmcqjrsedmow8J6I/YXJ+Jk0N/8OqN
8yfGM2EgJR6Tx4yz+tJLj0ignF4wJpMvj/ZltFPOT0gwO6zNvwjXMP3mLM/J
JBJEcG84kRquoWGr6Kdjz0ggYk56r6CjgN4/LHI9X5JAf70puLleAW2kZWRF
ckgQGLGuqyKhiN+k01ZCC0iQe/wkb1uOIt63L5aOKiLB9zKtdfUjSrjyUyJb
rpQEVBr3G75FK2Fdsllg4QcSWJQ1LtPWKSFKCQQKVhD55dnHDZtKOK7AxZ/4
kQRPZN5knmdTxjFY/7j6iQTSd9vK1E4ro9+lS8XXKkmgerChOkxBGfefRaGo
KhLo/fOZeG8o4z75313N1UT/+v90bfdVRgrVKXayWhI4bLwdlEpUxivqx0y5
60hwqsdfM39SGamqls5bNpJguEStjktcBcXWuBlVW0iQFMclEfFIBamN4iUm
W0mg5TabS96ngrPG7w7DVxIwapVzO/CrIrtHnZ9qBwlsd8T8SLNQRTfW92+y
Oon1FNs+/ZaiisUlaxqjXSTgtr6sQ9Otij9bhFRov5PgHvsBZrE9anhn4vtb
lh4S+Lnlb3AJqGGoNdvjSML+7fKjNPJqOH6i9gVtLwkCBIebZszVkOqC06m7
hB+ZWniXZamhdkpVzN0+EkTF/hIImVTDXOZGOot+EiQ02A7oCKhjjInQ04sD
JEglm33Mc1sdZYdED24QPrNhZfpnRB3dDYz2Hh0kwXUxGbZfFBo4OaYbZ07Y
y+NYU+9hDdT1Vsp4TjithNLvi5gGGrrw0Q8TrlkZPFepo4G7KKd/HxoiwaRo
xWSRiwYyyfg91CKsWjdsOfFYA7PC+GoeEC7S3TFy8KUG1k6xnCsifGjqlJFy
pQY2PFmeGSHs76XU69uvgdFP9lEyDZOg9fCKg/i6Bv7prvBHwhwVqdTLrJpo
NczNZ0v4lvG1hLwzmligZsgQS5iu8tOJ8HAiHrCXcd8ICV7yXCyym9JEUdaT
Df6EZYPyrirKaqHDvZPMo4THJk985X2mhR/YPkRcHCVB1S7yk+GntfGbk8qp
bMLpgp1eixXaeI3Vs2DHGAnYV+ijQke0sTGpapmdcGSFVBYPjQ5q2fQ0CRDe
GeReVs6rg+xuVtsvEfZVfdOmo6yDjZ5j0WqEV/eP/Jxz1MGxhjFKU8L8F5rv
roXq4FSHzKYdYWOdYibKFzrYsd831YPwE7e0DLpKHXxJimkOIFwX80iMeUAH
BfYaBIcT1jbralVeJzworpVIeFSY2yqE9ToK69MXPSfsSOawVS1yHRv6fHNy
CN84myFWkXAdJRUiur4QvmbT615CoYsfFNuipgmLpu4pzLfSRZYGR5/tP0lw
tFN2IbtFF5vJexkPEo64KrzwlFoPJfeV7uMhvFWwfyFUTA/JKPOkBQnbHtm2
4H1bD59EjLaLEnag6uEQe6GHNF8jDkgSdhkrUFj+oYdmfcpNMoTv1D66U8Cm
j2873EeUCLOGnCUXu6+Ptlwlv3UJv1PsD/w0o4+bkq9mzAgbeD+0erbTAFdN
nXQsCVPlnJYPPGaA9AvF3TcJZw/08lpJGiB1mdRpW8Ib9fQnXuoZoF3VJSs7
woqF4txTrgZYoHfC14Fwcqotp0CkAYYmXfV3JJy2PsxyLMcAE14FhjkTfq6p
t+tgowG2aNr5uxJ+kdNGufeXAbJVeJq6E76Yu/MQecEN5HkUVuNPWLZhjxyb
mCF2FYV0hxD2n2uT4g4xxIkMio5wwuWsUeJCPYbYzZ80Gk14TUL9nDivESrS
1ojEET5ntldI1tMIeV9pdSf8zb9OplJ3nxFOjvqYJBFmVBC7ZS1pjIOfQpVS
/uYfW0LW04wxKIu/kkR4UsT05SNqE5xOrelPJdx1fLn2kJUJJncpvk37m9+V
eRYDClOsHnVPSiesVfvb7GmCKXLqS519Rjg6biK/R8QMhdc14/663WqMnL3J
DGnk7nT99Z4LQ0q6Fub4/OcTiueEM41jUg3BAiXbtLn/WiJYftGMxRI/iRmL
/nVb/pa09W9LNMuKvvTXlj358fbVVrhWUSf915uUllPOyTfxN4OB3F/Hiqyr
DPHa4Ey9ybW/FjZ9/E65xBbJXOr+dUPk0QNl0naIYx3/Ot+o50P0TXv88mfi
Xy/va9jM5XXEbbWj/1q84b1407Qznl6jV/hr33svPX/luCHtR/b/7xkvTNE8
+K8ryjUknGN98brZ/7joPk6a/487H+BOi//xcvB/Nhw4mXwh8dF//vczHMP+
8/8DuHwWRQ==
               "]]}, {
              Hue[0.9060679774997897, 0.6, 0.6], 
              Directive[
               PointSize[
                NCache[
                 Rational[1, 120], 0.008333333333333333]], 
               AbsoluteThickness[1.5], 
               RGBColor[0.880722, 0.611041, 0.142051]], 
              LineBox[CompressedData["
1:eJxN2Hc019//AHBUSiGKjIiyGoQGDTyviJBshbJFWRkZiYRS2aOywgtlr8hK
bkj2ypbxNsvMLDO/9+fzO9/v73f/uedxnvc8z73nPO+553kPG9uqm1FRUFDY
U1JQ/DP/Z1zl8grd50mFFB2oLK5pdUgF0tvHDz76j8ek9J4WZWf818tSqX8z
m+XI/pWxLWZ5a0tKW3hzieTxn/gOcPN/y+VGNomXKjop7Qjs5Vn49fgBFZr9
d70w0A8UtL9wokIeUV7XEtPEYFq0v/6lPRV6or+tWUlLEp5LKbUl2FAhmYPG
0we/agKSzzVnUqFC9tmP7e0PGsEE74TnThFyXO3bbGebOUzMTPC7MFIhpsUj
lhf9beBSQUKA8SIlsq8rXlRJsAc94Smmyg5KxOQdueN+tjPIrl60Y0yjRIUX
XVmiSh9CrJ9l+/VHlEjwQUb44KgnLC3srPPTokQe2jGc9pbe0KXo5JsoSIma
T/m/277wBOI7KXtebqdE3HsfCr92eQaktzUHdPspUGi01DjXqh9Q2PulQQoF
2nGU8k2KaxC46j9bCXekQBK9Q6ms7iGwMLx0Rf4SBbrPLbPjlmQYuN7Vlr/M
SIGybicZEpvh8D1iT+VmxRb8yNhROvbpFczt/KZeZ7YF3Iu3WY57RMDQHn+H
9t1bIMR1mqp/KQpCI9NiHAL/wgWlrekgyzeQfpc7nfbAX5B3ru+6NBwHDlyL
e0yITUhrVRp6IEiApz+tFYhsQu6PXO128wSgkThy2LZiAwo3WRqEEhMh/fu9
5MrrG1C230PadyAJRHXLRfbNrcP9gCxNb713MEdwbPd3WgfBnYPmj7qT4YjF
JzxKsQ4jnnvd3LRSQUdWV2A4cA2i1iDQ+VsaZM8vrV3jXgN1x3uEg0oGTHqU
WKzlrwLNbHy+bUMmqD/JCS28ugqfzVurLRWywSxdk/fWjxWIO/mChSooB15x
GpBcbFZAP/WE0jXXXKgk7u73XP0DnLyNHlEm72Gwo9tQ/Nkf6I+1eT+unAfZ
4/iZBfsfiGFjGD91Lh8GmA07hrJ/g154LtujIx9g/0nmN/ev/Ab2vRrK9bQF
UCvU2r46sgx2UfKRAkKFsJ2b4sIhq2Wo5ZMY81YuAmEJDufzK0vAnSsiSrIu
Bk+uzCN7ny2BswSfu0RgCegG3KK3OLgETdVstRFZH4HzjWQO4/tF4NegZ15u
KgV2qlNEv9IiuA9QGan9+gTa3i6CxM8FqHnGfeO3OoYYBr/frPYL8IItLllZ
7zOwlh7+FL41DzmzQjzcdOXA3+TZ3Rk8D52VpbELZeXwtFqbIplvHjYilNir
7lVAq8dyduunOThs0/vy9ZFK6MT+8QI6cyAvc4fxbnslCJjIpa3N/oLUvVxq
Z3O+QMvCNV39Hb9gd197MIV/FQjZfhH5wTMLVikvWurNv4L/2ultLIoz0OSI
GF7LVEPBrtXiB87TICz9W8WYqwZi6RZpU9OnIIQuI0hovQaodojYSI9PwkKP
UfNKZy3YzMexTfFPAr11OenKjzrQmR5naZSegGMUhxci/tRDXBRD/6LpT7gc
5rltYmcjvP5wh2Ig6AcY8pOYzrM2gVOkrD9zxTg8LAb+50ebQefTkcyT62Nw
9V1ztBVHC1ANM4V8vTAGPbaPksKTWuDB2Jy1l+co2FmIK79XboWRPKvfYsQI
0Bj9Wm7+3QpBAiNhanXDQOgkx87EfYM9KYriyutDcF7dQH6PQhsYRK7l5pwe
glZFlrmjC20wJKiiRedAgjsyzRFy0e2QV3zxxbrdIFBI+EqbynaAejL/uMLu
AfhrnvVwO0snsOlt6Wbq9sFGWEdh0kQnwPjD99ylvbCGNxZkS7uAHlfHhwj1
wMoUz8mxwG441VgQSp3VBcssSneeGPVAXENEbbREJyzK2CfxnekFR6boYc/u
dpi3jRysov4OwrKN+b892+CrauD3Ibo+GLDN2bIZbYVoUe+uTaZ+aDFQyDmn
0wL39rm0sXEMQGCAfOy90kaQW7RqPsszCFR3lmy6R+uAfjJn7CgzCcIZfZja
jtWAi276SEEECTTU3QXynlfBSN3bIVmOIah55Mb+i6oSzL2abgiUD8HB7wF7
ZxcxTJ3/00xzexj4vY9/PnG0BGznueSnd4+AH/bkoojNh8WUK2VN2SOwq162
zDMhC5wN7c7mao6CT+aQ6KWHSbDOEpURtjoKHBHveTJ9XsKj5goep9gxsA+t
Pa07fhvcRAybxq3H4c9ydvCAXxh2Dtl0uS75AzgKu2QirZKw40IUTw3tT3in
8qWFJygL39M413Su7ydc+2BLefBgPrbK73BJTZ+AK2HtdF35RdiC2YGH3W0S
7KxcvW6yfsKmTgxNLxSn4KOwSKxr0mfsxlT9OVF1Gvy/dzzdEKjEIe/d80q1
Z2Cgbfr6X98qnKJ65l3HzVm4La7CufG1GuPZyYhZ418wlL1dS+xHLbb82lLl
fWYORFXUdIom67ETsyAEF87BRafydP22RvzY1Lco5sI83Ctl0elLaMaD97+0
bJLmIbTZOb9svAVL+FJO6PsuQHX/zLrrZCuOipCi/Cy0CNy3JUen+7/hlVQ3
tsPti+Az5LMuU9GGtT4WiXo9WALXs5aeQRHtOK9hWWGEexk+Pw+p+WrUgRkG
ThnLVi+Dm4Hc0fpDnZjk7CH+Nvo3WFh7tcVsdeIcxjpa6nt/gDndJsCguQt7
pjMP35ZdAZ7Sjd82Qd1Y9bJRYTXrKvDWNkxsk+7B3IMZ/kdnVqHFw/X7ubEe
POeyYvS8fA3mIlpC6dx78ed9suKTL9dBJiNK9S7Ndxxk9qyQeLcBw6eLvASy
vmP9ogZxncJNEFO34Zu81IeF9jAWMdT8hYUXFI7stX1445bWuZruLXjC+G5p
Tbof3+6+2ofJ7+Q43x+1zKx+3EhpG3NwkwLZBsTaiTEM4LMnQm46P6FEzwXe
zTw2H8DJazS6H85SoVbthStedQOYrc7r+uIYFXL+fmHYjGsQ+0Wua4q+2obK
7DNDI80H8aaFo7qt3HYkwMV4zChpENuem1HJ/L0dOfvR9PR1DuKhnbeVp97t
QBesv49TU5CwRteA4rHr1ChiIXe7NQMJP22uMQyU2IlWgrtf83KTcEn1e6fF
w7vQRIlIqdhxEp7BMf43dtKgIeuOSnVhEuYueprwaZoG/RKRmGUUIefLuVd0
5NtuFN4a82hNkJwvRbfJt3APuls9fsOLn5wvXnZ0OoYW6Re/E2DkJOF7j7xj
imrp0PG82IIqWhIW0K/Q9PlNj7z318GNefL+Yz2pUxgZ0HIRCyqqGMR1dPHD
dCkMiK+M7Vdm4CDmc8dlDlKMqGtYsodZexB7Tg9E9bQzIoZAC8sMtkHcp/fX
CSz3oRZs07SvdwAP7D7nkSe6H60hpkpBrwFMKrZ7IrCyH4mucWrn8g/gYYt0
/+gyJmTU9djUtaYfj7KMhe19wozWtDV4xCz68fjXQ9HeSgfQy6MuTi7U/Xji
/o2EP4wsSA7MRgsS+/AUb2iqZTcLUps+a6qO+nDi4x0sk99YkaO59Subiu9Y
b8DFx6KRDQ1wJ/7wlv2OmS5Oz49XsyOwYDm+/LUXN7w2MDCrOIhGtkn20yv2
Yp+lbw0jpRwoIMuMhbapB0uoyV0wLuREVw7l32TX6MHLmcXJpNxDSMrDLvxm
TzfO3C3EbJDBhVLXjt2cMezGeadVy200uNEl9q0O0kQX3jtMs5LZwo1Sd3My
yDl2YRN/AYqJu4dR2Itkbc+xTlwodnkX744jKHltVnK3TifePWTMYBB3BAlN
va+dburA+n6erFHneVCRdgKFkHwHfn82lrujjQclJb+fbihvx9Skj0cZbHjR
rWoRowapduyoi+OLOfkQS1+ammtGGx5ur2A1aeRDqVuRUqc527CaytdgWnd+
xKdk9XMx+BvGtbW7CgQFELVuwWTezm9YSLbR06BPAMmePbnT8nErji5rWdnl
fxSx9ujqMvxtwSZDrM79VsdQdpYf2zHdFnxiu9FyrvJxVPH4dG3H/Wa8yJ/q
8PTkCeT0wG/MEzXhjwrz87p7BdG5d6s/BJgasbfV+XvCc4IoYsPRKHauHttu
KD/+2CKEpBtydzB21mFdf+NQ+dyTSHtkSmixshbLcTgntoUIow/GoeIsJTWY
rfNyr/B5ETQw8VBJpaga7z3UMnw/VQQVb1U6W5d9xY2Zd9idz4iigsG2qeKw
KuwnuU3dBYsiz1xqax/HL1ixMea5q+IpFJiVfd7JsBLvuiVW/qDjFAo/0cV8
/noF/jrdvOJmeBq9Whpwcr5Rjvfuo9UpKzmDVnq2fsXsK8PXxa8UUzCLoVqn
Miuln8V42b/b4ONxcVR5SIRab6AAhw9bUDuhc4gn012RnSkfnzq3miGifR7Z
7DveuemTi1sCnmtMWV5AdU9/PzXRycI2I2xrbx9fRImtT2nE6NMw7fm0eMPX
EqhklN7mPfc7XDWc5HhqlySydQz8oEwkYXf/uCvbXSWRd9z56RzhRCwmFsXR
OSGJFJNVwbyewL8Gw+eSdaVQGLv6gy2HeJz8POiLa70Ukh6VDTmgHotv//mm
90kOUPZwjYdxVDTmNTuwSFEByFnv/QmdvxHYbkLwcsIhhF756NxffPgKq8Y3
McjeRCjawyLkFHM4PthBF3QnB6Grrw0GBJeC8RiNMl3Qdml09tGIbcymH86R
8vfLvyGNlLl2QYbZU+zmUE/TmyGNPrmYlUpwPMYyVScDWvkuIemajgudOx3x
bpZQhtrYS4hqacd52WY9/M1iOewziwzayUDUrptoQlTJDZaiYBnUZmpwyf/U
PTCmLY3KppFFPq0hskaWD8D6Z2JhaqgsUj/5ltrJywtcvvi1Jx68jFrFjdLL
tHzBJ95h/k3SZdQYMuzAW+IHQQ/16COE5FB2/tskw+IgiLohcyK0QA6Zvd3n
LpwVAmn1U3zlAvLIlH624Bd9GJRIhXPPRcijxY8C9ge1wqE2V+Ig1+4r6E/j
7/U0r5fQwzvGfM3tCrJlRyaOka9g4nUAg/s0OZ7jGX4s+jXUU8nFPjiigFg+
2ihz742ALOu/J1xuKKDpJgmpFnLfFdxdUHw/UAG5RXQUG01GgL2MrbzDFwXk
aipOv64WCTpuJ/2/rSqgy1zbOBLyIwHlzbSICiuiyaqR4az9UcA/lcEcYqqI
Xpj2F1+yjQI6HivduUhFVP1huMK9OgqyTBiIGH4lZCuaFjISHw2qSfk/ruQp
IeY9Ua/nzWJgfvTGyWW4iniOHf76gvUNhPJtOhINV9HYFPWL2yVv4Mxt4qOy
jjJa4E2d2a8cC7c2mvya65WRsonSFVQSC76hG3pqUteQad7JGUquOMg9elyw
LecamrkefHnTLQ6+l13f0ORRQb1FXy7Wt8bBDq0nDZ0vVVBtLXHUnSEezMsa
V3bXqaBtbYPuXofjoVbgAB/8VUGPIyf7JkXj4dWV7JTzbKroibMUe6l0PMi7
t5VpnFZFH8Vp366rxoM6Z0N1kLIqCj1YblNuEA83P30h9xuqiCH/lulfa3L+
W596dnqpouVVepdCt3iw2/wwLBOjivL5Q+/OP4uHE30+2nnTqmjunMnHl1nx
MFqiUXdEUg1pZ/ZsnG6Jh9jII1KhAWpIveT0wvnZeLjuMp9LOaBGrv/d1Ltp
CGC8/pnP7qQ6mgmXK1vnJsB61+uhRHN1VMvJsM9WhIDaYus3nfHqSHrZ82mO
FAF8lrI6NL3qSE1z92KXEgGPOQ4yS+zXQJoW9Atr1wnwdsnbPCKsgYztf10L
vEWAT7vSOI2SBrrK2J0+aUzAU5HRprnbGqhat014nwUBAabmj8pSNZBEZuzb
Nw4EhEdMCvtPa6AXEYdVuT0IiG6wJukIayK1mACzXF8CEijmgwXsNVHKcbmI
28EEnN28Y/p7TBNF7Yiryn5DgK7EFbZJKi0060DqzIonwMONv6mfSwudY5La
F5RIQGLJdu9WCS30mSt0Xe0dATWrw+JVOlqIl0TKX0khYPpc+XSRkxZybBGU
8kknQL1u1GIqWAvtZzHS/phJQJHerjHOdC10SPPkZH82AYdmThipVmmhRaE/
mdO55PN6qPR7DWohDZM53Z95BHzjWrWT3NBCS77KtBQFBHCXJ1CvsGqjozMb
7lRFBNgYX41+f1YbnZdQ8Z0rJoC2qvJYSIg2kg6PWY7GBKQLXCyyndFGXzXi
/V9/IUDhxXu5awrXkau2ispKDQE/po91CL69jpgYHm60NBDwlZ7yeMjpG8i6
8YIpqZWAJJFuj+XyG+in/KXZbZ0EcKzShQeO3UD8nzXlZ8gOK5dJFaDRQWZ/
nqfXdxGw54Vr2WdBHbTsvzQQ202Al3p2m46qDlp9Lult3kPAGvvYzwUHHaTE
czSKv5eAkxea3dcDdVAI7didXLKNdYr3bU/TQUP7KKbFvhPwyiUxmbZKB7l8
MnIpJLvudYAEM0kHsVw4JHm6j4AbZj3fVDd0UNdCUnA22eOn+O74s+qiTP1R
GoF+Ahwo7Laqz+iiY5k1vZFkG4glS5RH6yJO1uAvLIMEXLXqdy2h0kOnT744
akwi4FzC/sK8O3poWV2s/9EQAbzdCksZLXoowuLYH6dhAkLlTi29ob6JBMO4
FyfJ3spnXwqUuIn+qtk80x4h1z/PtqVH9jfRu36xMyVk2+3o45ZIu4m0BY7Z
so0S4PQjX3ll6CaSrXK1tCP7QW3Ag3y2W8iX5XhNBdms/mKUEk9uIdqwfTwq
YwQUXBv0rZy7hfq9Y+hqyNZ/9PzO2z36qI7DRmuE7B05p5V8+fXRk2uNdzfJ
ziD1C96R1kcHfJsiDowTsFlPdyz9pj6KJd8xYbKvFUryzTjro/cbJZTyZMcl
WB8WDtNHKbsekm6RnbgxysKfo49wsrDUfbLfad+k52zUR04nqLP8yE7LadvO
NEm22MQ5guyLuXsOUeYboKc30zq5f5Drq2G/IpuEITL0SHHyINtnoU2Gz98Q
vQ3K3l9C9mfWcEnRPkNk/2ln6gTZ61Ka4pKCRmiltzp+708CxM2YRBUeGqFH
tF2LQmTz6qSo9A4YIX3pMVYlshmVJWwspY1R3JaVshHZW6jFfyPRGDF9Cea1
J3v6jGl6ALUJMr7A1+tBds/RldpDd0zQ+sJ922dks64usuhTmSLdv6lToWRf
r/1l9ibaFPV521REkv0yciqv74wZOkMZIR5LdvudH5QcTWaI86kGG0H2/gsj
Knrmt1GSX+lCAtkpxq8TDMEcqd86651EtpSf0rIZiwUKpnPSf0t2W96WvOUv
C2TC2N32jy368qLuVd9B+RuNe9+R/Xe7xcz9uLvoU5Cb0D+OOLOhNiJohYI+
1cv+41OmwQWqJdbIbtFE4R83hPEeLJO3RVV441/nGfXhl3fvIeo9o4r/eOVA
w99cQQd01THlX0s2fJRsmr2PbL5ZXv3HXo/TH07muCD7NWbl/3rOA11N5fjX
5Z+1pO5HeCEWTc7/c9ETxGH2/9z9DDXe/n9e8UN7zP/XhqTjcRdiAv7rfz/D
UdB//T/zJGUm
               "]]}, {
              Hue[0.1421359549995791, 0.6, 0.6], 
              Directive[
               PointSize[
                NCache[
                 Rational[1, 120], 0.008333333333333333]], 
               AbsoluteThickness[1.5], 
               RGBColor[0.8200000000000001, 0.07, 0.194885]], 
              LineBox[CompressedData["
1:eJw92Hc40G/3B3CzEEIJkT2zIiHhPiJbVvYoIoSsRERKUpKShsxCdplllc+t
bEIZUbJH9l5Zv+/v+V7Pc/9zrtf1Pv+cv+7rHB57DyNHMhISEm9SEpL/r/99
h0zeVxS4koG2D5nzWZNOZUmDsIzg/3lUmd8+56nO/7yiLO5v4zl6mQzmcskT
VnZ3lVdvOhnevPzfnBLlz9TLsf3jAX6y+LRsXlQfN2t95BIZzP6nXxJlqfx6
xmdPBsFxt8+mZsuiU+/9B0RtySDMlrxVx0QJffF8qyBrSQaq7PbT7LXn0Gd9
Qe4nCmTgnXfL25vdDnl0uNl6sP+TG36f7Wp3QiPZYjsNW6RwcInX9VTkFTR2
iUImqY8UvBvLlvRTvNHPi34X/uB/8tCXlL55fugz3/6Og89IoeTUdZa4jzdQ
U6vFkvxlUhALyH3aPxKCVNg2dbSBFIJNE454u4YiKg5bZsRCCq3SkekUi2HI
N+PzEfo5EuDef0Pyhf899G6fKPGujgSexCuPcW08QCdT51ztn5AApTBpYub1
R+gQ8J8KsyUBxZ+DWaxB0agCB12nECMBX25VShulGMQunvQ2cWUXvbuUduH1
9lM08IY7IvPZLhrPpfw4+uk5kuOVLd4nv4u4ly6xHA2ORYP8u845vTtInOs4
2e/lOJRXdl+46PwOUtDZnX7kmohWNefGC8e2kYZf04/TQ8ko94yv4BWvbZT9
TWcwQOw1esenk/J2dwsVjBeYdjiloEWF0Crl6C1Uss3SLJ6aigrU+/YvCWyh
ygPBKuF9aShOuP9r8qdN5Pvw3blQq3T0u2uL95zqJhLb2+90szsDWUVYotHm
v2g4ZH9goEkWihvL2mK1/Ivi/qIov+/ZKCE8Q7J8cgMZXfV87aOfi+S9mA7H
Bm8g6tlXxR7Nb5HlIY/5MOYNhJ2+1blq5aHq8HIPy7x1lCwRwUL2KB91vzpV
5n1iHdlmieqcvV6ALF3W910l1tAR/q/BcRcLEXPTI0E+vTX0O+lK4ZheESo4
mTOk1beKEtgYxqTlixG5y7OUD96ryOppAdtN3vfILk67/RTNKjq831ivifYD
ejhLfzMvbQV5xWm8FBIvQY25JUO3RFdQg4DiaKheKfL9S+ei+WEZcRcckxpw
L0OBV7waatWWkZ+iQJBiVDlqfq6yXNO1hFrq2Bpi31Wg4Et6Nw64LSFBY3rm
lZaPiEnXjfkWxRIK6iOzM5z7hGpGhfhHkhdR/T1u81UjAtXm0dinCy2iCLbk
DD0rjDI2Hme4FC2g/FlxPm66KlTb/cln/vQC6vryMWmxsgrpJBulkHXNo61Y
ncM1np+RXbxqm5vbPOK58vPZC94vSPeeSNcu5TzSUHVhvNzxBXmvdGZyn5lD
Wfu5DE/kV6NYon7piNksounteEwSWYMM448eUvCaQW6ZEW1NTrWI/OQ+tPZk
GrVcBYYXqnXofEd11lDFFJJUWdW356pHBxW0rWKmJlE0Xe4j8c16NPLDmi6L
ZxIt9ti1rnc1oD875cpNNhOI3r1qQHO8EWm5DbvR+PxBIiQ8i7FrTahakqIj
/PE4OhMTQj6x9yt6/6LI8/P7MXRBcODgSdYW9C2nIVttaBTdKEOC94Vb0flJ
dcpU5lGkm94a78bRhoRd7HYC9EdQj8fNtKdpbejdlOEh70fDyMtZTq9Q7xuS
/epJsZo5hKjt5lZaV7+hO28PePY0DqLXFhlJM8nfkZuQU/mL5QF00ui8xj6t
dlT0cpy9VGAAfdNmmRdebEeWgx33Yyv6kItqa6x6fAcSF62365P/jUgUw1Uc
1DqR/eSa2r3Pv9CO07sbFCxdiJSn7VcKyU+0FdNZkjbRhea6BFKwfjf6S2wt
qn38gUiMNpXb3nWh9Sk+idGobuRJrbjdzdGJVlh0XMLsetBCZvrEWmw7WlL1
ThOQ+Ymu7hOwtuH9jhY8XvbX7PmFCsuCfmiXtqFag6hfg3S9SDEmPZeXugXF
S4X+2D74G4WE2/udqm5Enkz+7WwcfYg+f4MzJ7kOqS+5tZ7g60eX2f6IeL6s
RvST+aPCzAPobadTyIe8KuRvmTP8IXYARZEr+6dVfULDjW8G1TgG0elrG7bX
TEuR0+0Wc6GqQeTx99lHktYCNHVyrZX60hDiHL76WpA9A3kscGlM0wwjS6an
S66yz9FSpmZlS94wumxbG/s+XJvwu+B1ouDcCBrqOc7etv6c2GSJy43ZGEFr
Mwt1D3nTiZutn/muJY0ivt/g7SWVTwQeu9Ay5j6GVrdcH7hc+ED4RW/7mymN
o/sqjPpvND8SVxfj+Opp/6CiXEpjnzVMeBrLt8j3/mPrPd2VOV8It+JO/6yc
CaSQp39aVLWWcGb24TscOImcRiy9bxP1hMM1hpYI7SlkEmPK68TbRAQerMOp
BtOI3urG3WMULUR0YVDRR9MZVAJsQcp2bUSmgUx6p/UsqnO/vDCc940gZidj
Z+3n0A8xGmHhue+Ea21bTajMPCLlDJVk4O4grjGLoccl8+iMrg1xX7WTuOUQ
XpqgsIBW5c6Pu1t2Ef2+1W3bAwsoTNXb60XOD0IxnHTCNnwRiRrdyhCe6ibi
YpVJsfgS+kI+3uN++CexnhXIxtOxhIQbXbljFH4RJhWlUrcDltEfT13LTN1e
oqh5RWuYewWZJCtHpxn+Jhj6pO3V6lZQRqpen7N2HzHgFyz3Jn4VFQ45N/n5
9RP5jI20ezzXkHFlXkSJ1gARksM8dEltHdU56LN3tg4QBmfsSupYN1BsztBm
/tlBgrs/N1J4ZgNN5KY7ddcOEvP+63b3q/6inPQCrSb5IQIzqclNPttE/R/W
W7fThohHjvdKXqdvoWAyJ1Uh4WHCtrRZzqJkGz3lprunmzpMiO9jLGWo30EJ
eXuXeFhGiC0bE/n67l2U1KhCoXVnhLjU/c9QV//5Nw9nfzOaGiG+knoksG+T
wBsVbsbPuqPECdFoa78wUhD6Td5BmzVKZPyltnx/ggz4zM0DHNjGCLbG22ZL
o2QQGVB09s3tMeLBy81zUs/JoYxBRf/u6Bix7XzVyEOdAt4kbc1nnR4nPORn
9N+uUgAlZUrXq7hxYnDvJb2pdEpIOqfDNj0zThj/6NMWMdsDjCd75XYV/xB3
W+svRCnuBXMOpz+nk/4Q5XWF15Z4qCDJkZS3Z+MPMUMkRJrvpQZzqf2c3gYT
BHfp3ZRP09RA6kC+mJEyQRjne5byfqeBB38KM0gXJoi7mZYt4SX74OQ7sq6V
U5NE+Su1kekEWij/nPxtOnSS8LwZmlDaQAc5hwImLfsmCSHbz+furNKDrHDK
yorMFOGRFLInk5EBKC3Hqk3vTRGNdK+G6DIZgEWRMWq3e4oQCCIqfZQZQdNb
wfO80DQRMt0X19PBCM1nJO06faaJXquda8iVCR5fakssrJwm+mjkg4ukDkCm
r2ZEMNcMMVDmFSa0fgCCSFFPSPAMMeScExlfeRC416TnBHtniBGW0Zj9Ycyg
sXZcplF+lhir5YwP1TkEl6Rf1BQ9nSUmfM1T1hhZQHuA0ZdrfpaY4n+S5drN
AnTyNDLKOnNE6i1KlsnvrGBU1hHKWDlHWPX533H+ygZd3XvHr7LOEwdPTS+M
1R0GXhP1gC3DeaL5xfnzjp/ZQcFdpKHwwTxxZ/l78/BHDnAy0alIr5knFA3V
FexLjsDvOz6Nw7vzxMrbsoyBAk5gTMys8lZYIN7SiDOfz+WCsmfhxpa+C0TR
cYOqK8bcEMxK9Sg5f4HYP0S9/raNG87+0FBQn14gLkYKkUxc5gE9wipBTXaR
KJE9Q8VPyQsw8NWnL2SRoBm0ZzifzAs3paPWmJsXCdsHIaxxJ/lgQmnZappl
iSg8kcTd2c4HJvs0D9g7LBF7BiqEGa7wQ0qEBolfwRJx1ZJ4VXZEAIxDwiXI
aZaJoY7PrBe/CoBDRfOI1cVlwlC/9jFtkCBwKQ553/y0TBANDVQfxIRA5p5Z
nyvrCiGu9jXkfK8QkEV4rHBeXSHiK9vWqSKFobXez/p52wpxcZDV77ebCEix
qw1Sa64SohR2KwV6R8GCLjvoPV4llgSzfO5KiILe33cxMQprRIXWwoLlfjEw
ZXe7mPR+jQh1O+kpOS8GalGbTG1S64THlt6tijZxuKprKPT33TphGWn/RKNA
AqjXDgQpi28Q6hx+qe3RkvBd5frBF7kbBFvXmZ+SJ4/BM7rr49tif4n9nG1D
vlnH4L68yIzbu7/E17cuh/1kpCBMSouJyWCTeKBEbuRPSIG+/1Ko3NImof01
4f51bWmIiVIa+PZii6Cyka0K6JQGsla67k6lbaJ2unU98MJx4Dj9WEZ+dJvY
z0RrUVkuA8J6+c4/HuwSZnKaZSTMssDq6R9BkUiCVyK7z1cclQNb7sxJBl1S
/HTIec81kIcnE2/YpLZJsbT8Ru4x05PgPm64o5xPhtse3jeeclUA3YsCLocc
yfGVYba/b26dgiJDCspn7BSY9mT2qwsvFOH+2U/Oce0UuGYo7ao0lRI4yMr2
fOGkxEGRyZoU15XgadREreBlSiwrG8fRNaEEZJ84tareU+K5/qfzGZbK8FXi
eHg06R6ccf9R9fUmZUAjXsXP9PbgS2vfrT6pI0Db6aW9r/ZgfsdDSySfESRc
d3SzWd6DvSbEzqRwAlxX6sth1tyLDV61MKhZAzzJk7lInrAXs3fSPXLJB4ge
uRkzTU+FR6n16B5RqABJ+I+aY7epcL5y5INicxWoNT6u3rRChQN9mqh/5qrA
0Y7w2BIXaqxaI/Hwm8BpGFu8EzvCQINpWJ4wNCSdBso2yeU3pTT4u/NKDGZR
haCfolbzF/bhuHJzltLHqpDgfONuGTUttqf9GJdHrQYPL5I2rhXSYvc/qSVZ
T9TgkDS5B6cPHfavftCRyn4Gtr7eyP1ynB7feeWzkJh2Brp56nx7l+nxoxtW
9LHi6lD0hy7T9sN+HGeuKvrkgzoYUIUGcisy4OymKYEqIQ2QEPTftYpkwOXK
T7nnYzVAPIlDtqiXATcUKLJz0WhCf481A784I+7hH2U+G6gJo15v03KDGPHE
i4cMQdOaYJ78TUKnhRE3kaknBfBqwWbdEcu6ZUb8zn1H1N9cC1gZzNY12Jnw
4+4PZb5RWnBqmG6wWYUJe6t6aPhUawHpL/1pE2cmbBEoEfl9QwueEL//eEUx
YSiaaZOS1IbPyjzp0cVMWHAqlznaQRsoXS6Svv/JhOn43CznX2pDmo1Izy+S
A/jdRYbXCYI6cDzbWSDA8QA2SCse1yzSgdzCl7/EGw/ghRFziRWkC+oRy4nL
EgfxE4Htq6+bdYGFM/V7c8xBLHPpdYWehR7cSNjpLl4/iG22Wh60NulBZz/5
yyFtZhz+ZMvKUPks9Np85WZLZMYFwkfF2vPPwkaXZpXZHDP+VWm2dY5PH0Io
034lqhzClCZhzV3P9CFd+/mvyZhD2Kny6zpNoz7Mn/pp6l12CDcIHRJAO/pQ
HJHBstl3CD/XzMs8yWYAb4T1D4RRsGCNoPZK4+MG8EEuUJnhKAs2OtJc90jP
ADqtlxy+6rNg60/V/+wbBhDPfC3zgS8LdrL51LP3tgG4FBTtaMezYK/t90Oq
CQaQxFZjs6+KBYv23jEtmjYA7t5vj9tkWPFIuXEjr5IhVLioPkvKZMVJL3mV
nzw0BBlZxmofDjZs5r9QQNpnCJnaJzL0H7NhRjMs4CVhBC0U6uFSFIexO9WL
wVQnIzitdZs2wfQwbihzT+x6ZQQmGgkjVFmHsYCrmgX1TyNo3A2h8d88jG9x
sDMrHjAGEd7JsxN67DjUv2ibV9IYpGrtN3mvseM7HTpj1DrGcDq5ntUmiR3f
PTbSMn/JGF7CYOqLWnb80MHpZmWWMfAY9NIMCXLgp7GTkpHTxlDYu9UtHc6B
45vdBywkz4HStS95YeMcOIVk4bGQ9zmwy3il8FPjCD6x7eKwOnoOQpqprvXP
HsGWippsk2QmQFMsTPWalRMHBwq2/OYygfQbbdP2pzlxajlF6DdFE+iyMqEV
cOPE9RtDcjUWJiCR6OU4/owTT8tXTZdeM4ExC+W1LIITGzWOOE89NoFqrYmb
PqOcuNSKavRIjgnckQ2UUtrHhTlnRO0MakygN8KMdq8UF74TrP/7dr8JpCat
0X8z5cLfuTa8lLZMIOvVrRjVEC7MXZWyZ53VFCoeWat+yOLCV+x14wtPmMIV
a3REpJ0L09Z8EYmONgWnwqMt30W5cY7QqVKPGVPQM7y/yXyFG2tFFKqf1TID
y+WBLYt8bjw+LdIp9sYMVis3bZIWuXEtPenR6OPm8OByoYKlBQ9OO9YdvFJl
DiJqr8+xYh7MsUH3NGrUHNLNim/V9vDgmCrVLCFqC0g7L63ru8SD90Vcr8Ri
FnBc+PUOHx0vvm2U125hYAExn1cqvwvy4r+HR/8s+ljAC/fk+7eAF0sotAZt
RlmAkIRsONk5XmxvUcZEkW0BnfGq90OdePFz/9QM2hoLIOEMeUwRyIsbXzxU
ZB6wgIjJkoSwKF5s7tjz3WDLAso3rwyMpPDiMWkBl0hWS+CswcJqJbzYh8Rr
t07GEjIn8n1Tm3jxedkMxap4S+gH4tw4Mx/Wdft9vZzMCl6OS7w6doEPy6cc
KClysYKSR8b+Adl8mL9bazm3zQq6ma6LVy/z4Sfq0suJe6yBvzAqsJidH+8W
H16OUrSGaDnPorTT/Nidj3z5prc1cBZVTT114cdelL3citnWkCxCttYWzY+v
jRfrrQ9ag+sICRVdOT8OaHgYUMxmA7Z3s7m0hvgxa6QsqWKYDejU75BSHBPA
H872h3+ZtwH+YlGrT0EC2PbmfZc3+2whLKWCli9aAFPmH9cJF7QFa8cm0ftp
Ajh34LeYi4ot1O966s6VCODtJjqRHGtbGPpC2xzXJIDPligJzPjZApXBU131
fgGcnOLOIxljC7LLe1sWFgVw6tYIi2C+LWwV/ano3iuI002t6Y98tYX3i2nZ
BIcgzs5vpzg4aQs0Czpx6VKC+FTBPk7S4vOQ6J2xyftFEGs1H9BmU7wADnq6
knP6QvjOYruqQOQFmM12rPj9WQhj1qdKUr0XwMKmGQ+eEMabyufklMTsIAPy
zVcyhbGc40EprRt2EK2VuUbPIYL5LTL1f/bZAaf5dOf+bBHMqKd4xVXFHm4S
2uFD8kfxLrRFbqXaQ1dc9Thn/VE8LeOQ83DPRRiN3fViNxPFPcLrDZwuFyFA
qjE4aVQUs24ssdiSOUDUGBU7zRcxbNYw55gY7wAT9HJ/f7wWx89eThX1yjgC
SSGbff5tCdzhMk7K0eIIujA97+AgiQ8oDOtbOV2CTLXN4DTeYzjT/kXKBeQE
IUjaO+TLMaz8QGfFkcUZzhw902d4WQq3F+1quM45A/9y4mYKizR27i2K86xz
gewm3VSolcY7FM4zvsmXoc7RWiXT4ziOldkyHBZzA5n24Su3a2SwtMPjDwbl
7nA6xWNEPeYEbo7hZ6/U8IAdhYelVPgELrLrJZ5d9oQZUXRGj0UWrx9q3ikQ
8wHDgpXH37ZPYKXmCqWWWV8gTdwie6wih2/fyrkxme8PF99/VNW6ovCv54NB
bNb7vvJHRVyFTZR9Y29DNZVU63Ea9K9Lw+DEhl/EwVz419334F62mfj+dpV/
vf4AqgJOtFH/PY0vDBxNVkh4CIGnzI0ie1Txf47h8AiktgI66MvU8P8BSHA/
pA==
               "]]}}}, {{}, {}}}, {
          DisplayFunction -> Identity, DisplayFunction -> Identity, 
           AspectRatio -> NCache[GoldenRatio^(-1), 0.6180339887498948], 
           Axes -> {False, False}, AxesLabel -> {None, None}, 
           AxesOrigin -> {0, -43.349152422296385`}, Background -> 
           GrayLevel[1], DisplayFunction :> Identity, 
           Frame -> {{True, True}, {True, True}}, 
           FrameLabel -> {{None, None}, {None, None}}, FrameStyle -> Directive[
             GrayLevel[0], 
             AbsoluteThickness[1.5]], FrameTicks -> {{{}, {}}, {None, None}}, 
           FrameTicksStyle -> Directive[10, 
             GrayLevel[0]], GridLines -> {None, None}, GridLinesStyle -> 
           Directive[
             GrayLevel[0.5, 0.4]], ImageSize -> 100, LabelStyle -> 8, 
           Method -> {
            "OptimizePlotMarkers" -> True, "OptimizePlotMarkers" -> True, 
             "CoordinatesToolOptions" -> {"DisplayFunction" -> ({
                 Identity[
                  Part[#, 1]], 
                 Exp[
                  Part[#, 2]]}& ), "CopiedValueFunction" -> ({
                 Identity[
                  Part[#, 1]], 
                 Exp[
                  Part[#, 2]]}& )}}, 
           PlotRange -> {{0, 1000.}, {-43.349152422296385`, 
             2.33214389523559}}, PlotRangeClipping -> True, 
           PlotRangePadding -> {{
              Scaled[0.03], 
              Scaled[0.03]}, {
              Scaled[0.04], 
              Scaled[0.04]}}, Ticks -> {Automatic, 
             Charting`ScaledTicks[
             "Log", {Log, Exp}, "Nice", WorkingPrecision -> 
              15.954589770191003`, RotateLabel -> 0]}}], 
         GraphicsBox[{{}, {{{}, {}, {
              Hue[0.67, 0.6, 0.6], 
              Directive[
               PointSize[
                NCache[
                 Rational[1, 120], 0.008333333333333333]], 
               AbsoluteThickness[1.5], 
               RGBColor[0.368417, 0.506779, 0.709798]], 
              LineBox[CompressedData["
1:eJw9V3c0F/739n5H2RlZyY5sJWTEfWUUiozEh8rKrOzRB6VkvJFRhMiohJDs
QnplZibZKyOzkr3Xr9/3nO/3nnPPPc957j3POc8f95yHz8rZwIZIRkY2/7f/
f/63qr9t0ytlEZFT47DBL70ulQrODlf+/+EJlYWK7U6q/+EVlZLf2Um9mUQk
mHdx22JjT+XDrQzrzMz/8hRgITkn7vUXo68Pplsz+IGb2kA/7BURCf1nXwoc
Yp+upbwkIop6OsrNV3IgOhDEU/yciNaLlx6pXVSGNKPuhsZUIur/tJrsVX0J
uIfzBB2iiUhJ+71YJLsl9HezfRO+T0RUMp6Uo212MPNsSpfSjYh6uKQnToY4
QdPlUp4D1kT07cGahVqqGwR+mG06eumvPgtDdmKON5y3MC3ZUSYinwzhpYV3
fnDIi7aOQ5iIppJ4U46O3QMmTsJdbyYiejSeq6pn/wB6n2S7sOwQkJKEwpTv
nyCIiEAKi1MENO5ZF57pQYJVFy1/2g4C0mks00xdDgeBIK8tz1ICKjmSRxHv
EQU2VB97LiYS0EF5fctzPo8g8/3IcNxdAqqxbAY1xRhYGJokaFoTkHe4Bjds
xoJ1vfYFC00CEivB24rlcXDmodLvQQkCGvmuMCDnkwDudFtiFcwERDwi/85v
PhEqHT8nxs+RoaP/yMVU2yaDBf1xJZEWMnQ2TsaZcigVyvdKHji8JkPFDk8F
M0Wew5lAPTWDEDKkQUpgbrr+AiwOX04asiFD3RnxhNnUlzCfMr1BoUGG7Ori
5g4OpEM4Xc+h+qNkaN9+/cI64wxo1tOnP7azB6lnaTx9OzMh7I38jauFe6AU
UnfqhP5ruC+l4MTjsAfdn/03J1uzwdPwmsg1vj1wo1SsfKadC/s6eANoBnaB
XmvZ3+DzG6APPcp/OG4XskPzVCnV38LzUB2HOwa7YERNnON9mA93qPmt2Ai7
0NWW+0HZqwCYgzZjIwp2wOiJcZipRSFICBnrt1jvQJcp0cRbuwhSj3ayVbH9
5XnfCMbKFAO/C22Aaes2dE0YL+VzlwAVbZ84KXAbjHKIVa2UpdAfl5yuqLwN
wYxaDjPC7+DSTrq279QWlHpHMVJovQfVWuOTfTFbMDXUVcbrUAbPPfiDTqtu
AZv6EavToeUweLp6LnJxEzSzrahNXlfAyCnp8Ir0TbjN8LrQvfEDzDPTlueZ
bEKW15xp1Ewl9LOM0F+m34T7mWz8AxcwlPpydU0Ub4D471QPZpNPMJjOerzz
6gY8JZcxKaOqgrT1lx3kVBtAwdWgZF5RBftaKyyulq6Dq+wVHopb1XDmfaZC
nc06DOnME3O4a+DJCJ2ZINs6aNkGTup9rYG+NlYF+6Y1cPFXZ/ieUwvpob7H
6Z3WID6BXPFGSB3Qz5BEDA+tQWVBrfW6VT1obSmdYK1chfGmwIgglc+gIun7
Vt5+FWjG1d8xHW6ABaspyRSWVZDeIR9NXWmAvWsSYuJ1K2DCWkct0d4IYpad
441eK6AULyEiNNoEh4aef3RgXwEu9rhzPAvNIF5+TmLqwzLsJezasBNaQaK5
0OPI9WUY47ALZGT8As/svr+epFuG2sS2F9R8bdBgW3pTsHwJOuiejdxn/wql
OS7Z5fZLoK771flu2lcIct21DeNYghvN7TTmWu0g15pHJlS+CDGaHZmw2A5V
ZNl0A1cXobyuU4036RtESFmu3CVfhFHV7mEy9Q54m6Fx6+ebBaD81OM7+rsD
kKCJwMY/CyCl3MdW/aQTrhQ5uYdSLoBxeX/RC5UumN2xFvQrm4ef/dHSswzd
sJUgkSZrOg93ts4WnPrRDYoetYP3t+eA4ciOVEBJD3i0fuMb0p6Dl6eL8lpC
eiH47uNCwdQ/IHfVQYLNtA9sE+AAzcYsNN7hybUU74es3dwKVZNZuJLSJZq7
2w9sx8KXQj78hsvqNX8uUgxCOJdG9yey36D3M79wiWYIKnT5/Cgu/ALt6BSv
eKbvYHUwlXo2+Seoyz1UVOIYhn239U3YVmeA589p/7mDI3CwVW5H7NIMHKk6
aXkmZgQOGzI/6Hs3DRyxomoxrKNw5jBffifvNNisRiXxVYxC0nebqNeOU1Bg
srL01nwMpNgN7kxVTMJuuekFFfIfoHTkZDbnoUnQ5vqU3pL1A1yZ+JiH3CYg
zl9wx1RnHMjLeW8294zD2GiY0czCOHRH2h2PVB0HKfX5N95xEzDg29/eUfj3
zmGu3s1mEia8Q0VvUPyA4sg/w7dkpqAitPhx+V/d1aLZdft90zDhx8quUTUK
Cn2/Ga9/m4aHz5w/JYiMgu/uL1Hz5zMwcNxYWydhBD4K/FIzdfkJpVHLh/fR
jQCZ1s8rRvALxvzep9XSD4Nmcd1Wo/pv6GW09bNsGYJonueJKtqzcGnu7NyP
p4PQE+anUHTxD1QbK15Q9hoAnlXj3mNGc6BPTTDxtuiHovynSroS80AS0nQp
MO4DY9sD4ZT58xBel8XJbdYLW5ye/dXSC3DlC90cmWMPFL6L/JnfuwC+cqm9
Due6wdEwazPl7iJc8OtgXpDpAr65KuqIo0tQrEEscDvRCb1hA4d9m5bgbZba
woRSB0QJrYg6uCzDRMt5SlPDb3Cuml7JmHUFyhNcTJa82mH3qvB5jQ8r8DZp
lHHm1Vf4WbQWTx69Ctr86tkHjNqgm+rzeI31GlyIIRSfuNsK1eZxJx6cWgfB
FkuF77XNkFdic1eVZgNMmKjKeoSaIJFGtpkwvAHmNp6dXC8aINiSnL2qcBOO
L5ZSDst8Btd3HdfvBW8Bv9wjHfehOmA3C1e4FLcNUbUzfGKqtfBxV5VeOGMH
CmycFXzqqsHmxebYVsku3HCUZWq8XgU0ZwvftdXtgcGUSWYN1yfoW5apb3ck
Q2/oYrafD1ZCbn10fsUiGWp2Y95l+/tX/RN+J77yISDpY3EFPsllIChLF6sq
SkSe9Xqc+6TeQVO7RMRwHxGdv8exf2etGJyddIP9QvehcwMmZbRLhXCIxtmf
Q4EclYlXTd3kLICyzKjbpdPkSJfszc3SvjwwV893NUygQEbP7j85+DkHyEe/
Os6f248oTmWn0K9nQVPLvV0X8QNIjPoqT2XOK3j0/vjjBQZKZF6zKBRX8QKM
00cE3VYokf+g9FsWrjTgio4uW+yjQpyLqf7kkUkw7ot03D9SI44ZZXF/q3jI
tpsfWXpBg7hu2G3ovY4BV8M0D48QWmTQ7UEcMoqGKtYknp1COvTM54NtLjEU
mPqfNAV9p0fT3TL13jYBUKDboHiAggGNGZr/jLj6L/yTrxHdnMiADIXOhyVt
OgGRqWYi6jgjsmkxynzRagbZ7kjpUj0jelyJ+D40cmKDrspo9itM6DK/wIzY
eTPc8tJq9Qw/MzJ8HB9ps3QDa7gduHJjmhnRGJjfDBpzxxjlVsXmHULPKZ0O
UdbdxgoH9Y999GBBlwNZwzja/HDh0MrDKUVWhOwWclSY72Hx3MRFBgIbcvnh
Vy7ieR+/8gETxc9syF91J5s/MQDzaI1XWkewo6jerAb88AEOTcu8VUPiQNRB
SC0uKBAvrjlyCQQeRhrDb5XLtILwlYuSrQH+nMi5or7aYzwI12Us+I35HEGm
RmemM64FY6ndYnFVLy6UeHOi5iwOxglGtwefu3IjurWDWy00IZj4Rukh4RYP
yqxu3A7SDMGLzk5Ktqq86LaOs2TanRBsTYXzz3/hRdfu7ZHmMkJw54uDQidM
+dBuyti8/OcQrHHaIol1kg+p32TNTxwJwaVd+QzbrvzI1lZNt2g5BAs7E4JH
d/hR8jNa2U/kJMwapEwjUiKANOKdUmRZSJgi6d9ol5tHkYw8S9Q0Hwkv55ew
vBcQRK7+NtPLYiT8o34hca9fEN2pofnCL0PC7YMSvOceC/11Pa1kT5GEPy06
vIrUOobOtZht/UEkLG3g8IQkIIx2OLtZhM+R8MsC+6CAHWGUydNTVHuBhFkY
7T39ekTQcOh+sw19Eg52sbPxKhBFGY5j92cuk/B6m62RS7gY+sfJry3XjIRL
Fc/bkr0SR+ICFiKvLUnY85WUd/RHCfSrpOcKyY6ETzIcIvH2SiJaFydK41sk
vOiznpC/IIU6DqhHcLqTsEC9jWN91HFE3zBGpf4vCX/RvUgqFjqBrL7mutj7
k/DtHvmMF5UnUN1QTmNYEAknhcgnZ1ySRjvhoZRvwkkYn5KPzf4ljSZuDpR/
eUTCY1OnwvMCTqIab3uu+XgSplyXzmzjkEETTz1CmFJIWJJSsmY+XwaNDS6M
yaSTsCG7yDCjpiyyzUhSNs4mYWrkrP3eRR6NEjViRJv/+mdXUnLtqRLKyngW
uveLhL2jtngpqlUQ9y8/g27aUJxLMlMyS1dFG6s3Y4v1QnGylsJk0ZQG6s/b
40iMDcWR1GyPaMW0UM3qseDg3lAsff5LYMpjXYS3yalZtMLwrzrV0+w7+ohF
c2CpqCwMK9tyy43mX0J5adl+lqLhOGr/plT2dWNUn3VrlTMpHHswSe91njRD
PpqyDayKD7Ept+OXPaI5Usm2virQ9xDzsLTrsjhYItvL8weUb0dgJs5bpdl6
1kg+u4bVnC0Sb0rm2e/944CUuJb8hg5E4yw3B4uynVvIWed8b0RjNBY3Y8ot
03NFnN4B4lthj/DB3KeWlbLu6Ct1tGyO8GO8uM3LVnXYE7WHcA5T1D/GXTpZ
LbV7Xmh7Qe/QhlUMfp8iFdAwfhs5Sdgtu+3F4OhvH/zTL/gi/ZDUAZO6WGy/
X/vOveI7yNp9mUkp7AnmTb6hLEl/Dw3XPWld1YnDtKekTx9RvY9U3hWJOjLE
4/Wv64rUXgGoUG6E4NEej7lz7lBOCgWis2bDAZLfE7BaELG7qicIBf/wVQqb
eoodzENeJpNCkPv9KS252UQcqUDr+q9CKKIcS6ye/JOEi5kfqRj9DEOpdO6H
jX4/w/2zLLQnkh4ib1oZHjSRjGdXqYMTZiOQetiaZ2R6Cv5P2EVRiAfJrA1Y
pOL/AwjcNaM=
               "]]}, {
              Hue[0.9060679774997897, 0.6, 0.6], 
              Directive[
               PointSize[
                NCache[
                 Rational[1, 120], 0.008333333333333333]], 
               AbsoluteThickness[1.5], 
               RGBColor[0.880722, 0.611041, 0.142051]], 
              LineBox[CompressedData["
1:eJw9l3c41/33x/ncVlRGZRRZERI3IiPOKyN7JSN0WyH6ZpRRJKWslFHdMu6s
iggZCRWv7DJCsmV+fN723sLP93td9+9c17nO9bjOuc65zvO6zh+H3979vCOJ
iopqbtf/G/81Pd6gJ2x3Scjt28D5SaN2Fc7YY2EDgf/yqMqrvTyB2f/Pyyp7
lLzczu2yUK7hb9v1HZWmbQGHwTv/5mlBpVHkkt8uo5b7Y03pAqB2M/1coB8J
Cf+vXhJqQ+vUQnxIiLZ2H8PGazlQlvE5H3WdhNbeL8aoGSqDp3W8R4IbCfV8
WXnhU3kBZE0W6TYNSEhJp+REJKcdNF6g3eiTJKE9p7wZhpqdQetm1vkzrCTU
ySM9KhPqBt8ZcjQOLVKjH/dXbdWSr4OgSInM5XZqJHyIJSvhrS90Wl7sfJ5J
jfzSRRbni29DobS9VNUdakQk8iUdG74LrJUdzb0XqFEMOVvV6Mp94Inwmug8
QY2UTioQ/jPBoHy10jD3D2pE9q6JyPAKg493dy6a9VEh/W+lWslLEeC1nHD/
YAYVKuLOpX3uFQXzKY9Gz96gQszyxnaafjGQo/ZHUwOiQlV2DaCm+BTG3kpP
pDBTId8IjaOw8Qwkpj/9ZY934EQR/q34MRbUp0869trtwGC/Qq+cXxyIUYkL
xdDtAIlbvvj2XAIkFIzGlYZvw7GLck8rnV5Ahma1SQ/LNpyLPeXO8CsZvq4v
d3xI3IL3LvFCGaKp0GbMPcwhtgUaYXEH6i+nQV2ZRV/9p9/Qkf6cejr5JWRY
iJxPNfoNzjWxs8y9r2BOIviBx9gm/EFnXFBjng4nmgQ0jdw2Ifkck7f/zwyI
NtA9sW9tA5RCa05LGWeCrs2lvdeCN6CjLnCD0pQF8xc0vyiyb8B1BsWyf3Sy
QbThabhG1jrs114KPF+XAwLTyi9sz65DVniuKoP6O1DduF5i37sGpoykWb5H
eUBMen8usluD9ubsz8o++aCu0yq7MLkKpn+bP7S0LQBXxYujfbdWod2SZOGr
Uwj8tIbpwLSb58sRenbqPayKH+gbS16B9lHzxbyjRVC2o7uUdXoFTN+SKpoY
PkC3eeS61Y9lCGHVdhkXKQbnFeJgwMVl+OAbxUqrXQLZ9LI/n5CXgPjVXsrn
UgrqomXztjeWgEOd2/5M+Ed4ukRtm0e7BFpZ9owWmZ/grYRxoUHiItxkySy4
8e0zmDD5pew7tQhvfGYto8bLIPZ45KPK5gW4l8Eh0KuHQV/ZN23afAHEp5K9
Dlh8AaftHqvD5HmIpzllUbqnAqrmY5WYvOaBluerks2nCpjYMOALo58HT1lr
XtprlfChb1/mpaQ5+KU/R3p7tAou0/e8s5afA22nBxSjliqYtFh7W5g1Cx6B
6iz9b6shuUyoqrZsBp7H0SheDa2Bon4XqY2uaSjLr3ZYs68FcuS6ZMvmFJDr
HzwOVqmDPP8p6g6hKWAiqxezHf4KFipr+WlmkyC9RTOUvPwVJlW3t9ofT4AF
ew3jydZv4Gsa5MzRMA5Kz0+KCg/Vg5deiEDN0BjwcMZq8s43wBFj7p0CqjHY
idt25KRugsZbC3S2xwkY5nJ+wMr6/b99s81MKVCd0JzGyN8MG3RMt048HIW2
ff8M3uNsgaEHs/P+NWRQN2hxv5PSAvkfVhKm6chwtaGVyUa7FVZck6guCIzA
U622DFhoheWhuGvc54bhY81PNb7EH7tzb5lUeg7BkGrHAJV6G/jHPlltfDUI
DF86/Yem2mDxTyTyT9kASCp3c1T+/RNez/BZVKj0g/nHnsI0lXZoeErLbNTY
BxM90dLTLB0wLez924a5FwI2z+WfHumASd5yUT+HbmDh3pIMKuqExq5bjo/r
OuHlmcLcxtAuuCmax5Wq2AFyl1xOclh2g6uL+tUfn37CtwDebDvxHuCi3Ks2
1mkD66R2seztHsjeV19kO9oKZupVM4a0fVAb0pcsKd8CRhN5BYtMvyCjbfnC
C/km0IlO8nnO1g9WyIVdk78e1OUeKSpxDUDE1p7zViJ1wDtzJnCWeRBCleA4
nV41cFfI2J19OghxCTbdiQ8rgOuZmNpT9iG4QlNcIFJTBo4rUYn8n4bgm7b1
kJptMeRbLC++sxmGT5kOeq/O5sP2R0s9FZoRSJ2IlXP/lg46PF9eNb4ZgZA4
NsL60HOIDRTastQng2JAd07/jDkMDz00HZ8ngxWZ10tZ5SmWVJ/L8Y0dheIG
dQbH5y+xp8ts7XVHCgg20tUaxL/D7yNnBq6dIqDEtXX//ZAivFI4vXbljzGo
sdnJo9v+iBW6p1gv/xiDK2JJs1+OfMH+25NiNqnj0B98S9QjsRKXC06qWXpM
wNGS/G89O9WYSnvC2hQmQVjq6+2XOnVY633N5jf1KcisLtIK31ePo3lTE1R0
psFcViQnK7sRdz68rVBoOANp8alNQWLNmHfFvOu46SwcVn6n+6a6BRfmxSsZ
nJwDjTlP5qjRVmzuRB/BkDcHojqCHiNrP/DmEe+eSundO97D/vjOThsuKI6c
yOuah5Qbgh8Lldqxq8mbjaQ7CzAgs2DL5dSB+WcrGB8fW4RBiujgZmAn7nrY
e9i/fhFqY5s8Qh924SjhZTEXjyUw4CYJNoZ0Y83K/Urm7MvwqiNEpcK7B29f
EtHV+LwMBrvCa1n04onC1ec00SsQf3979cmVPtyxp45c5bAK91edtDydf+FK
m1ip+6fXIF7I+giY9ePcIsc7qkzrIHynq0dWbgAnMMk2UA+sA23MuIU8zSAO
saPhrCjYAG9mL541p0HsWdx2+W7IJhjajLR+rxrEnFYRChdif8OKyu3//JYe
wuXbqvtF0regweTRk9H4IeyYtjG8WbQNR0g5nrA+hJnOFRQ31+xA+UFb92zj
Ydy9dKq21ZUKBX+Kjil/OYyza6PzPi1QIVY5o5D12WEcGDeV8NqPGp0hoi/9
lBvBQrL7nqmKkVBO8nw/V8QIrm89+Xigm4RcPrtujHeOYHc3g5Db4X+guO/3
K7d4yPggk3sglwIN2jEf/rp+iYxLM6JufhijQRw0mq0ecWRso57naRJHi2qi
x9kpTWRMM9TiOqdJh1qunVRo3ibj+sa72x7i9KjS2kzBWH4Ux5T8+WSehQG5
0E49T7k6is1fDQpdX2ZAMQkOo57xo5gnOrp0oXsPqpmSvuVQOYrJ/kj/Rjkj
+odp9QEVMYqznOcGF9OY0DNmjswqegr2NEnx8grdi2LlPQS4hCi4gj2Rd6tg
HzJO5pbZOEfBbD1/1wf370c+p6VZzC5TcL7BV0V6WhZUVDjC1hRAwRfzNKIb
ElhQeMPCw7GnFExiqxqN+pMVpbhVqR7NoOCsG0jpQi0rqljWuNZWTMHn28ui
Oa3ZUJSOJ6dNLQU3vrRfOStwAP2teDDkWwcFa1ynt746dgAdfKIXEUimYIyy
K57lHkSsyppF67MUrMBsfLzc6xASUfY3TFyn4IJfy48IRXYUMMMh/4GawOLZ
CQss1BzIu2OdFMlA4Nd+YKFYx4HYui8HWO4nMK82uczhMSdK+DO6WvsAgcNT
Mq5VhXEh+wU9pnBOAi+suvIIPjiMmNlb2Ae5CWxtKNEUFHgEpTjrX7rLR+Ca
9Pnbw37caHRrvDpakMCS2+/FVX14kG6+7ISkMIHjTG/2pXoeRfJBtmRvEQKT
cpQeUV/jRQf0YzK9xXb7u7spOanyIRV7/3Y3cQI77MF5ut/50KTMWS8ZCQL/
TGMWlrLkR5fEab83SxJY44xtIjuFHx2fdNbTlyLwh/Y8lt+eAujNRvGxQmkC
i7hThwxt7fIHs366UwRmD1ZmEi0SRNc3Un3eyRKYNvFWtMd/jqGwhs9SmqcJ
vJRXdKhEUAg1iSUxtMkTeKR2PmGnRwiN3fe/Y6ZI4Na+k3yaT4TR/t87zD+V
CPxlweV1pPZxlFaFAvSVCSx93uXvMEER9GAqKJMRCPwy/0pw0JYIcmw/KlyD
CHyI9Yr37U5RJDegPRSgSuAQD2dHn3wxNGjEfFtWncBrzU6mHhEn0L2uNbsp
jd19FHWdqF6Lo/6QnDwBLQJ7v5b0jS4/iQw5GNIsdAgsw3IwjK9LAvHvyXOP
1NvVz28tLm9eEikozshVGxBYsNbRtTbqT1Si6NwhYEzg7waGYe+FpZAlvUHM
PRMC3+yUT08rk0JGqqseg6YETgyVf5F+QRqNnZf4ARYExqfln2VNSqNyM1Gb
ZEsCDxOnI3KDZFDnGxLXjjWBGdakM5q5TqGYzw3eNjYElmCQqJrLO4UOixRS
fbEjsAmn6ACrlizSmlkr5btMYEbkrlPiIY/ETYqn+jx29XMuKvorXgmp1Q2Y
JQUQ2Ddqk4+2UgXtxA+sX35I4OwwKyWrV6ooqa69uOcVgV9oK1AKCQ10lk4W
O2ECRzJyxOw9oY2+R/3DuqdnV3/d7w+Snhgg8XudKuZ0Y3iyRvUM55YxYhZW
TB2WHsPKTkflhvIuIOJW74m3NmM4im5DMuuyOaJ3Ee7NezSGvdikd37KWKGj
fYLlUY1j2PKo6/cdkg2yaE04MLZ3HPMeajU45GKH7PnfNJXqj2O2I9c+ZBk5
oJybij00UeN4QyL3ys5FF1R/NzXikN0EfnPdxbZ06xoq7z8rW0U7icWt2LJL
jTzRcF88WSlnEjNnx9uVyd5A0iU5TAfkp/DCbz6OisPeSMHsycuq6incrv+m
sXrHB1UezK3VNZnGJUmSQV/JNxFDto1l5sg0jv7xOfCVnj+qydbYiH8xg6/Q
6QTcfR+AwtnbA30sZzHfi6vKEvvvIna6kQzufXN472npM9yq99Cxz/vF3Nzm
8FrLmiKjTxA62GXtK946h4++DWCgCD9AtztUrKz/msdqwaSOis5g9NVXL0F3
Zh672IS+fBEWinpIQnMzdxdwpMJez1sK4ajVodpRkX0Rvz8Qo2I68RDlthtY
8+cu4p7pQ3ulEh8h+vd1z2K1lvD0CmNI3PRjFNF7VY+9agn/79lFUYiTKuUj
Oyzj/wN/NYOr
               "]]}, {
              Hue[0.1421359549995791, 0.6, 0.6], 
              Directive[
               PointSize[
                NCache[
                 Rational[1, 120], 0.008333333333333333]], 
               AbsoluteThickness[1.5], 
               RGBColor[0.8200000000000001, 0.07, 0.194885]], 
              LineBox[CompressedData["
1:eJw9lwk0FVrbxzmR4UiGMhQZiovM85RnZyh0UyrXkJtQCleGTEmRTJdMDYgr
lCjJlVnFNmQsGQ+ZMp1BhnCMGT/fu9b77rX22uu3nr32s///Paz1iDm4n7tK
YGBgmNvp/z/+t/FZlHx450pAN5qHz02dJemlOe0uvPs/puiR/d6+PvU/XtK7
SbZPobgQkET+mY3Lv7b1HKhu8UEu/40zw+Z8e7TgDqP2+xOt2eKQQFwIOeRE
QJL/ma8AZZHlMRIOBMTcsId17aU6dGYSc+UvEdBq8UKCwZlj8Eazi6RlQ0D9
1ctpvrUXYOSxen+KNgHpmJYfjRWwh6Ztc507BwmITdWHdbTtGtRFMRCGNhhR
r7AyRSXiBpSHcDiWfmdEnfdXLhuke4ELmxhmrmFEkvu5clPe+MGBPDlW7SeM
KCBbamG+LBAI05ksTi6MiJYq+uzIWDBwT9w7FYQYUQI5T//s9fugciiaGMjP
iHTktGi3f4aBj6sh3/lZBkT2qY/O8Y6E335O1683MqDTzRXG6YvRoB5G7X7/
kAGVCOUzJ3nHQYalutCPSwxor6a5/cmABPgoQvxxU5YB1dl/BgPtR9BnpdT7
aHkb/KKNDsHaY1hXN5QtTdyGoyV4Q/t9IpQEeW0qam3DyHetAfWAZNAYkI2c
GNoCgpBmWeBcChR1/X6P134LjlirP6p1SoPWtwk16hObcCJR1Z11KB3uZ0m3
7L+5CcXOTyVypDPhISq1ucW4CUaRybwtV56D0JxVv/yjDejJTmKcSX8B6Gss
iUVqA67VJ87uHciCSJp5TB9eh127zQvrLbNBXSfz4kejdUg/QfS53Z0Dze63
TwW2rYFORL2GkvlriFABzWHbNehpDFqjtuZC4ED/yr8zv8CLVbvyH9M8iNnV
96Xy3i/gNFkMOtf4Flh7VacHBH5B7t/5+qyG/4L1k4O8o4WrYMFOmBV9UACp
5sQeDa1VILXlfTzm+w46/c5z+tetgMUTyyiby4UQq9AU6GS+AiQbgpWfaRGs
V+dufBlbBgvRtxKPVYthNv/i/C2/ZSBRLBcKDpWA48l7TbB3J/6GUNPKWgrN
VwoeLL5egnBuE+cfUmXQqClmeEBpCUr94riZTcph63ZYuurHRaANkSpEnStA
se2INcupReA3FHLQ/fs9bLQEO14cWgDjXAd2q9cfoEOVdm7LawH8uV4X3mz+
CLnot8Ea4gK88p21iftRCc+iz125nUOHezn84gO/Y1iJCpfOU6CD7HS6N69V
NRgoqT38/mEenjKpWlWw1cAlNl0x0ql5YBZu0rH7UAN9S3ollsNz4KlmK8Ls
VgtM741nlH3nYOj0HOHNoTqwa7B7ocE1ByZOodSz7XWwkvx03ttmFjyCDLm+
v/kEB4Mn9ie6/YSkZCZt14h6uCBgltAbOQOV7z45rjo0gI/e9j8f3kwDuSU0
JkyvEaLTeAPbSFNAJBuW8RxoAu52pJW7ewqUN5lG05eaoFT/+sOpY5NgxVfP
LtfRDOU1e9h0bv8AnSQ5acnRFrDv4JVdS5gAYYHEkyLzn+H4yBuPXwU02E7e
uirA2Arx3KEjZb1UGBO8FsrN/RWoyckzmJkKn1LanrOLtUHgiwzxbG0KdO35
Z+SeQDvQRCJ2sfqSwdCs3f1uRjvImMXviy4bB9fPHUQ7kw5ot9riZ+kag0fG
XTlA74AcXixOWR6F9/XdBqKpnXCJwyk7Q3wURvV7hhkMu+CukdFEtcUIsFb3
3h6d7gKFLSWjf0WGQeFYH3/tk25QkEgv2M4YAsv3/UXP9UhgKc/1okJ+ECb7
45VnuHogtlTMaduzH+6sn3inMd4Dq94czmcavgGX0KZCSEkvOMw4ByTL9MIL
3aL8LxHfYGPmONNYGgnU/3SW47fpA5cuv6MmIt3QfEckz162H1Zm/rDZetsJ
ts9IMnlb/ZCch8QMdnT9YVj38wzzIAy1/hmXq9kGZycLCheIQ1CVai7szvgF
TOOf+SbxfAdphkDL9MkmMFR/oK0jOAyZD7qI2vR6EPmpGzS7dwRa72JrV746
EKpRsT/+aASu300MjbCoBsHHMgaP+EZh60fCGoftB7i6HJcq9mEUXFvWj95a
LYZ3VksL/9qNwVOeGBWL0rew9d7mdz2mcbi2d7xHeDsTTIWrs768GoeTvH9d
3SBGQ2KQxKbNaTJ4dP4ItOYLxmOjURY/5smwKe7Ms6/uH6xgOPfWL5ECh49Q
zOUtX2FP59kGr6tUeE7WESfLFOLi2J/Dbqo0oHfenOAfL8PLRTOr13dNQMFP
4ssFq0qs1TfNfaVzAqyb+3wdjWvw7a0pGbvMH8CfO1mp11iHqw5PGdh4TEJQ
iJUrSaYBM5hM2lrAFHypyjra4t2EjYvr15sNp+GP8ljdLPXPOF4kM0XPdAac
n2xRKrpbcW9UoFbRmZ9g2PReok6qHYssW377zWIWVBUF5LIsO3BRwVMdM7k5
GF615mX278SWTizRrAVzcP9OVGJXVBdeP+jTX6s8D38FbJAm4rtxYVnsZMG3
ebDuvCvo/YWEXc6/Wnt2lw6m0nU9Css9WGy2hj3myALkxHv8dX3vN/wtauDA
7ZYFOC8fxWsq2IfjJJdknD0WIbJJdZC8rx+frOXUseRbgulCBU7FXQN460+p
U0Yfd/6t98+IeygDeLJoJYkpfhmE6N1sQYuDuIetkVznuAJTkUthofQhXGuX
qHRfYxXCdr0IvTXyHeeXXL2rT/wFDfRe9yQ8jFOIap8Zh38Bd4FRRaDxCA63
ZxKoKVyDpqw83vbcEexZ1nUlOHwdzgas/qnNMooFLkZrXUjcgH2VSZ8HfUZx
1ZY+p1T2JrTi/E/ag6P46vO1sfWSLVC71ePLpjOGiScKy9rqtyGmIf7k1MMx
3Leo2tDhwoBEmpt0vchjOK8hvuADnQEVlcQxiSuO46Dk6ZSXAYwoZLo339N3
HEuo7XmsL0NAuzlO2O5qGcctHXIxw30E1IhaX4jwkbH7DbPwwL93IfKjxaSg
i2S8j+geJKjFhNJS7FsaU8i4IifOv3SCCR2c7d6K6iZjO8MCz/PJzIgC4R6/
s1Ew02i7y9zJ3Wj417eqe1oU3PIleMtDlgU9oQfXCnpRcEK54sN5LlaUG5Z4
JCiLgi2zRiS8lliRul6sj1MHBQvHx1fQ+9jQ7u0hjhu/KJh8G52+WcWOHn0S
FxITpuLca3MjC8+JaCC+zmBNl4o9z2d4e0dwINPMtOqr1lRcw5cqslm4B3GJ
nhDYF0DFPP1PWsK+c6KxaSvdY4lU/M6sSZuFmQuFTrOE38unYusCo/jPKVyI
PLbPyKWOigk8dZQ4RW50In/cwI20k+8m0rnQwI1aQ6+UzJKp+BypMl7Algf1
nonNMaZT8ZcXDsvHxXlRyvplEGakYSMvFlvXCV606/DXG8f20DBGeTWP8/ch
tRObtWL8NKy11/y3Ku/9yHrIMUJOhIYLh5Ye0LT5UP5n5ZRCCRqWzUuhczHy
I6/XJ+IWZWj4ZQBYaTfyI7HacZWjCjQsYkKudIwRQEmHj78MVabhvzNy3Ooi
BZEqR9XBGjUapq+4CB8OPYBq7jNY7tekYdsz8q0hQQcR7zOd1kItGq7Png8c
CxBC/hyJV6q1aVhhq1hW31cYiQ+kV9jq0HCyhf9gpuchNLcSOZ6+w4S3Og8Y
3UTQHl3/b//sMN39ho6Tvig6OHSTwXqHHdlwwamvokiw53TqyM563c/3SirZ
iCHdH5LzsMNGupdT+ahiyFzhmWvwTv5SUgHXhqc4enWXgF7v7E/KnTF8dFMc
DWmULGENGuYLO0aULjmMpN1f995Sp2Hm1Fs7L/sIeqruOii+o2+xoGR/+WEJ
tG+WvoFVaHi8YT5lu18C6dr6fryw40fHoJzoyYeSSNs1I2lckYar6c4vY01+
QyUZ4WY3dvxTPuf8JPKwFJJp2pOdL0fDL95dDwvZlELytlOnp4/S8H7u6z6B
vdJI5JOVqtSO/+Ee1676vpNBpqft1xykaHi1zcnCI/ookqfHENMkd/Ron3Ji
eCmLmNjP8pw7QsM+LxX84qvkkBpnxYfd4jSswrUvUvSbPIrkuHH8w8550wNW
kwvmFZAcc0W1uzANH2646tIQp4jqJasWfx2g4a9mZyKLJZUQa4+SYagADfv3
amY/r1RCJIPr5Zx8NJwaoZmWfUEZZcwqrSfz7twvDc3HuVPKSDIMOx/mpuEx
mkZ0fogKknE5ypzPScOsq8o5bYKqaLW04YImBw3Ls8rXzRWoonDb4M5aNho+
LyA9zG2shoZtk++eZqFhduRuWu6hiQq6sK70GhVXXyspufRUByXdUlRhn6Fi
v7h1UeZaPSS3XeMwN0zFeZEXdS5m6aOIp5fGZj9RcZqJFrWIZoRswpr/Zc6l
4lh2/gSOoyaovqSoWSmOipVPfQ199tAMSU9/TFpwoOKpen1dgU1z9NXfLIyu
TsXHnA6pjxZcQP4bumnyRCqO272mkHvFEm3+xT+cM0zB3jzK290qF1HVQoZ/
8XMKtjnk8nWbYIc4FRzDtZ0oWGR/h9l+Z3s0Kj20qiVDwTwH3UpzzzoiN7eE
ysKfZLwmn39929oZ3Y87EyalRsavvJwvV2y6IbplvWbj63Ese5Enr+KsJ/LP
F5tUFBvHe/Oe2leq3URXZMskiovGMH1DlL/mgA8iXWbr5DIew6TTr7582vZF
Uz2iLEbfR3H5M4WQJrI/sp7rf23mO4rjOz8GZf1+G1FT/PVnFkfw9d2md4KL
76Ab0h/H/HxHsGia6zF5zmDk96fF246lYcyhoawrpH8PdWa0jt1kGsar7ava
7L4haKY7RLtZ4Ds+9OYOK1UyFN0jZhLYewexQRihp6Y3DOV0i8sbZwxgZ7uI
F2mREUjN6FPNH979OFaLw/OW1t8olK21n/l8Hy7mTdCzmIxCsy7TdHHdb7h/
Zj+HUuoDxOkpKH9LoRfPLLOHJ8/EoDrhwK8uV3rwf4pdFIecNzsN7dJJ+P8A
S8iCCQ==
               "]]}}}, {{}, {}}}, {
          DisplayFunction -> Identity, DisplayFunction -> Identity, 
           AspectRatio -> NCache[GoldenRatio^(-1), 0.6180339887498948], 
           Axes -> {False, False}, AxesLabel -> {None, None}, 
           AxesOrigin -> {0, -1.4870349889500014`}, Background -> 
           GrayLevel[1], DisplayFunction :> Identity, 
           Frame -> {{True, True}, {True, True}}, 
           FrameLabel -> {{None, None}, {None, None}}, FrameStyle -> Directive[
             GrayLevel[0], 
             AbsoluteThickness[1.5]], FrameTicks -> {{{}, {}}, {None, None}}, 
           FrameTicksStyle -> Directive[10, 
             GrayLevel[0]], GridLines -> {None, None}, GridLinesStyle -> 
           Directive[
             GrayLevel[0.5, 0.4]], ImageSize -> 100, LabelStyle -> 8, 
           Method -> {
            "OptimizePlotMarkers" -> True, "OptimizePlotMarkers" -> True, 
             "CoordinatesToolOptions" -> {"DisplayFunction" -> ({
                 Identity[
                  Part[#, 1]], 
                 Exp[
                  Part[#, 2]]}& ), "CopiedValueFunction" -> ({
                 Identity[
                  Part[#, 1]], 
                 Exp[
                  Part[#, 2]]}& )}}, 
           PlotRange -> {{0, 1000.}, {-1.4870349889500014`, 
             2.33214389523559}}, PlotRangeClipping -> True, 
           PlotRangePadding -> {{
              Scaled[0.03], 
              Scaled[0.03]}, {
              Scaled[0.04], 
              Scaled[0.04]}}, Ticks -> {Automatic, 
             Charting`ScaledTicks[
             "Log", {Log, Exp}, "Nice", WorkingPrecision -> 
              15.954589770191003`, RotateLabel -> 0]}}], 
         GraphicsBox[{{}, {{{}, {}, {
              Hue[0.67, 0.6, 0.6], 
              Directive[
               PointSize[
                NCache[
                 Rational[1, 120], 0.008333333333333333]], 
               AbsoluteThickness[1.5], 
               RGBColor[0.368417, 0.506779, 0.709798]], 
              LineBox[CompressedData["
1:eJw91Xk0Vd0bB/B7L5UmQxmTMUMRohJuPLsMUZR5qHRT0SAUN1FJJCQqUYaU
KdMJr9JgiJMhUymXyCyZbuZr5hp+5/3j/e21zjrrs/ZeZ629n+9zttQZN3NH
ColEYhHPv+//Rmn9Ijc1nYIsb/FyCds26lhoa8hL/999OgrzVbD2/57WsQw6
dPVXGgWB/YbVmygkMDERfZWS9t/8KkjX1Gv2IFxzmXuNQJY0MIq2KPqn/Ld+
F5jkMSnhyRQkEhAeHJOlDmupzrSERAqawgTXS9lpQ2DRKZQTT0HyuwUaoNoS
Wr4fS5J6TEFV9m/fiIo7gNLr0E3v7lDQslSrd9Sv89D1WHPD+asUpNZPPrg5
3BXuH/TcqHWGgvY08t87lOIOdze5RO20oCChwMQPGrnXofGXN7liPwUtqCsz
d5TcAnPn4OVkOQoa8+gIDRu4A9rWiOMLLwWd/pYsG+h6F/pG4sPl2WRUL3Op
+Pb0Pfh8U0Ojpo+M9Hx22Vy/FQwj7zLCX9eRkaC5dtzjpQdw0+5QR2UuGTHl
Dndn3H4EDgnmadZRZNThoxjR7RsOV3/vjLe8SUYGzDd7XVEEpOfciC6mkdE/
5hrNC6SnkP1M+n64HhkJFxXfCCp5BlXj54NqdpCRn7y+GL9/NJSOylQ58ZBR
ZvbWxN3zsZC6rluZOUhCzXunZCyuvACxR4s5UpUkxFH0Nd19IB7SSF5PN7wi
IaEkM0EjlUS4uqHWN8mPhLIctZubLyXBvkHnix00EtLdsSP2QmoyLF+ufv5R
h/jeMP/Jue5X4KU+iimKk5DytXIeLVoq4GVUCZ2xFbi75FF2sz0Nnpl9YH5J
XoHme9uuF9llgNvFw3c77VZAmbtBYaUJgzs91EwvPmL9M/9OZJkJE8qu7Hs1
y9AsrvbEn5EFr8ccGuYClkEprVu//Og/kBuZaF6OlsHlRlxte3gOONDTeVJH
l0BPytDL5tYbkGgwcb/4cglEqyal653eAl3lnPPCsSWYcI2vNTbLhckiN1kD
jiWoEjjiVUl9B1eYkUNaeYsQ/2lG+qDce3g4yrG5ynURPM8m1X7i/QBF+aH9
HXKLcJbiQLdR/QjJE9l2tDo2mCVKiE6Y5cGde0bWHLfYoIM6S0Ld84FXsyv5
zQ427OyKuyAfUQDMBo04i5YFELl9gqc0txA0l43W/gxZgNViWz6c/PkJInuz
VkvoLMBUYfPJ2aki0NXV7JeanIfL0v0O47Y4kEWi/Aai58G93DuXfuoz1DS6
tPAemIfs6yT1q7wlIA9I129oDgYVgvJcSktgYWxonXj0HMh2bqReopcC5/Zy
/e8Gc+AQHlnkJFcGhU3p2I3ZWXihJ4rONpeBsMQJ143YLIwMCqLz78ohicP7
XovxLOiEb0LOj79AdKfmR6OJGXi4jxu5Xa6Atc3quftjZ6CzYy3yMKwETk7H
sAi9GVAOWIWuy1SBbUVhgCprGm4rkNFNUjW8fBJUx46fhh91i+DbXg3qQfYe
LabT4MhuZIqO1ECv3qFzIawpYMv+E5639BUyYtR5xZ9OQbhpsJYVdy04Hvc7
5UqdAvmbDj0s8e9QUKjIZ9s7CUUpWqEPVX5Ad8xjn4JHk7CDeT9WQLIOpMlv
TK5rTwLdZ2b0bHodnGwpMXQfmQD9P0ly780YcIbRr8sZNgGCh46dWs1mwMiV
a9zvVSZg4DX7qc2rehhscM+1a2RBHm96bbpJA6CMt09rfFhw/5rlqoWZBqCP
ion0bGfB8VaS9pGEn5CZ2WPt1zQOipBFjzNqBNdDn1rvBY7Dj2G7Or+tTUBK
XTYSkBsHj9jVO8+PNYFWCDtzLnwMhAxzg4xLfwF1b/Ahwc5RKJym9ag+bQbR
PvJpxV2jcDp5AwhdaAExeYuW/qAR4DTLj13UagXlFaHqpd5hSF92nOne2AYv
qxdaFA4NgyeHk8hxgXZIROVS5cFDoM/ltL9+awesNF1T9WQMwuaNTrTDMp1g
eCDO9ZfkIHTzOfmXKnaBsrEHZ5DnX7Bdn2v+QuQ3rJRcYinWMwHfuPuc3Yvf
EC8st5e+mwlyvLnXBKS6wTRFWYQ/dgDoa17/3VPRDXcijypN/+6HsuUke0vn
P/BbXujRUZV+4JuJZXjw9gDr8ItXmQF9QBt5oh/xvgeGTwt9SPndC1m9Iflv
j/fCLdHVjc0He4Hd5q9Uv9ILqVdJg8NYDxg13EhkveqDKHnxP4+Ee6A/QMX+
Lb0fYNHjYuv5PxCg3ivsoTcAXPcjgsaKu0GKGf1zNz8T2PVxLmZi3VAcY/J4
qocJ2TfWngjz/w0njlCM3+f+BYP+Nx/o7V0wv/hhjefdQfDlo50ZxzvhWbZz
mbrFEPTR1ta2Z3eAgI7uwEe7YbDa3PZM1bEdntZuWa95egTmybOnYxXbgN9+
QrnAaRTCwj4HrCa3QuRwtTnVZQx6E+YXfXqbYV2xKbVTcxykAoQDxRt/QfW9
/bXiReNgNfF5u0h9E9w32U6jIRYoeIdsyWlthLdfH6dwDLBAh8cogJrzE9qM
5ofSiJzuENwUJPmsATirHNSM90yCf/rlao0H9aBkUOM13joJIH3L2vshA6zL
1fBIvylI7UqwHXtZB74Hn6/S3D4N4sVb429c/wHpnzmMO75PQ2WdmJVqVS2U
jD1fjEieASociJr4/BVaxPdkHfaaBTk5o+eotRpYJt/sySZzkCL9YzGJj7jj
fc5x50nNw4DkUcvOcxUglblY7DozD45XRsuGGeWg2RbpJvt1AWSUTJJnrcvA
bJ2SZHs8G0yNmzabT5SAs2KzO+nNIvC3SYolGXyGQOO7X2RKl0BVt9gqkl4E
CS7KwkYNy3CAy8nN4mkBFDxsueTSuwLDEf0vqgY/wqBNaWfVDRIykyjgfXvl
PXgxhbhOcJDRgzfMZPVtubDK20V15AEZ7cu3CG9ZzoH+IIdCN+Ieb8stn2jq
yYSqZ1b6E8MUpEU7JhG4Px0yUox+0F9woEFt6W8Ni8nw4J223awJJ/qWV3eA
QzQBXMpUe7yXOdF0I9uiZGsMHK2XdVnMXoXiPfcziJ8a7OoWmb1NW42aPQcz
yXb3QWz85Hot/TWo5CovzT/PE9atxEtMK3AhC36pNNvZA/jsxp7dObxr0Rrf
PXa/Qrzw3q1yhs4zaxHJi7qUQQ3E6xUvnpRrX4dmp/NJOdse4bhW5pXukvXI
m4XxBIVF4JlGYwFxaRtQQUTwpimxKFxH/v0M4+dGlFDxU29C6znO4Lx5YQ2F
B5X78djw1rzE1a5KurwU4kUH9r80PTeWgLNpHHKa2bzo03smnamXhJcf7e9s
0ONDbEZNbOnlZPyhdnWUaxsfsjSQ9JV0eYXb7Mw0Xeu+CSX98ZixPJKCs7Mv
qxVrbEYzHHx5w7qpeIKqEr/HymZUIXJq7g9fGq7/bmRavoIfvQ3wTAj/lIYP
qmf/ag8VQFvqXgSuO5yOP8x3zQ+3EESp5YwKMzwd371f5bnBFiG0Cou7EiaZ
gTcXj91i/xZCA4Nbzuy8moFTS6ekqB3CqIxOcl8py8Djv8xX3GgRQfkSPgPG
qzCcUr3sXNC4BQkXF+jWaGC40zcOvgWGKCo12pd61gHDq39wfdD8vhX16eel
OflhuFLDxhPeNWJo+WKWzKtYDH/ctImUXyGObHcqRodkY/hUi1DKXKkECmxL
I1GLMTzTlVs2jiaJtqw7ZhBTg+H2449nCzskkTXjspTdTww/qZW1xsNLClHL
7OuDOzD8eEC1kMJmabQotPXJuV4Mt/3eJ9+dJY2sHIfF7/7FcBthika04Tbk
MPBQxGoEw63OiBse69mGUotfhCqPY7hFppbt6tsyaGtoteXRCQx/eG1o/Tk1
WdR6V71AdIrYj04cXtIvi/g2xqSfmcZwTi4TD4nncqjEIKPFaAbDdRhLcj7H
5NGzmvV9w4S9Y7NbWzm2IzV2mCdtFsPfnaU91Mjbjiq3Owb+Q3if4OiG8aQd
qOuOCu8U4cKqWw/SwhTQoubPOrE5DIeb69fRvBQR36+YfeqES5VigwXP7kRS
E/m+uoQNfm9f891ECV2mOuQZEY45KUG1O6uMFqhqJkcIjzQLuPV6qaAu3Evw
3/kEhUDGvkO70JGCa2/0CNdc8HNeYuxC64UDWDqEI+8fuaB0URXlZe+r2keY
hgk42pPUkK5GyLpdhBW+djmERamhrlo10nbC3bWqk2SV3UiT/8FXCcLRdXcD
PCt2o11f7O8IET7W0CgwZL8HnQ++IM9DeO+F82NT03tQxqh08WrCoktzVcth
e5FRjonpMrF/1WvhbmljGmgq5YH2d8KGIzsETc32I6Mz6VteEj7lWPpp7i2g
WYupWRfCS+5yNhyCusiK06+Zj/Dh3KFjIeYGaH4qt/A9cf7RkzmGfI+MkPkY
d6IdYf3TemMH54+iQpXJMJyon3f/0OECVXN0p5MaIEv4R9xe8YZ+S/Qk527g
A6Lesha+rKHnNojeLhfFmiTq/UT8IPn0CZS52SNSlHBPXdETQRkaYnqvydMn
8tIdlM0SoDuguIz1XFdYGG4mvxwjaX0WNVFfhcQS+crcbSvuZn0RhdZ65U8S
+ctRN7Vf+OuCDI458o4PYXjrVpnvpTpXUTGD7TNK5PU8t8UqNzEPRHekxRgz
if5Y8dsvukhH13xpvpn9GO7PyvGobPVEFp+tTnL3YThPTxfmke+F6nUrT7j3
YLhGaE7JC8mb6LcX16Fz3Rh+eq9fc2WQD5K6fsnmeBeG3+80G2ON+qLNbsXd
lkT/tOjycXAr+iHrwP59lm0Y7hrtzZ18yh9RCmzSbVsw/ISBW+I7zgCUlryX
M6OJqM/UuT0V2D0UsYYfcRL9qJ50vPKXaRD6LP5ulTMDw2VMTY//nQlGF7Lm
xju+Yzjfsv7IQlwI4rGPe2T/DcOXX1PvbNANRZlNXA6D1RhOahJDgSVhyFRg
U21RJeF/B3qEIuiJH+K+YPj/AKEyY24=
               "]]}, {
              Hue[0.9060679774997897, 0.6, 0.6], 
              Directive[
               PointSize[
                NCache[
                 Rational[1, 120], 0.008333333333333333]], 
               AbsoluteThickness[1.5], 
               RGBColor[0.880722, 0.611041, 0.142051]], 
              LineBox[CompressedData["
1:eJw9Vwkw133Qd+W+c0Ry5SiiHMm934qiEMkjVxLpEAq57yOpVIpI7hKPUCEV
8Y2QI4Tc59//575vOV/vO/O8O7Oz85k9ZvYzuzuzIlecz1+loqCgmNvR/7X/
iZ5Q8DPOQCp0wZedfs/FVs3LGTUv+wP+w0OaC/HX0rL/Hy9pEj5Mn07tYLBi
puWkogCmVPr6Af///Lsgwv/SuPcOrr3FSsedIwolB82OBnn/F38EiPdJ0RHu
VIgvNOr+yxwl+B63hzbahQotZvEwiZhpwDJPTniKExWSVOBugZoLYOHjNMB8
jgpVW+V93CtoA90vq4rWDlOhLZEur9j2a7CIXAXtOaiQ/DDlid1RThD8ShbO
LlAixVausNPpLlA4luz7tpUS8d5LLVTO9wCRmiq2qX8p0ZqS7OjBMl+gsaJI
kg6gRDOuvY8iRwKh9vy9PFMTSnT512vxe04hIOnjHnztECVqFrtZ6r8UBob6
/Z1GNJRIy++IqYfvffB6+I6dtZcC8ZzXSHi6+RAKntGg0QwKNCpxhvSv/xPg
y3vLKe9GgXr9pJ+TAqLAo8/kd8dxCnRq9ONRJ/QcFi5pitWxU6D355U71ihi
gM9kfGWubBv2lJR6h5e9gLPXrZrf2m1DkKT2Pq7gOBjXFGR5ybAN2bkCqQp/
40FONn+SK3ILOo4uihnfTgTRjrv2D7i2gLqkLtNlJBlMh7KGviVvAm+aEY/u
4VQQT5jmviu7CTlXNTo6bqZBkiCDXuD3DTh58GD89bevgWf6JfUHkw3omOSy
XCW9gfttbE6dU+sge7eCTdX6LTQem/0q5rYOIZuuP3x6MkD3t3WkwdYadITt
9ygx+xdabuMsgUdrIMvaIrXdlgVXvWWbzPatQciL4D50IRtGRv6Rbf34FzoE
5Z8FN+WAjSgjYaP7F2QySNoVBu9hbaw5sY28Co7eCfU9UR9Ao1uNyL+5Cloi
Op6mvh/hV6KHlO/SCuytXhBtts8Dc56bnIshKzDvlFyvZ5QPfVeOWQxxr0A1
91nPn2oF4GeRYiD4bhmSvy2LnpD4BPq4/8Sdk8vgbptW/429EMT3cckU9C2B
LZWNm6ncZ1BsTHcKs18Co1ShvfNGX0DghcGi3vwiaKK+skcuX+FPJYtxQ9Ai
HOpPuC75vAgEHmRaNHMtAp+/BVt5fjGkcDWESLxbANp9/IWWf76B7xcnuwSt
BVgs7rBcWSyBVJ9DugykebglOmwzexEDM3MZy+6b8+BS4ZXvduk7OAuKcguv
zEGuB4XSHfYyaAyQLpwPn4NxqfAvjuVlcH61K+O8wByI97Go3XQrh6vX7K8y
F8yCTVR0ib3ED9hjZZ45azALiVp7kW3HD3jMtjqa0TkDU+M86FpBBTBILBeP
TU+DZhQncnhaCT67p7oMmKfh8TFW5HyrCib97PjM5Kagr5cBuer8hBd8J61j
rCZBNnQX8hCrBstVxavxTyfAX4oS+VDUgAodbzJd7Tg0/t6AgJ4ayBb2OBvK
MA5X11tH907VwudXJ5LGRMdgXfx91JfNOkjiDzWI0hqFKMP7qias9SBkL7bw
13FkZ89syHOCDcAT9ik2J2kYStJVHz0+3AgehJYDahuCg6MR8dzCv+Fet3vy
Oa4hcPNbnrbN/A0Xf4U6BV4kQHswTeKTURPIhqTVH/cgA8/pc5do15vg8+Zh
NvukQRh5tx5j+qYZeiLTJa7Xk+ALe2Z9pn4LjJ70H2ugJkHE3Qu71pZbQKvB
P1f6+ACYd1FonE35A+wvf4A8Yz9IQ45bgm4rGEit3HJL6oXGSbPfQQJtQKl7
v7lorBtc42kPXZtpg698rD70p7qAVyc/XK+8HZzbXQ+ezeuA4iVrslxMB2RX
XLSMkGmHy6+Zgfd6J7w13nujv7AVaIy+xm+odsGtrlwqP/0/kLl1dZnE0g1x
LtK8r2ebwZ3ans+cuwfOqOea2ek3gTa9vXqzQC98M9i61ebeCLtZ7K3PiPUB
lAlkKbv+AhKHfXC5dD8k5A/aTkbWwEWm/POJfAPAc+yWqEBlFWAWBTuzxAFY
ne2q4uetAAn2/LvcIiQo6ltmsQ4uAze6d2OKVSTg8ShwcGr8Bj+20qwuOAxC
2/Y9R6aBQuBYjm9yZSfD97djA1tyH8F66pn2809kSOxTrNYIzoAc4sHXPHMC
4gILqUMl4mG9O1imeZuAV2tJevOBnqDb4p0692YI/jzNGWRVeoCHQw9b5bkN
g30xP7O9UBoOVSL2uGqNwAvfuH4jsRwsMhr3R4FrFGRpTUpHmvNx6Uv9p4vk
UQhQ47t8vO0LtjhLpfcpfwz4dq9Y7k8pwX83CuncQ8bhzi3bMxz8ZfhFrsMP
JeMJoC7jzyo/8wNza54c+Ww2Ce/MdgWZT1XimHp+JpXLU2Aal2H1/lY15rKa
ly2yn4b2Y9Qk9bpaHD1Zc17NcQYCPt7ff4KpHjOWGqr1qcxCwXiOUI1sI64J
U68XLJkFy7BY/7ZXv3GE/gFrazQHxXMRRY3Pm3Be3dN06pE5CJG9epxc0oy7
df9OZETOQ8ltVv+HbS2YptpGXk9xAWwk+Di4+v9gmVO1nrNdC5Ag+dggs6MV
/1Mhj6N37s4+lxfHTSvacMCJV7tUDiwBfWspJ+/rdpz5nVqvt2EJOFe8Zn7e
7cBlM682nr9ehnPsmRnuLp24U1Ax54znCuwiVPv0LnXhOf1fVpT6q9DLn776
WrUbM/jZsX4R+QssPnKv8+h7sEj2RqnT8l/gU+lXiKrpwSrd0c7idWuQosxv
reHfi40YZYR7ktchPYX1cqJkH3aQ7nCh+LgBM40GrB1zffieXkilWPkmsBkm
HzfL7scpjrJ7dFu2YFjCIfnEoQFc9LjzpiOxDdJa/ub1PgN43LS8r9qbAlXP
zNZaVA5gz1FeegtqSpQutRbjxEDCu7wc5aYeUiKTSLsaLx0SHg63KXZWp0LR
VwKLpZ6TcPULE+35SSq0+xcnMdVGwv+m6za6JVIj8+naM+5cg/hhgYbZij4N
YiaZx17RG8SOP+TIXls0yBDJVkPAIDZoFnfcyN2F6tZrvR/mDOIjJL4Vf2ta
1Eb61vWpfRDvm7VkUtWmQ103NryYGMiYcTtZaEmKHvnoEJ4NimS8wkJW+MDO
gIL7GLsyLciYEJDQcVhmQGaHnw3J+pNxs/QNS4keRmTsTa8xmEDGWDX7NqmM
CcmkljsrfiHjbN2Z0IQMZsRoyCMZ8ZuMNSU/LTf9YUEXFpTkvCbJuInG5zod
FRty+oEiwmgILH9H2DGJlx1RpQnPafIReN2aWkIllx3xxpJthaUJXGEw3Nei
xYGcWkojnqkS+LFGTaxTNweKmTkaM32awKaHsg0ZXDjR2eqF14HGO/m5t+RL
lXcjl7EDv9wuEzhFTobLdXs3Ghi9gpUdCKxdMLUkWcWF+rU5VOXdCDyulNve
84gb7R+wVy7w2an/1elrlDEPWjUf96MKJrCC+uFXp/h5UZyOpfOFcAJ3lM74
rg/woudCIlbtDwmsVr4oota7BzWFxzakPCVwcuXfKu9OPiRRHfIiOprAVDVb
DkWt/GgstZtMiiWw/S9qjrWmvYi4/u5aTjyBaxrpC1UaBFCP3kju7kQCy7Sw
WHjV7kPP3WOXpZIJ/LSNk+JrlSB6UrEWRZNK4MVO3vTVciGklEtJnZtG4Gwn
VvEEa2G0ynO4Re4Nga1mn64U9wojMpOKWlw6gS1Vc+hcPUXQFUoderkMApuH
1vBK7RZFy+Plsh8yCXyxYUiSlCOKUn1GLQWydvjcQ6Ucp7MfeXi3Bnu/I7DJ
FUGdc+T9yGT9o3ZDNoGNs1Uv0vqLIc8lNjP+3B2+7k4w2cmLI8pmuhsv3u/0
o5mAy4bF0ZKUCS3LRwLT0Ou7Cr2SQJnugo0BeQTWbNqU8DsniUbYJkZm8gns
FZ/b1UV9AEn/fCl06ROBC2ytHyt/OYCe2bfS1RUS+BjPNPNs2kFklK8e8+YL
gYurfR9mREohDW0FOb8iAoMPE6O1pzQq+pOsZvKNwOUy8fd5bA8h412xC4dK
CXxq4ABdg74MOlnIEUzzncAvLYXUzGxlUXJ0Ia18OYGnOridCc/DiJEpLtK6
YmdepO41HTt9BAV8L5GIrCJw7fUgh82mI8jd+FBXUTWBoyPOXpe5IYdM0g7E
8tcR2DqL+6oVhTzqjzXz864nsFRdv01krDzaDPF50tVIYFK93ALlYQU09m56
UK2ZwHG/Q0LdqxSQeFeQXeIfAp9raeWesFJE6tXhXNttBD56/drM4pIiirNy
1LPtJPDezdXqrcij6JexT/7PbgLL3Y1yzphRRsXRDEw3xwisM3WQx9BIHTEd
qbPmXCHwpavl31bzAKUkVOZ9pxnCmy4SptQ8J9El464YSqEhfCZ/4tyD86dQ
ZXK/40WVIRy38EGH44kuYuEwU680HsLal7VmTvw1QCbUGb6HAoew1/DEmSK5
82jA2UqrKXsINyYcFWwZvoBsRMPu5XcOYXHjgLmJV6ZIO8IXWmiHMc0zwROU
ly2Qotm79E3tYUz+XfKMR8waXVNxm0gKG8ak8Nw5bjcb5Jxxnvpz5TA2ktx6
KfyPLQqlLurWph3B2QoXBZ3/uYH0KafS97WP4A9KhlZrY46IdHrVI9xrFHcJ
iDWUa95B4ekxNFmCY/gaq/Eu532uaLBS9XdSxhhe3A5S37vhhnR//gi0kR/H
wXMfXH92uaOFk1e0ZkvHMRu5P8v1qyeKPdzBo6s/gZUffShLFPZBzhzX+lpp
J/Hlo0EdP8P90Jvsj6cNfkziiD6jmbnpAHTaM6Q0O3gKd57koGaVDkJ59bfl
JrSmsVOcF+vrS8FIftcDFmrGGWxxyjm1gCYUPei9U3OPdRbrLNopVmWFoZ6R
oBtZ8bNYKc38Z7thOHLY27Jqc3AOixkamo8t30cXXGXs0ormMMeW9tRawgM0
U0i7bW0wj7feqQUyn3yEHHHfk8fEPKZo24fulUWiop/c+Z+dFvD/Pb/oCdqf
Ht5cv7aA/wcrfng0
               "]]}, {
              Hue[0.1421359549995791, 0.6, 0.6], 
              Directive[
               PointSize[
                NCache[
                 Rational[1, 120], 0.008333333333333333]], 
               AbsoluteThickness[1.5], 
               RGBColor[0.8200000000000001, 0.07, 0.194885]], 
              LineBox[CompressedData["
1:eJw9lwk01c0bx7miRbaylV2WyFKUyvZMixAKKXtIIUKWsiRSSlSyVbZeIUWW
15ayNa+l7LJ3bTfX/YVCdtn97/9/zvufc+bM+ZyZec6zfOececQuuRtfITEw
MEzT53/Xfwfv+fdl+S4kZBLAuYXfrEszqyCrOvD//EPzn1uLTXr/53lNJ87l
wR/OJATW21l2kBhA+6fJcpDzv/vMEOC/ZdduOjdcY9/MkyMO5bLZHqIO/57f
D8zFCZS9l0hoV0jUw/gcFWB6XWGtfJGE5t7xsoqZa4Cl9Mo4WJCQtDJPB9Sb
gJrJz8JsVRKqsy7IFxC2A25wW00QIKF1sV6/F98coThPu4VljREpDTMe3xnl
BuVditbjFEZ0sIv7vna6J5z/3bxFp5IR8T1IKT5S6AMJ72OPPX3GiJZVFEZl
KgPAQcbtRoszI5r0Gnj8ZOQOlDLFKq4gRmTblCb5wO0esHJJpLPyM6J2CedP
gfP34WCdXOrCJAM6eXu/qU/AQ3AfiwssrGNAvMYaSZFrj6BCOSEmIoYBjUqd
pmYGPoWWOEKvx4YBDdzeF0MNioLTW9Un78gzoFOj+YfcUAzMx8cbjS5uwN/G
R8jLDM/A+YNpk1b8BvBXfPIPrXwOFYYCnqtqGxAsrSXEfTcObuTI+U4NrkN2
rmCK8lIC/KpmobhdXgfyoTmJc9dfwtZYdsrw2BowVTRmeI4kw+yXhzQBnzXg
SzXi1VVMgeFUroRu5jXIuaJBJjunAvdpjwvEi1U4ISOT4PQmDaY1tGN55VeB
PM5ttUh9DUGnSfePf14BhRs1HKo2b+DTcsFApN4K3Fvzqr7V/xbGvs9UVHQt
A/n+Hp8K80xYaRIfjbBfBgX2DtmN7ndgI35J4OvcEtx7fpeCTLJBs8/ivkHY
EpCFlaLvtuVAuS1Fe0B0CeTfUrVqzvwNrF4+7OfLFsHVP6m5PyoPitMNeFSO
L8JJMR1f04B8mHizIEBq/gMCdbPi7Q4FMGB9oea25R+YcUtu1jcqBOpIZLPn
xALU8ej51qoVwVUhx+C/7y5AcvmC+HGp91BYsVOFRWABbtqnNpdzFkOK6ftB
/eJ5sCfZeZse+ABMzg7/iGvOg1GKiMCM0UfATxSI3/VzoIkolY89S2BuFxvV
23wO5L4nOUnHlELc0drQ2+OzsCvQkqOqsAzKhbef6b47CyxCu4utOsshU7Cp
yVBwFubKyFZ/5irA7mjm2aqPM3BNfNhuygxDnP6ZL23HZsCzxq/Q++I/YDaA
g4iWacj1YVDx4KyElPKe9nKbafglG/rRtYrO+fE3xeemQJLCpubsXQUaSYeG
qY+mwC4qtsJBqhrqtqv2NUpNwcuTAsieXA3n7ckFV8MmYeIXL3IsqgEuUkxC
yV+/QTNqB3KJ/Az+1061yJVPQMRhduR+7Qtdh/5iWtRxoAxsRV46teDjwBPw
lG0cFEKYkY9EHUyWVj9PRWMQKMuIbjHUQ6HGpR9C/r/ga+sqBPXXg3t94JuM
kp9wZaVrVGCiAZpaq11EOkZhRfLvqI9rjfCyOTCCPDcCUYYPVc+zN4Pjs7h0
Y+ERkL5lR5sWboG1fWnlfGeHoSJd9XGE4lfo3cgilT/4ATKjYQk8oq0gdNU0
s7+GAO/bC7/tM1phZwPll/BWArSGUqXeG7UBd53cwrw0DXi1z15kWWmD8z6/
aIpnh2Aka+WZ6et2IKlGvtUOpMJHzozmDIMOiBaM560pGoSwGybMywsd8O2v
GA5X4jtY9DJo6L3qBP/hktNe1yiwD3K8k3S7ILzCoHWQYQC+jpu3Bgt2Q8W4
pLK1fh94JbDIOU52w8u/ZsiDGT3Ap1MYql/1DWIPJ4eY85ChbN6GduAZGcKn
GoqaI7vBNm078Dn1ABl1fjLf3QWbjEoSVlV7wS4497x8fgdkrF9ZoLL1QXiT
h2OYSTvcZHLYZcHTDyfP5ApG5LeC1hYH9XbBATh41YOcBy2wk83B5rQEBYSr
SCvx6o1A5XK4W7XvOzR5qiV0mtaBGWuh8ctdg1AQf1jz0dPPgNmUL5u/HISH
NP46zqEqkOIsvMEjRgXq2bdzfQb/gPfmrJ8Hv1BBa8+WK6WOpVC9nmpt4jIE
sxpN0Zl+RcC1kNDmxUkD82foMiU+B2wmorVi3tOAIh5SVVWaCjlEeEmBBQGK
Y3wZ3UmRsNJ3V759g4ALP9I/IzEXrNvhnzL9+gcI9Hu47kl4jodDFK0LvIeB
JnGDJ6XvDQ5RIfi9To5Aq6fYctLvPCw2GtepzD0K+j7GZwrki/GneIPIOdoo
8LjjG5cUy7ClHkn/feFP0LI/tZjwB+Ol1eLNN+/9AsHq7xaLJ6vw81yXapVz
Y9A05LLW6V2DeTRPjHwwH4cOeSsWW95a/Kx5N+tR2wlgFWHmyYitx9zWMwql
Dr9BOtGxYe9MI44drzdWc52Edu05TbEDLXjbJ0M1ytEpUPWJLG6WacX199Wb
hSum4F27iWaJfBsOM9hrY4OmoVRQb6ecZDsuaIxMZxqZhqf3mBdiz3TgPt2l
sbdPZuBFTEREtEMn3lRnp6R/cBa0Dvrdvu7WheVPNfhO9c6CnFkLr4VjN75Q
o4Rjg+dAYaz4ykXjbzjoeCLz0b3zwJ+Po732k3HGP0z6Ay3z4G5g2ehH6sGV
k4mrMWkLELt5Iv/Meg/uET6Yc9r3DzAaELx6P3vxtEGTNaPBImgKF9rU1fTh
rbcvs38UWwIR29dH1qL6sVj26ie3hSWg7P/wh9F4AB/ti3WXbFyG8sumRp3M
FGy0TV60P3kF8oXz71jkUrDLPrInQ/4qRPReC7jt8x0/0L/3WaJqDXQWkwK9
+AfxK1cFft2OdXCgLKStuQ7i0ogeZ1diA9Qj6+6vlg/iX6ZVlDp/BiQ2tSS4
wUzFvqN8WyyZGJH1XCX7A10qZvZzPTDxiBGJKY85MT+k4uFQuzJ3dRK6fYwx
ibGdiuuen9eaGSchlscRzJw8QzgzXfer90smlFJ8LIdmNIQfFWmY/zHYhIJ+
NakKhA1h1+oDNL/1TWiuMDH7RNkQPtMu6bqay4wSZpVf9Y4O4f3UXX8CbVjQ
yRtixwx30LDQlBWrqtZmtOd0R0rpcRretpEsMi+7BXnrKlyKdqXhP2w05TzO
rchJpS4kOIaGCUEpHZeFrUhUotpI8D0Nt++7aiXVvw0pHMtxJtppGKtmX6dW
siJx876LehM0nK07GZL0djvS5037VrSJwJrS7xfaOtlQTHOux3URArdtuuW0
mcSBZCpem+uoEFjJQ9T1Lz5OVMXsYdSsS+AVGyapo7mcqO6jqIm/BYFrzgxT
Ok5yIfWl0a0fnQgcoVH/wq2PC0lqGKR/9yawqVy24VbPHWjHpcUTGkH0+7nX
lD4d2Yk4PuT7JoQT+NUBeW6vjZ2o95iHb20MgbWKJualv3Cjr1HpGzKJBP6l
kvut/zEP6g0O3saTQrdf4lYSdY4X9Rc+smpKJ7CyumLiqd18KOROiEVoJoHJ
nyYDVgb5kPCVVhOvbAKrVc2JqQ3wo7e9pvuO/E3g5M9LX/x7dqGs1xfMpPMJ
TKpfdynt2o3CbSq3XS8gsEMTE9dymwAyt3k9q1JI4PqvW4qPtgiioaHZ5Dg6
y3ewWfo1CKGy+g/6WXSO7N7BUPJFGJUxKBrcofNcD1/6YpUI+mtJd48knbPd
2CWTbETRUNAjs9d0+9ZTkX/KBkRRWmamJAudrVRzNnv5iqG2VEV1Sbo/FiH1
fLI7xZFd/p5s2TwCm7X8kKbmiKN06eo9QnT/TflJR+J09iD12zIxjLkEPn9J
WOcsbQ8KFwlK7qPHey5b1YwlUAKtMl9Yzcmi5+vGGOtlJUkkGtZxUvsdPR7N
JFw5LIlOfUvf3ZdB4E1bDLxEEqWQ3fSsgMtbuh7a1qRun5VGQRparov0/Pol
5Pb2Mu1FD4J9B+69JnCRvU3EkY97UXPKkXW2NAIf5v29fSpVBrGKIkkpen3K
6gIevX0ii5Q0uyw0kgkMt1i32fjuQ3fx4Pq5lwSukk94yGsvh8x0fAyd6fU9
Nbh3c4uBPPLVjvK9E0/geCsRNXN7BWTEHbBP4wWBJ8g87oSvIhrvTBtciqXr
RfZB22Ht/Uj2GkdGcTSBG5yCXdba9iNoqA7ziiRwbJiek/zVA+irVh5efUJg
m3c8V6wZlFDiqzbhB48ILNv43e7JCyU0uIXI5AgjMLX5wCyjojK6EO17Mu4B
geNa74Xc/KKM9ETk2cRCCHy2o4tnzPogCr9msuldMIEPOTlOzs0fRHU09/L9
dD0LrC3WrT85hKTKC9M+BBD4wI0o97eTR1CyGte9N24E1pmQ4TU0UkevRgts
E20JfPFKVfliASCrdyPqz40JvOYpZcrEewLteCKd2HqYwKcLx86GG59CTI/M
ZkSF6P7M5ulwPdVFOunnjoWS6O/D9uTk8aUzqDxUTfJwNw37DY+dLj1gjGxu
zfhLvKPhr0mHhDuGTdBNmeMGZwNpWPJc0PRYoimKWs9M/GBMw5uihY8z2lqi
gka/MX9eGqa1VkTzStigrHsvBN/3DmFqaO40j7cd4mgdFXFIHsJG0uvxohfs
UaexL+3J5SGcrWwm7H7hKnqLIuR2Z1Nxnoqh9fJPVyRquTsmXpyKewUlWqo0
PVDk8d6stsRB7Mh+jtldyAu1hivV5isO4rmNYHWBVW90v+nDUxz+Hd+dzvOq
7b2JYH5zYWEJBXPQvr/zKvFFFPORCbXxAXzkcV7lS9FbSPVrYpzjz35seyiY
TP8JI8Ekswbn8T4cRjGanP4dhL58cJFRne/FPSe4mNj3BSPk4OBaz9SL3eL8
2NMu3kV5vovXWfl7sOUp95SiTSGoNvBKVenAN6wzd/ngl3f3UcNqbTAtpxur
pFrUfjMMRRzPnm+1etiFJQwNLX4uPERmLYIci9c6Mde61sRyUjjSq93W/9Cy
A69nqd3ZfuIxaiwkhw6ca8cM3ULoQeUTxFfEVaDk2ob/1/yip+jJ5tcdahGt
+D/MMIgV
               "]]}}}, {{}, {}}}, {
          DisplayFunction -> Identity, DisplayFunction -> Identity, 
           AspectRatio -> NCache[GoldenRatio^(-1), 0.6180339887498948], 
           Axes -> {False, False}, AxesLabel -> {None, None}, 
           AxesOrigin -> {0, -1.4044216759003871`}, Background -> 
           GrayLevel[1], DisplayFunction :> Identity, 
           Frame -> {{True, True}, {True, True}}, 
           FrameLabel -> {{None, None}, {None, None}}, FrameStyle -> Directive[
             GrayLevel[0], 
             AbsoluteThickness[1.5]], FrameTicks -> {{{}, {}}, {None, None}}, 
           FrameTicksStyle -> Directive[10, 
             GrayLevel[0]], GridLines -> {None, None}, GridLinesStyle -> 
           Directive[
             GrayLevel[0.5, 0.4]], ImageSize -> 100, LabelStyle -> 8, 
           Method -> {
            "OptimizePlotMarkers" -> True, "OptimizePlotMarkers" -> True, 
             "CoordinatesToolOptions" -> {"DisplayFunction" -> ({
                 Identity[
                  Part[#, 1]], 
                 Exp[
                  Part[#, 2]]}& ), "CopiedValueFunction" -> ({
                 Identity[
                  Part[#, 1]], 
                 Exp[
                  Part[#, 2]]}& )}}, 
           PlotRange -> {{0, 1000.}, {-1.4044216759003871`, 
             2.33214389523559}}, PlotRangeClipping -> True, 
           PlotRangePadding -> {{
              Scaled[0.03], 
              Scaled[0.03]}, {
              Scaled[0.04], 
              Scaled[0.04]}}, Ticks -> {Automatic, 
             Charting`ScaledTicks[
             "Log", {Log, Exp}, "Nice", WorkingPrecision -> 
              15.954589770191003`, RotateLabel -> 0]}}], 
         GraphicsBox[{{}, {{{}, {}, {
              Hue[0.67, 0.6, 0.6], 
              Directive[
               PointSize[
                NCache[
                 Rational[1, 120], 0.008333333333333333]], 
               AbsoluteThickness[1.5], 
               RGBColor[0.368417, 0.506779, 0.709798]], 
              LineBox[CompressedData["
1:eJw9l3c41f//xs85KFISIiIjq6Ksoozni5RNVrLKKKQyzzFCtigVGSnrg2SV
TWS8jfokK3t8yMhIOuaxx/H7/L7X9f3e13Vf9/W47ucfz39vfhtngzsEHA63
8K//P/+rhq4dJvlsAtIb6TPPN+1Vikdl9gL/4ymlt1r1dQz/41WlmlQZ94Es
AqoSHv+sQoODdfM14ays//Z0kOC8b5j0L4cSLKK88gWgINbpQkQmAVX/514C
5k1EWZMzCEhGO1ZZo+ACvPCguBalEdAHV7VaPXNF8GF/YfB3KgEZ6rGpVH8z
gkW22SGrKAI6Ya2laXDCGhbKkr4dDySgl28i3f/ut4fkYULSmisB7etpS7oU
7QQhbYp9izYEVBO239Yk0w3UGVWpDEYEVLrgVaRe4gkGxhsqw4oE9P7G7N7F
el9gPmfRtyRCQF1j4llxvwLgvPJheQ0WAtKJs9N97hQMafPnceM7ePRNI3U1
bDUUmFya6j7+wqMr1P4kf99wmPE/frK1C49OU0MVE3afAmu6WIR4OR4xU6VH
Ch+9gOlWqei913i0RXXBJv2joURQhBYe4dEc9ethVxQD8iZubTM2eDRGPWG1
i4uDKBO2zU01POqmkgoj6uPBPnWyyFkcj75QW3HsQQlQ2ToHaqx4NNOL1zq/
+Qb6u3NaOBdw6MCHC3FGLsmgsye8lNaCQ+Ih90bdf6VCZrYN/2A2DmWLd8Rq
nEuDx3QywpVhOHTx9ezFQcd0wAeKcSvcwaFmWrpRh3cZ8Il/576FKg6Zu/CG
bIy/BVd97WY2QRwalCU/vXTrHWjUaTcXbu/B9b2KGN/hLFD3FbfsKdyDnr9D
E2tNc+C1gIpTiP0e6D83yMD158Ipcg1NMe8efDfmzVMxeg+SInwbuoNU0OYh
F4d0foC7+JFZnVgqfJus+PS3bgE8ybwjlX6NCrWLtc0j0YXg88P3k8jeLhxz
5pcz8y2C/t4z4U8KdsFtLjiz164Ygs1xQ+XWu9Byb5pFX78EZuz+CL45ugtC
s+oBrfKl0BpDsyzQsgP+DnlzasJlsMGU3YWCdmBg+pB5I3M5fJkqUZu8tAPe
Zw+ctpL8CFyqNVWHp7aBy2Pf5o5+BQR1Vb03jd6GqhpC02u3SghSNhHPhW2w
oNuLvxDzCaLwF4ZmF7ZgV3v7TndJFVQm1NTsS9+ClNh1GZeeaghZ0RKdNd4C
GKbQHFqtgajm+6lBjFtAT3/+FKMpBvQpu347RZvwm1M+K+RmHXB8Hr/TZ7YJ
bQVDlcHM9VDBZLNModuE4iu+rUEN9XCIzJF/qWQD4oe4RwOJDXCsdnI62mYD
fFxrlgKEG4HN9EvYT9YNuLX/Jm3AQCPQNjUtsn9dB7FMx4cRpZ+hYsEo9p3j
OmyoeC6+jPoCr16KrfUxr8OXsWC7pPt/wzTjZ9rHlWsQ/ShqOFP9K9woNDqY
cHsNLLmTDQoEm8DP3fTR3JE1OP0pp6kC9w2Mo19h9+tXYc2kXKlh+Bswzn7Y
3nFbhWtPVjLuzjVD14hzexjbKuRWSzEcobaAr1SCxmLFCtAuuDhVMLUBK0nu
KavVCtzkL+i+xdsOnRq8YW0MK1BhOCe3X+I7nGPUqNotowBD41E9E74OcNcc
2A69TYELw6X4vOwO4DKUltI8SoHVe5n8+ww6YUMsidRZtgxl23HK1tudsFor
mEk0XQbi0zDr6rdd0Ps8dZMetwzSxz0DOXS7oWX7GdUuZwmWc+3T3Na7QYiF
S8HReAmKL92ob/urBzZlfvxZpFkC12b1cVHNXsjSTS8fKl0EuysZmbw8feBy
TWcgxHgRzOp277Iv9sEPu0QnOsoC6MnfOHuosR9qTG/JaikvwOXy4mWa+AGQ
/LKiFhw3D3KShz5uOQzCF9RRbbEwB+Lv7X2W5P+BG6vkkUjdOeAXaYAZpiGI
sd4Jay8mQ5KCwIgf+zDEN7iFr679AQ6DIF/WEz/g4VQN8zmVP/DS/idXjtAI
cHRwVR+JnYWDfiqVSuKj4MOhPq1A/g2qGp1nHLnGoLFopcJE8zfgjfDbMilj
kBzjb8acPwO1NyWb9/jHgZZXU/Y4xwzcKRh4Jvt1HEJ17RzXrH4BIy5A3/n+
TzjoGG6hUjwNRddEjmYdmYCknpzXTw9Mw4209oGR8gl4k8Ic6XB3CqhLpCR2
i0nIqGO57dU+CZkqPFa6+CkolLopbHNxErRiPp8MezcFR3HNg905E7C6lajk
5DEN18IDm+N2fkKqjbvp9au/YHI2/Ooxk5+g0axJVGKfgWHj3Fc/KsaBIinw
Qnh6Br6m17O5//t38uvNHKby39DWkDXqHDUGavjOz2uhs2A/FdDhTjcGyw7Z
oyPGf4D3KP9BHdwopPes76VYkCHK+U/g29ofYIDU+G7ZzoExxdOREjkMNO/j
Ea/jPJhSb1855TgEJRzTVqMuCyBfV3tB1/gfKK5/U/ddfhEmcvAiATqD8MSz
oeMctgjtFGWdRf0BsBGfHXuhsgTDtHmHx637Ie92OI/d7yU4ot58NQL1wUqi
sJlC1DK066QdsD7XC4rdn+NZZCkwkB6ppCLeA6EHbLtnflDg3dC8tMDFbmhX
xjNjISuQQxdmy2TQBRzeqdpxZ1ahntc6/ZRnJ1gVKkbc61qF3jWJqpysDvic
+m7XJWsNfjhz31G3+A6iLw67efiuQzG5VVInog0iH3lN++hvAFFMomy2uwWW
HoybBQpvwqfCranpi81gbKn5PWx7E/LWEqwUK5ugUrvkcmTHFjBS0pk4r30F
HgXuiujMbdDjif3YvvMFTtUZPJb8uANed+2yUuw+w3nViOudTbugFZTDybzQ
AKgJE3L9hwreorUdoTH1oK29tsJM3oNBRqm2d/p1IObAbjPwCIf0dVIC83Rr
QSq3SCN7Px6dFOVLNxSqBjmytqRXFB4tVW53dZz8BB4RX2nMlQmo50Ha0HD9
RygVVulTXCYg9thJRYlXZUBprM7my6BB5o53r95OKQFJa1kfGiNa9A+5Lim3
qwicqUU607R0iF/3dUjluULITxTj+1ZGh/qVhm08bD8AWS5rOc9uH+JLEZXy
z80F5190aTva+5H2bfG/bnhnASXutp6OND0K7eg3Ncx4C56qjbvJnAzI7p6t
zihPOmwt87+f32NALEJPDnpiqfAoLcAMpg+gPTVN7qj6RMBfG6WPamVEHawV
F2ulEyCUqvhxrPgg0iolBzowxIECx+WHO2OHkGWiDseYXTRQzqkrHjt8GFna
4+I8n0WC8Vth3JsTzEhjrgzfJ/YYiiRyxrPKmJGTIZvf6cggOFhzprFM+wjy
y2KdrOLzAweN/LeNE0eQ2m2XpQBVD2jslQjrfMiCAi/z08+YuwDJstBQSIUV
WcmW/PR6ZQvCU+f4vRnYkL7iiMlmkj4M3C+Yb+1gQ3fd5N4bef2ojVg5W82X
cBRtsBbNqFrrYPK++RHEW+xo5Ejq+e33ZhiZ5qxJkzAHauAkbfur2mApTz8I
cs9zIK9jomyrBnbY2v6MJPGpY6iFLDRCuOWI6YUksMEwJzo46asQ9uwBloV7
HnmtmwtN4v1tJfa7YHu+wbQ2zcfRRLuJcCSNK3Zj08vXvZ4byW03tTxpdsUK
SU4rIRU8KPeKdUuJvRvGsGx7P77gBBKerWhinnTD+K/vL7Cs40VyD8sNavXc
MR7LXq+XDnyoR/qLm0uGO3bqsAjX2iIfitip2WufdMfO13tVmXrzI0JNfpTY
MSKm7N5sUYMXQIPZ4WJ9iIjpCHFT+Z4IoMRK8jEDayJWSK/75PXFkyicqa9M
IIiIsZL92Vl+n0S8rZdaExOJmMf3ovQnCYIoBEea/1lAxAaLJ87SqAuh5Nez
on51REwh/miVz7oQ6vir1P5ROxFL9VZTW3knjPofRqjk/EPE1hPiR0f9RNBV
D5Ga3l9ETK9iyrPFSBTRsa1ZVFGIWFa/DPPHM6cQsfhA/jcqEdtbC85OJ5xG
9ZfYiVoMJMyEvRs9HzyNrtVMCbqxkjDxiUNn3chnkGS21E1OPhJGU6h+/Pqe
GFpSoPF6LEbCBnyD6S+xnEU+S2f8euVIWL5G7SqP0DmkNuE5dvgKCbtnH/Th
0UkJFJh9oWRGn4Tt5QhZOZVKIEeFsKXKmyQshtzEcvOKJOI989z28T0SdkVh
X8n1Pkl05WtYi6EXCdt4etlQz14K0V3KleANJWF5QwEUtQ0ppFy6TDMbTcLG
5hJV9SKkUexB1eGyFBLGjvsYd51LBjmHY4mBeSRMi6Vr2jJPBpUJj5jrVJCw
s4q74VWLsoj200SXBMEDO+Igeobzgjyi+t7jPabtga28NGzz8FFCFPreTJp4
D8yC48PpCm8VlBtxdERJ1BNTvFM4X1p2Bd2Yf0OM+OSJnSgpKS5aUkeGMu/f
/tT2wpI1Xzpx6+sia1vKJ27kjTG5ysVdHtBHBdyTpd7SD7G2ahHKxmMjVJcp
8XVV2AeLpOfQz5c1Qb0HKObPuHwxwULjk7rrZkhU0G4gyckPqzaJXZ0rv4mc
ClQsOxseYbn+vyeuylsjww3p5CjGAMyzm76N/bgtGn5XYlFfFoBJuvLm21Q4
IH9CRmFcSRCGE69/JCn3AEna3dL4pRWC2ROLRHDDLuiBw/nSiolQzLqlsKDq
oxsSeFbrekDmMWYuUCjrGUNE38vIjUXB4dh17wJMytkD3a3mjojoisCudeSr
zWt6IcNmXsIDvqdYMucJxtj8hyjMgp6ZtTUSm7V51n6RxQ8J1ATLJpOeY7Lv
d6JHSf5I+9W2vxVTFNawVZbbQA5AHKL1m2/GorC7qQ8i404EoYGtYjezomhs
jy+6j6crGJnnSNR09r/E4tNL+d6FhqIeA3x+xlYMJi444Hj24mOkzbFDJXHG
YY2Z26Xl5HAUOJPYSZGOx8xEePeU/nqC9D8n0bZrvMLODDbTPMyORK/SlLsu
vEjA4u9P4RVXnqHjpBnbYbPX2H/GLXqBTjbHNFiefIP9HwagQ7A=
               "]]}, {
              Hue[0.9060679774997897, 0.6, 0.6], 
              Directive[
               PointSize[
                NCache[
                 Rational[1, 120], 0.008333333333333333]], 
               AbsoluteThickness[1.5], 
               RGBColor[0.880722, 0.611041, 0.142051]], 
              LineBox[CompressedData["
1:eJw9Vwkw130T//+RSEoSD7nvchTJkdgvkUhEoUTJkyOVFOXMrZCc8bgVue8z
RX0TFVKuyH39fyS579vrfWeed2d2dj6zO7Mzn52dzy6f+V19CyoSiTS17f+N
/5o2j3c4sycV0u1rv5J3uU15j+NWZL/Hv3hY+fbd1tic/+MF5a4ISurpbVwh
PFijSk2CrqZzZQPu/+Z3wO3YfQ0u29iPyiTUKY8fXm/4fvV0oUKV/6s/CnHR
kf3+D6mQjPZzFc18WfB3EqeNuE+Fcu9pvNe9ogQ6BkeUkmyp0AVdFtXKuouw
+CwLM+hSIe7rZ7X0ua/DqrR69coRKhQeG2T/+acVyNZ+0rXYR4Vof3yLPxFm
CzUBk9Fac2T07vHOv41S78M/erabqW1kVDLlVHim2BH6e4/FjWeSUc6lsS2F
KjewogTJiHmQUcuARHrkL08wcXxlYGRARuciLXWCbX1AeCbwmJU4GdVpJi08
XvADPU3VWD0aMlLf/Bnv4eYPommZg4y9JHR4008peuMp7BoYlBlNJyGmzWN9
Be4hYKTOKyHtQEKrm3aY8AiDT+UHmTtVSGhi88veeygCRG3mg78ykdDAJrfZ
BikShKSt+eeqtqB180FBQFUUeIfSG2Tc2IJPmw0kVu9oMHhL/hNLvwWjbeSz
x1di4excrhrbs03YlSsbedEuAVpcx5WfsWyChO+tfvtfSdCNP6t9SNqADImm
55pHXkLZbDLZWXIDFGLGFDptkiEyla3e98M61NPs6LdOSwHp91HspQbrcMWO
x3d58BUc/XODr39iDTrlxp+euJYGCqY7GcUc1sBwqzzCrScdXghvBRhsrsKP
z35x7y9nQlyWsrFg0CroBeunkH5mQSPyOmnOtQqNBjzZqhdzYH7swNW+whXQ
5hov8m3Oha5drgO3NFegjih/+1knH5wuTdkOUpbh/fT7+r6wAmCaanXDNsvw
110+eWO3QmiXuxrrv7AE9yd8Utssi4A5INGa7LsEX2+NMOvpFUPF29XUuQNL
IDR2xrNBsQS8u5/ESWQvgod19oSGcCnsoRlO9Dq1CB0jjFeqmcpgv2rKq099
C+AsueuwmdRrGPwe0PqP5QJwPKRdWdcrB0y1x8xsdh4q3lHVxtx/A5x383uH
vObBZMdWlGzEW+io7D44yjIPG9prFq3FFXDAnjFEKXsOEp8vydj9qISZQO7G
ErU5gJ45asaFd8AjXiosMDgLdHTHDzFcxlDLM7ApYTMLv9kV032vfoD3tVqq
J5dm4Ft+9xsfpiqYf6ekzuQ/A0Xqbg3eH6sgOMim8h7nDER1c/Z7OXwEO/5l
XomSaXC9927GU7gaVs/GHN6vOw3Xdl6l8eyohoyIxrLpzikQT7VxCSipgUNm
hjzHpyZhWdVxOjz0EyTgbt2E3ZPwacDHMv72Z4hUD92fLTUBYe6hPalnvkAe
TGj9MR0HU84E/XzBWuDMXk2fD/0Dh99m1paT6mCjMCnasn4MFo3KlD/21IHp
FoPhKP0YnA+cT7k5UQ/J5y5x6An8hqxKafp9m1/hQmTG7LraKNBM2dmW7/kG
PmcFbtrY/oKrfPmt13i+g/ZOsrtA0giUX5iQ33m0EYR4xA0r24eBvvqArhFv
EwyxSHO0sAyDbE8JOTujCWj0udfpLxOwcCuVj1a/GbyaT0U1OVKgdC1S5fpa
MwwwPmVZSxwCh6ePr1e+aoEVu24jmu+DcOygoxebTitkOksK2dMMwmyW1cv7
S62gQRNU06EyAEUnLlV9e/EDBE7MpCYx9MO9+jODolpt4OFW77KY1AuW6imp
PFztwEAtLaXzpxuMP2zcZJ1uB1Y/oZF8jS7QVbwkyVj9E/bHpojSl3TAqbKi
WeqoDoiu4NU0O/IT5KUYX69ad4Kh0Af75vI2kMixcp1R7AJ/ZlfZIN0fwCfy
EUb3dEOZJ/fV5tkWiD/J3/eItQfyB6XG83WbgU3f220/dy8wsa/o5bs2QrjV
EEemUB+w2SSOXXZqgN2PVN8oS/SDg0Url0lEHahpNovZcAyARto16oH6z0C+
SF6TSRyAuPAgNnmuGnh/Vap+i28Q9PwUKrv8q8Aiv+OZ3JdBOHEg/YFobyUw
kDz17t4egmu/iFOxk2VQeF7kQPo+Cuj9FSxqr1IIl15+7+growBtPvvQ3pR0
2Jx5EM9qQkByycjIsduxkKrKZaZDHoYWjn/2FGU4w9mIGoHHacPAH3e7+VxM
AF5YjVO2fTgCOo5PJ2oWXuIkc/vLhqd/gU3qkab9yzlYs17LQZl1FBo68g5Z
VhTjOSn+EOGRUUhldRzTeleOE2JWMveU/QYzSQO1dL93WIPcXLPoNwYnh6I+
0O2uwrPWGf19Bn+AYT0sdlSxGif/WNpKNBmHX3EnIkJ6P2F9pMF77e8JkAuJ
Jkau1GLqnCjEYzMJnoISj269qcfFbCNm/XZTINUskmS63ICLqmI/NCpOQ8wo
7/lajkYc6Pix6QieBg6/sz9OhTVhc4mxgRDVGZgLreRK92/G2Tf8uSx/zwDv
Y67vdEUteD5O2Phk6CzMpmRGLde1YqXWmihmuTk4+Gdq7mPzD+y36+/W0d45
6PwqshlR34a/q5CZsO883DRVtHMtbcdszknakWILsJurhcku4ic2K1AKuNWy
ABb3eeP1LTpwTVLahl36IozZfNffeb0Ti4bsvf/QbQnyFVr/9J7twkHuTiOu
esuwKhAzelSkG8/cGTT2El4Bw4UDM3Lz3djAVKvx8doKsC5zK+4u6cFvtItP
BTWtggFnk2qOVS/mOslZHpa6Blf8JxY29/bhQx/0n0i9XoclzNc32dGHj6sF
GDbXboCslwu3QHg/RrVY6F7XJnS6H8jy5B7A2tqL80zj2zqnO5tz484AFrdm
Ne9wJ6Edb5T2b18UWDqrUDNjJxmVbg3OvV0ZwPLj2lJOods67J+G+eUH8cOA
L9RXVKjQuYXONnrvQVwirNquNEuF/Fec4nd8GsRz1ZUZvCnUqCJ6qqGOPISl
rsu5Ul+kQYYq4y8X5Ifw3c3CcyM0O1BplXU4660hnBcnzltXugOx02YnZEUP
4XH59NlsS1pk/kJJif/jdv2vHS/XtXci6QaE42aH8FzkDd1zx+hQ7RuehEAu
CnZUq95IYKdHrwRJmjGnKHh1li9ncosefZ44ctHEgoLdX3oaw8gupPfCO8DA
h4LJ5/vpQhsYkIGYwJPFBAr221R6PVC0G7HoWU4ll1LwSbZTLusDjCgpId7+
cxMFzx05o/TX3r1IPapAkWWUgg1eCZNiuZmQSRrfG851Ci48mjmYXsqE5v9q
fmDMSODd78SqS7X3odDa9dDjnAS21sx7VU3Zh6Rzc1NoDxG4uu3o42YXZvRb
3kKEXYbAD0wLLgip7kfJd0h1DxCBhYeP8DnTsyB14pVasRaBO27nTzY0saDo
W3Kdxy8QOGBespI3+gCyrgjdq2tMYEW3vACHa6yo4YvkGRUzAo9TSxrVCrMh
BheZGFULAic+zRXknGRD84ayBz1uEnhxZ0q8xPBfaE2tzYdyh8C6vtEs0MOO
7ngOsz65R+B0UnDQ+VYOZDYdaf3cgcBbbj405vUHUZZ9SLy4I4EvrTi52Vdx
oguBlz1vOhO44IHtvG85F+q50SJ5zZXA9LN/347K50bDosr6XI8IzGe4M9/0
Aw8yQ6cXf7oTmMu0zSncmheJvEY3bDwJfGivCMfiNC/yGxOGPi8CH69yqrjs
zIcKFCS6TvgQWMW+3uQdmR9RMmI++fkS+JwQ5yZvID9y7fZQqvbb7k+nExij
IIB6BVPWtZ8QeP+4ByvzbwH0rdCjrt6fwA8bC5MDowXRRjDXURRI4M4iiiT1
GSGkPiJUkP+UwCejDlS4Lgmhz3LGjAefETjJWUNjPk0YjY9U+foEE3gpOqq/
/5EIog2xMTgRus1X+bDj14uiqN1lx7GpsG2+fsowvRY7hBgSB5uSI7b5WvTJ
SKY6jPJyKGkGkQQ2Ym1FwZ2HkcwDBRq6fwgsQWGUvD8uhoTbqaWPxRCYuuDM
QcMtccS3W178atz2vN186E4wSyIa+TCOgAQC52m+X+ASOoIMop8zlSQR+JaV
d667wFF0TtTAZOPldr9MITPbkqNoRXv98+lXBI4Yr2W+qi6FOKwfGYamEVj9
JG2xYbvU9j5sSXVlEHj56akLulbSqHFXqaxgNoGzuz3nNJal0Z0HZy1scwk8
MBGnphtwDDE3p66U5xOYlfQ60pBDBvl5pZdTFxH4LHPLiGm2DBo+7ZSsU0Jg
SaUN/4ppOcQcNfwyuIrA+6xFxdhlFVGi+ZbCj+8Eng+/8O2hqzKqYB66xdND
YBO23MPlzqpIVLhmt8sigZUsCiZLStURLdNExBjTMOYuLi4qnDmDYgzfU90T
G8YJWuG2nHo6yCQj+WGh0TDec08+8lSHHnKWkLOW9B3G3ypF5pafXESW2St1
vwqGcRAdm16enBFKH038p7d3GAsWGAjoLBkjXqSgtsU5giuNni9MlF1F7bqH
nkSZjOAsj9+U04rXUXG/vF5K/Ah2bKX7xnrwbxRLVg0R6h3BUvd48szLrVGj
eXA878tfmCRR5S4lfwcpWjLpCKqMYiuHQhFSjx2SGnmhWksZxde/FuRXvL6P
+Lrsbx68/Rtf4S+Qc4xwQMx2g2vHF39jQ+d8LH33IcJiXuKs3mP4fFOexqSW
E+pp71p/s/cPTmDnZnie54JWPaj5btb+wWPmz74rMD9CNJ2W9Ks+41guZz2s
/4EHispslLVSncAfV0uzPo57opLwtZIs6kl8M+lOUCS3N8rN/bTj/ZdJvMUb
1s7V4oOqMvW9v1CmcFRyCW+anx/ic8moLvCexhKCHTaSCk9Q6iBzxAnWGVyd
ulZSNu6PnOmLVhxyZrCxCM+W8otAtOvFO/YL6rNYrLOe2iUjCL1tfHZHZ2sW
R90eJivNP0MOqW/CvzrO4f89tygEiaY3fCufmcP/AQgxhxo=
               "]]}, {
              Hue[0.1421359549995791, 0.6, 0.6], 
              Directive[
               PointSize[
                NCache[
                 Rational[1, 120], 0.008333333333333333]], 
               AbsoluteThickness[1.5], 
               RGBColor[0.8200000000000001, 0.07, 0.194885]], 
              LineBox[CompressedData["
1:eJw9lwc019//xz8+En1b8vWlbMlKfElFGa9LZKSMzDJCIe2FIpusyoiKSsne
e9fNKpLslfXh80bqY+/9//x/5/x+95x77nmc+zrn+brP1x3nCtrcNLhMJpFI
k/T+/+N/G4dRQVnOVTLS7e+4kGnWrmz2bBC7/4+HleUdL9Wc/h/PK1uatzQP
O5JRmchgtSojCTjto6kejv+dZwKbjbKVfXT2I5uHumTuhxrHbmYBOzIq/0+8
NHTvei4uZkNGR3Seq2hlHYP5xTaLw5ZklHFb45PuBSX43ecVp3yejM7psquW
1xmCtI14RNoJMuKzPq1twGcNecZTW6K5ySg8OuTul057iDn+ZpNpnQFtbWt4
fSLsBtRozhT+6WdAH/2ZbU0S7oCQ5dsgjQoGlD/pkqOZ5wyL7YwNTyMZULrp
783jFW7Ag9e2/3BkQC0UyaTIUU8wUMhvWUEM6Eyk3dmnN3yg6s0J4+17GVCd
Vuy8/7wfvOsPs1mYJCH1jc7XHm4BoHjglW5eLQkd3PBTerkeDLz3HwQ8jSAh
1g3Z/mz3Z8C4YGXXbUVCKxu3MOERBq4+jDJekiQ0vvF1920UAasxLKJjS5tA
2eC7uE6KhDGJroVTrzahdeN+dmBFFKDyurl1hU2o2fhO4vB+CeS9bMYzlA34
1c5w+uhyNAgqMR67fWkD/so4Fml46w20ZPsXjv1ZB0nfqwN3R2MheCBBld95
HZIlm55r/fse/Ne++P1kWofjr34f73aMA45Xnm2/XqzBty1MAw6JH4AtRi2V
W3INLtzi910ajAexHBN5zZpV6JajBZ+wSoTrfPXSL06vgvFmcYRbbxLUUyJK
q9tXoO2LX8wnsxQItYh/EWW7AvpPDT6QOlPh558i/865ZWg04k9TNUyHd094
C4wDl0GHl5br25wBjfHn1EYFlqGOKC79cjYL7MZeDliVLcGnqU/f+sOyYb5/
PENFdQn23hSUP++WAxM+v4J3NSzCnXGfhHa7XOCSecUVfGER6q+OsOnr50Hz
x8t7vcYXQPi3pud3hXzYddz2xyfvBfBwSBvXECmA92XS4RzcC9A1svNCFWsh
aJ6zMrUsnIcHUn8dvChTBLYcN4SPKs8Dl9PW5TX9YmB9xKVH/jYHZR/Jta/u
lADBTVwNNJsDc6bNqGMRpbAULa8ZQZuFdZ3Vy615ZdDoFW427j0Lb58vHrnV
Vg5FdfVyV3hmAXpnGXfOf4Q70UGSvcUzwMJyVHy7GYas3T1FNJUZGNunkORr
+Rnqj17NIDVOQ0NWT4kPawXkJfnY/LSahlx1t+/elRUQPt0erDI3BVE9PANe
9yrhC0NgHDlkClxvf5z2FKmCyXhdywmRKbBittzi2VUFQXKPvXMDJ+FQguPD
wPxqkN96gMQUOwFLqs5T4aE1EG6O1V3Lx6GG4mP3+toXONEVyPdikAZh7qG9
CZpfwap6zXF4Jw0seN4YZB2ohSv8An1r6A8cLE2pLSbVAR97z5Dbw9+wYFKo
XNlbB3lnLAp2lI6BXtDchyvj34BxVyvNv/UXpJYf3rZnox6MSnTk1eZHYcvk
rRvFuxrgcfOUYBXfKFgKZrVa8f+AD78XU57ojkDxuXF5ZulGyDLXmZd7PAzb
qv7RNRFoAqNU10NWNQQc681nSEtuAj2lMK/kbQTMX00Q3GrQDHbJEnW+YlQo
WI1UsV5tBuLj6Fy17hDcC/a3Lo9vAdpi+jDVfRBkuZ29OM+2gl/zvYsOBRSY
SbV/f2exFVgMnp7/OjwAuSdMKxretYErp34L5Xo/3P6mOSim3Q63f/1NtiX3
gZ36hwR+3g544SBXOnWmB85/Xr/CMdUBrfkjtwJSu0FXwVRqZ1UnsD0VKODk
7IKThbkzjFFdcPaSWWd8eAfIy+wsWnHoBlOXfEYdnnaQTLd3nVb4CeosErWK
ea0gKFoJv3b1gB1b0HSRcQu8Vtzf/4ijFzx1qMvdeU3AaeDt9jdfH8iKjloH
qf2AcPshrhThfgh/xzlZplIPOx6plihLDgD/604OdYtaUNNqlnDkooBk5cSU
bmQNMBgyrB55SwEpz8RlqV+V8MlS5tum4CBIy/aHmxp+hstZXU/kvtJ9Ms3w
dLpfCttJnvo3rw3BTFdi+omAfMjRE/0naQ8Vbu7l7K8vzgDT9z+6+gupkFof
dDC6Jw42pu+/5jAnwBrlT4QNhUKCKu/FswzDgAX3jFs1O+DTEdVC/onD0GvN
PltwOgrPr8Qo33AagaFjVb1LOYk41uaumfGpUbB7W8L+sCsba33TvqfM8Qt8
G4yDD3EU4lmZ/c9ERn5Bcamwlz1HGX7zajllV+EYHO/9i5WrD2MNhubqBb/f
cNVyHo0fq8QzDskD/UZ/gPvEvaNLl6txXNvi5ltzGmj884E/fOtXbIA0BKxs
x2FTLcCm16cOM6ZHIX7HCWBSiaedo9TjPM6RiwO3JkEmTYR0nO8Hzq2I/tyo
MAVmfef06/mbcJBzZdO/eAo2NwycDgg1YxvJ35RnqtPAKBUgz8DVgtMuBfDa
jU1DIl/snmLVVjwXI3JeMXQGTHoHyetmbViptTqKTW4WWin9ATzW7djvL9vW
X32zUFXYUKZq1oF/qDCwYt85CLZ9aexxshNzPojViZSYhw3TEf46gS58MVsp
8GrLPDxZ/dNKmunC1bGJ67eSFoCz1cihh9aNxZ7tvuPktghJBpwDnR0/cYi7
y4ir/hLUcESX6OX04Onrg+e9RJYhZltb7KNHvdjIQrvRf3UZeK2ivzor9uES
nbyTIU0rMLLIkqE02Yd5FXmKwxJW4fACVakwqh+LfzZ4LFO0BuXOAvNPLAfw
UbVA4+badWg+pUI22k7BqBYL3/65AYun326Rv0jBOjoLc6y0TXDYQ5p8lknB
hxw4bLrc6e/k0yZF2gIFH07N0UpmZkBKm8tbfhwfxPI0HRmXUAaUVX2yOMV5
EDsFfmW8oEJGMXrd6T2fB3G+iGqH0gwZifP26O9nHMKzVeXJAh8YkVV6/kUZ
GMIy1nKujIZbkIQ7O3vy/SF8cyPnzMgWJrRDf27o76QhnBlzSKCugAmxkKO/
z7QOYZp80kya3VbkJRCqXbBGjx9ler+mw4xuGbTNqR6i4tnIS7pnZFmQOff8
iroxFTurVa2/2bcNXXrJ2ejgSsUrM4LpE5vb0LbSQDJ6TcXu7z3Pw8hfqHSF
7+KZEipm0BtgCf2+HW2VJfuTW6nYb0OpiJK7A10XCuCoGqNiRc6TD9coO9Gg
ZLNyDiOBZ//VVNq7ezdqmF5KrdtHYKN4EVI0Hyt6ttf9++tDBM6RThlMKmBF
wgsqkgmKBN7xUaKqQGcPCjLxpmlrE9hBKzO+iroHle7R/DBiROCqdmn/5ods
KOMFe32VFYHvW2SfE1b9G3mklMkGOBJYZPhfwQfb2JGtyXUnybsE7rqWNfG9
iR2Fue9s4XxI4MA5qXKBl/8g++Z7jS89CKzglhl4z4oDnTop2DjjQ2Aao5RJ
rQgnmvI+OnrhMYHfBmcc4JngRKo8p6RJQQReYP7wWnJ4LzpWuvTKMYTAur4v
2aF3H/q1xCvF/pTASaSnIXqtXOh6OtVT9BmBN918tth840Y6n2cKauhsuuzi
dreCByl8bIlmCSVw9v0bc77FvGj8hbX2Fjpvm7G9FpXFh7K9qTdq6fGCxsxZ
Fp/5kbeJ+zVDOvNatLuEOwig55U7jxTT9cR3i3ItTAmg/pJAh/UnBD5a4VJm
9kAQvTgjbCFBZ5W738w/MuxHvF9F4jTo+Z4R5tkQCNqPrjS8v2scTNdnORv0
6rgQelMr57KHvr6/aR4cbGNCyDTcL+hzAIGdGnPigl4eQI9Vnx+zp/vRnUuV
YtQURlpKO9eY/QmsGPVPmeuiMBLoznkb70vg2AcaGnOJIii5KPCCMt3PxZdR
AwOPRJFezlSPrxfdr+Jh53pDMTR2WuNKHd3/pM4jrEUS4og3d6BwhzvdrwWf
5DjyQVT6+q2irhuBTTha0dPug8hbKUcrjF4/SepOqTs0CeSVyOZr7EJgxmxN
buPNQ2h7Wn8QtxO93m4+LCfYpJBC/A8/Cr3+mVqf5nmF/0Um7xwCEm4T+Kq9
d4a7kDQaCEzzPn2TrpcifPFGvjRy8G6Pmb5G4AhaLZulugwSfN/d/YK+n9QV
t+YZd8igS+5lXMoOBF4KPnlO1/4wotEafYnLBE7r8ZzVWDqMiJSavcG2BKaM
x6jpBsqiQiORaBlrAnOQiiKNuY4girHUqS5LAp9maxmxSDuCmK8z8XqYE1hK
aT2gbEoOxXENOM6eJfAeBzGJfccUkJ6ehcF1FQLPhZ9rcHJVRg/FF1ppsgQ2
58w4WPxAFQ1ivlot+nlSupw9kV+gjgpD0hLLN6iYLy8vN2daE03Hww11gorf
aIff4NE/izhOpHJ6FFPxrtvykSe79NGcaKj4fAgVN5SLzi49NkSV5h8zkqyp
OISFUz9TzgRZ8q3ERR2j4gPZRkJnF8+jvZ8SjagrQ7jc5Pn8eKEl0jUwepeA
h3Cqxxj1lII1Gj2leqfPdwg7t7I0cHDbojjVwaIgbfr9dZs/06bYAXHr3WGK
eDuISZIV7jLy15H+nFpJCecgtr+XI0rqvYUeyXKleEZQsHV9dlZZ0R208j3a
E4lR8IX92XLOEffQQBXr42ePBrDxgyx8+KYTQoodauKZ/VivKVNjQtsFfa4Z
UdQe6sNv9vFtf575ELWfU3luONiLf9s8+XGc7RHKrniQv3+kB8ulr4UN3PdA
735uu5My9RNXrhSkVtI8EaOQU24v6Se+Ens9JJLPGzEJFUdlcXTjTYGwDt4W
H9Qiw7NQ19KJo+LyBRL9/BDFUNyMKboDSx7ocpQ6/hiJRYnRZK+146qE1fxC
WgDazpM0eUCrDZ8X5d9UfheEJN4cHouXbsUS3d8YHyaHIOaauw+EJptx1LVh
BqW5Jyh+H/VCgngz/s/nFj1Dp7TFYkevNOH/A5Lni68=
               "]]}}}, {{}, {}}}, {
          DisplayFunction -> Identity, DisplayFunction -> Identity, 
           AspectRatio -> NCache[GoldenRatio^(-1), 0.6180339887498948], 
           Axes -> {False, False}, AxesLabel -> {None, None}, 
           AxesOrigin -> {0, -1.402107960692145}, Background -> GrayLevel[1], 
           DisplayFunction :> Identity, Frame -> {{True, True}, {True, True}},
            FrameLabel -> {{None, None}, {None, None}}, FrameStyle -> 
           Directive[
             GrayLevel[0], 
             AbsoluteThickness[1.5]], FrameTicks -> {{{}, {}}, {None, None}}, 
           FrameTicksStyle -> Directive[10, 
             GrayLevel[0]], GridLines -> {None, None}, GridLinesStyle -> 
           Directive[
             GrayLevel[0.5, 0.4]], ImageSize -> 100, LabelStyle -> 8, 
           Method -> {
            "OptimizePlotMarkers" -> True, "OptimizePlotMarkers" -> True, 
             "CoordinatesToolOptions" -> {"DisplayFunction" -> ({
                 Identity[
                  Part[#, 1]], 
                 Exp[
                  Part[#, 2]]}& ), "CopiedValueFunction" -> ({
                 Identity[
                  Part[#, 1]], 
                 Exp[
                  Part[#, 2]]}& )}}, 
           PlotRange -> {{0, 1000.}, {-1.402107960692145, 2.33214389523559}}, 
           PlotRangeClipping -> True, PlotRangePadding -> {{
              Scaled[0.03], 
              Scaled[0.03]}, {
              Scaled[0.04], 
              Scaled[0.04]}}, Ticks -> {Automatic, 
             Charting`ScaledTicks[
             "Log", {Log, Exp}, "Nice", WorkingPrecision -> 
              15.954589770191003`, RotateLabel -> 0]}}]}, {
         TagBox[
          
          RowBox[{"\"\\!\\(\\*SubscriptBox[\\(d\\), \\(3\\)]\\)\"", "\[Rule]",
             "0.011`"}], HoldForm], 
         GraphicsBox[{{}, {{{}, {}, {
              Hue[0.67, 0.6, 0.6], 
              Directive[
               PointSize[
                NCache[
                 Rational[1, 120], 0.008333333333333333]], 
               AbsoluteThickness[1.5], 
               RGBColor[0.368417, 0.506779, 0.709798]], 
              LineBox[CompressedData["
1:eJxN2Hc0l+/7AHDeQmYpJanIiIykkrKuy8jKyih7ZCQpoyhCCWWEsld4Z1U+
skdJZavsjLKzokS2ZPwe39/5fs73/uc5r3Ndz/0813Ou5z7nvg9edNSxIVFQ
UNympKDYvP53VLatMks9I6HaZY6n7PodsnOaGw7c/3pU1lBR/xPdv16QLTxj
EvAlk4TT+w9fz9jYkBXizFPKzPxvnBqY3+vSuBHmWu266vaCGxJ9z38MTCfh
1H/yRSG802V7UioJ+zllpK+8OAnjyXZf8skkrMkdlaXSl4EY0aWD9ckkbMoI
4Jmu0QNsURazeUTC4t9ZZZocljCXpRHP7UPCLaERo+mfL8HLutS+DWcS6gjd
3rYWfA1acp95r14kobZ13j7Bpy7gci6Uao8eCcVc0qjO5NwE5hzx6l8yJNxx
N+aH+RtPKJoweUsjQMI/SjV25SN3IZDFwNVyBwknGmV71a74QsPs0q3VVUrs
1ivV+jLjD+qVX607v1Pixx6xKptbAZAi8HvgVxslGi5+N/m+HAyzRvP3dYsp
cXx70qKdexjkHNd6eTieEt/sElRZ8HwMfIWXua56UyIVD/WukzIR8K6N9uNe
K0o8e3Twm9taJByJdy4VVaHECJmylyXl0RBeUsj2XIR4vlr07WWvWGBXpxTz
20mJ3n11Ihnz8eD3gH7ZeJoCDzr9GdC98gS6dbt4Jj5RYDVJKJxyKBkC10CA
7zkFFqodeXpBmAy0MlWtdA8okIZV+fbLS09hiuIKPLahwAt95nrUqalwsPVE
X5EiBT7PuCVi0p8GviK/zVx4KVDUZs+UnnEGzMRs83Rb3YAintKXGl8y4bXe
I560vA2QGrrgqKT/HMiyzL2mdhtQkbIkCm0vILHzW14k1wYom8f8ltD6B94p
SvtLdq9D436JvKMN2bD1fs+KXNQ66PR2Oh9WzQGhjt3Xks6tAymdo6I/NBe6
6jqYRSnWoafn7AcB9zz4WF9/LTF3DQp3eLa6WOXDu6rqjraLaxCi+s/XNxoF
kHLIoPzd7jWwudv7jeZUIbynTSo917AKsiWMP7S5i8CpwdHslu8qsE1Jz8Yz
FsNkQLo4r/Qq3N0Xaj0vXAIMk4cuG4/9hQm1gU4NjVIQY7X0yg3/C+fcj6pm
Xn0Fk96yYQxyf+F1pk8ZRehrWBX8cOb8zArwdLaJGL0sA04pUt7t1BV4uIU3
paDpDbBmiwrbXViB+WOuO5imy8Etl0eBjmkFDrr8o/hS5x1ouu3KCCv4A5lf
nMv4jd/DoFaIsavJH5C5FaK3zFgBDHsfMyTR/oF2tue/6t9WgJyArvp04TLY
l1Tfj3OqhOVKVTdt62WgvDDIac9dBYzhB7xe7FqGmMW/pZLtVSDQUN7wvX4J
ZnW236TKrYa50N5Pfg5LoJ7DK94QXAMhD/LyK3YsQSbD6bnIS7Vw+6bPHa+y
RaC008gzVagDNunuh3G2i2BSbel4iLMepuSlDP/sXIQSLjeR6ZV62L2soH+v
agFYvIJ+lnR+AOkZqxIO1wVgKChM3fL9I6j0eRcW7F4A6ol+43NLn2CbR5mZ
YNk8bBygY02ibQS20bLvhhfnYVnveMMPtibImlzQ5WSch9kgUz8JgWZguG92
wqh0DtwGFQ7I72sBkaxIu0nbObj+18DDLq0FSowEx1+xzUH4zTsjvhqtkOFa
OatVOgv5c+mayYutcM5KrJbCZBZaHRtKXye3wdfdmgVk0izM/Jzl7lT5DKLr
osYM/8zAdjv2kJmZz1Br72bIbjADR0dgiTGhHZjx3J/nNDOgZWFrKaDYAbIt
t+eelPwGzr3qsTW7O6G/JHXXeYPfMP1ZrPniRCesPbXQrVqehnchbDQUb7qA
syjzMLfyNIQpr0k/Cf0CQSRLTueEKTCjHL4uafkV/N5N3DFf+AVHyupfdB3v
hh8TPm+f6v2C9Rsvv92g6YHuKcbuhdJJqO/RaXzI1AuJ457HJNd+QoT8Umka
ax/sME49EaryE0yfJ6S94eiHt0uhlQHxP4B/Oz5q5x4Ag2s6bh9mJ8BdalZm
kXUQtPY45y1pT0D/terj92IHwfb0jYaKwnFQeBp9mHnfN5ifmbXo3T8OThZK
Q7/ef4PBNycYP1/6DokHFuMbbYYgVaPbQeLVGHzoTdfNph+GpsCLltEsY7AY
r88YkjMMQdx+T+47jQK3IXWNg94IpOwRjsjsGAEttiIv9T8jYDPU6JOCI+DZ
YX1SOGkUWhp3pnPmDQM77bHDcVfHgPlph80K1TAUn9rgoJH5DvOFZ7PDzYZA
176B+TrjOPz0jeW7QrzX74Q4ysGecRCQYbjNcvgbhDTazqtnTcAdqhCO/URd
QhvHv7/y+AHrzUd5jjANQv1Ryu5Daj/hY4Nwz5dtA6C4blIuqT0JFfedak2b
+qDiU2mK5vlfoDT2sK09sRdk41j9LppMwTstHtMjHj1QZut0ye3iNKg5Smpe
t+mGfXtt+c6c+A2mr8elKk2/QjcFK5sW0RcU7v5L6he/QNz3iq2GkjPQI1To
dN6lC86W+70oHiT67PEGi+i5TlgPV1ZnfTALeWetq49jB+TZ0U85i8wBn0mi
Dci2g7VsY1jz5znorxPlVlH7DGysj8REPOZBi+7UcROrNvgwofM5iGsBGhIp
2JIDWsHz3S7X8doFUHhnJ6L8qgUq/b39FBMWQaKFmWLb3WagVf8ekeK4BK56
DwqTsxtBfYd26qrCMpz9NWz/afkThH8pzTfY8wdaOoTHDc0/QlfSwcrCyT/Q
JmN2XmWgHvbbBLVur1iBgvaW+Uq3OrgoNDfoEEWsi+ZXcjl5a0Ehsfft/oxV
WEyEU7Oh1cDLVJvYVLwGs7Yl11z2VMEW7xyPO3XrcErQeCc1sY6NTsUaHP2y
AUZjs3U6Xu9hWFQuwekGBToNaHHfefYWdMfF6T+sUmD8urNKnc8bqE4RdD/o
T4lGBV7+9L6vQXxOtclInIQ3JAXF9/CVQsaZyzyRoyT0DBcYyVwvgj2xAbca
o6gwKyXQQJ++EAJ/ZDbSKG1BZfddvboK+fBXuo4bF7dg3fTfFKP0XHAIG7vp
nkGNzOp7bQUMX0L/N+rG/PM0KJ20UcOVlQX8pC/yLNK0KMz0tEYq8Bk4cb8o
dTy4Fct+j9hKVqXDK3nPI000dMhaTFceqJkKJCvNNOFJOjytrWM4cpAM6r5c
e4Nb6dHsVT2rqn0SRKXOhk0UMyDtzfECKVIC9FdVU6skMmL4iP2P5fUYOP3N
Upr+AxPWfbX83Ps4EiLX110aFphRovWVHtPzx7DM1KSnzLIdl29GquRZhUJ6
4j6nZ5nbUU81UTLgVBDoCl0JppNlwYoeqncKRfeB4vWrDPt2FtQjJ3A5VfrC
S5WtlZ/sdyBlOcvZX2d9YACyFE+L7cQO9oCT/kZesF1Csy5jaScGlpJD4rTc
Qe7IjCrrW1YUr01vVkc3cOGLbPDx24WGS/aJaRvXIXWfhNa02m7crz/gn23n
Ah07u1tNWNiwSdfpCY2pM9AweOl97GLDDRMHi4IqJxAfl6o3bNuDu1dWFbr9
ncC6ZkVqooEdv3DLtXq+cYKIp69ybtXtxV88qu0BGs5QdecWz9ZKDrTIkaiM
4nWBWROJmJg3+zA25XfyM7HrcFBykZ6/ZD/qeg3xStvdAG22Iu/ivAPIuMTS
ffetK9ydvz575h9OTJVP764RvgldduwF9rpcaJLQ/ZuUfQscu5Yd8lu4sGhw
KtxT0gMWc4omxuwPoqzN6TaPo57gHeBiy0HNjRkOqaRUUW+gthQd1krmxh20
0gsb7Hch5PSkud9pHszQ0FPU2u8DrDue95Z+5sHFPqbVdK57kPjDxvDXVV48
7VfLKcbjC9nH3FaC9/Nhe6LFp2FlP3jncT9BsJEPK5/siGK194fWymjpD56H
0JzOSPFM4H0Yps/suyTMj1v0XOXZ0x/AvE6JN00vPy739AuplwcATUIdZ3qw
AEpmbahntQbC4vV8exuHw3iFcuuRYJFgGFN/UsSnIYjxG2J7c+49hA6+AIox
ESE0lLO9Pd0SAjXrLmczmIVRn7Ls0dE9YVDUZRptOy2M34v5mkSFH8Gkj4vL
ULMI3nws4h5Y/wh4hR9omuUeQUVhrSBdy8dg0pkg2P1IFHszXAVDFh+DGhpQ
ZZ06is/DZq9JBISDbdTFmfFnR7Fc8Tez/u4IkMwZP+kqLYYTNFdv132KAOYP
1zwpW8Rwh6b6ktDtSBgemq8IsTqGpgu8g+G8UVCy6kG7d+kYWgqE526rj4KH
uyk1MoKOY3aZfk6pTTS8FuqVuPDpBLLkG/ysfhYDE1jCvZXxJGYxZR7+1hoL
ASS2tradEqjm9TOupCAOBKrdfJ5wnMKTy0nsT/zjod6/86gdz2mUirwiYaSS
AJeUTw4eE5LENLErna9XE4CWLjps7ZgUDvA7RYamJkLmxwXZeklpnFK1dE6T
eQLFNGXVusXSGKl62zjd5wnUyt9VGxCTwcg4xdy9VU+g0/tMi322DDI+CC1l
JyXB6Gv684sCssisFkddLJsEC4vNPT5psihY7dpHck8CqYSN5UcHALcOhNy0
z00CHxDdnRIL+Dmfmqp4NAmGnXPiLtAh5sj1n1zakww0isoC5kqITU4xUaCW
DHfv9UYVViOqmB2TV32RDH/eO1PRK8gR+xB+T1PKFLi+QeNsXiGHy07UsdsE
U2BSJrG/EOTxGPVUpKdWCth4iqnTv5XHvw4vUoecU2Bwjea9KZUCztKW9Yb6
poDxnd7jeSoKeOrkDgOHyBTopMjP3BKqgHHSRn9801JA+94DDoPPCjhUSNbo
L0iBhpM7kv6cVMTQ8cCHBfUpoPIzkSshXhGTRKWqDvemQHUyf6r0uiL2i/fN
nJ9KAdTL5+u3PIOknUHjWhsp8GarzLM7NYQbaFgEtpGBnz7Cj4FdCYebhY+m
cJAhgmHCIsZBCU29RCOs+cmwzggyPO+VcJIhe977GBnsmaPYc3YqYwXdsXvL
0mTo2PZzQfKSMg4Uex/sViLDyxi3nm1kZfyhdTnRRIMMDzhJFSPdysgdfGIq
UZcMFpkhGa9YVXALP2Q+MSTDaVH2h6GaKli+PIaW5mSwo3P/4B2rgpcvDTy0
tyVD7PAXGschFTSIfR205yoZ6spPKZoLq+I5lzsVjtfJsBQT66PlpoqNMkd8
briT4UUnx4e7zGpYvH4jbdSPDKa7krfnZ6hhSBtPi1AYGbbrcRsMy57FOzw1
VDaxZKgMT09m7TqLCq37nP9JIYNrq8D3M47qWPmh78HeZ2SQaA6gPxmtgY8d
OrJsCsmQ2WSxc3ZAA/XMd6ntLiHDnqZT+14e1kTnlTm7tFdkCGjczmd/XRO1
nimZb39DhuWGcZFD5Zro9OYvp8lbMlxueH9yiEYLnbMysoLek+Hrp1hI0tbC
+oTo5YRKMlAoNk/z39ZCskp+wPsqMgi8oU7JS9dChvLY973VZNA6Ia0t1aKF
Z888M/xdQwa3f1woala0sEBHNfFvLREP1zPI3KGNVMsp0+t1ZBj2+DZYKKKN
V34xhsp8IPKtrl2uVNHG6Tfx1E4fyUCv/nem2UobR2wi+qI/kSHpRIBHn7c2
jm6hu5ffQIb+E7eejcRr4xnP9rWGRjIcELfr/FmsjbKVfw16m8hgJm6wZa5N
Gzlrzm/51kzcL65ybGVKG6uKzO17WsgQrXS6M1f9HOZw+vH2fCZD2AVBj0sv
zqFpwbyyRyfRH3YcBw5s1cEEbWOKmi9kuOvOWNluo4OHnPT6arrJcCtozSa4
SgcP66f0+/eSgd2bU+QSny4WZDYf2t9PhlfOcvPyD3TRezpf/s4AGchTdGOv
knVxOqjIq4Vw0JW2rqOluljuOz17YJAMLuPxHzJbdNGL9XikPWEjG6uyAxO6
GHDq86MCwvJDQtlRlHp4MP487QrhmNdUwdUcemjMMlAk/40Mk+E9dnPiekjf
4ZkbQFjuSoESt7YeRnkU7WogHK0QzHvOXg+tJaxWGYfIIOi1lVPogR4OM3KW
nSP8ttifnTpND6ViSrMjCOv8JrEOvNdDrmcxM22EDxnkzDfs0McTISxfbg2T
YeWdccdra30kp1boMo6QoZl/a/GzYn3UeX/MLoxwalhhdPTW88goojFONUrU
2zT8fjTwPO73ciM9JezMtPPnCYYLuBBuLc83RgYDdfldfg8voI8bCocThmBn
+MxkgGWHgnwnCR/6mHKZO8wAJ7K3W0p8J4OVkveCSJMBfuO5cOwC4eRKY5/T
TIb4MUTe7wbhXtnTTGfUDYl/t0UujDB72e447WBDjFuw1c8k7PXu2q+kDEMM
/bmNI4/wUFWt3K8KQ9TM4o56TVi5/kC0VJ8hHvvIkV9FmCK/MrJ62RBHh/t9
GwiXJthGaLAaIU1f2Go7YWd/+vBOUSM8Sv7K1UfYJY4urzjfCCcTRAs2Np29
tSVa3BijVbd47hsn7FLfpXneGClNizq5Ny0RMEBz0xjtWZw+CGx6Vfn72xhj
vPXioN+RTVfQTruVGqOrqRPdCcLjY7ZX1z4bo409r/spwmaMtT99p42Rd6y5
TJpwuxifPT2DCXLm6XUg4b1wjyvpnAm67D+RqUbYQn2gUyzWBB81swfoEk43
lA6p6TfBDOAMNiY8+s0x6dR9U9z/UtPyCuGFqjcXd+Wa4k4zs8ZrhLdk0PHP
fjVFKos+fhfCrAHnfzZRmaFzj6+CK2Fe+9ScLBEzvL76mP0WYZ/C0AcaamYo
77aw4E64b93dfNrWDDNeX6+6TVhS1Ubisa8Zzqtc8PIiHMf2pHrvMzNkYsuN
ukN4ebT9XFqDGd69SR3uQ/hCIeOAyIwZ0r23u+FLWDPQQzSg1BzZQvpFHhLm
Fp2HGbDAlmy+QxGEKyYog3oNLFCnus8/crP+tG3tdc4WyBCUZRVFeMNs/4GC
IAt0LHxtEE04iV3ILinVAg1UPiXHbH4fucIrrnkWyJf/QjaWcNZlGUf1dxYo
VXiwYtP5j2tdeBotcM3rLcZtzkdvOlHVbYFeWmVvN63uN2duPW6BhbfCTsdv
1rcW2Lll0QLDeMdyNi0pKZAnsdUSg3wFlRMId7vVBtvvtcQwU8auTd8usLZ9
ImyJ82nV5omEf1zwySors0SHEmuLZMLP+QofxspexENPZQPJhO3mxq66VlzE
9L5ysVTCAhXsWjqKVsi8MCSWRvh7qPpR0TorvFHVXrjpIKW/yzwG1lg2KyiU
TvjI+vOKPRPWuPLbt2vTbUUGQUweNni5Q+VsBmHXq7S6JAZb9BeTW9yMs/MV
cywl2KIVpVrQpst7rUd+Cl/C06q84pv5FpE7swfLLyGHV0b8preoV7p2aNqh
3ca2Q5u2WXj6q3naDmceTHFtujbJ1+bjo8s4I+54Y9P8KtZ91WL2WF+Yfm3T
ATOK+u/a7NF7j7fkpue8rQ1T6B3wr4un0qbNGf1MfeSvYh5rsvqmP8WlWl70
uIYNJ0Fj0y8jFr7e/+2CQvb7/mM3I3bf3lQ3tBfa/x+7bnrYE0mW/2/J7Idy
U4990Mn2f5znh5P/69YHyHDpfzwT9K+TztdyLe0J+df/OZzHsH/9f72URyY=

               "]]}, {
              Hue[0.9060679774997897, 0.6, 0.6], 
              Directive[
               PointSize[
                NCache[
                 Rational[1, 120], 0.008333333333333333]], 
               AbsoluteThickness[1.5], 
               RGBColor[0.880722, 0.611041, 0.142051]], 
              LineBox[CompressedData["
1:eJxN2Hc0F97/B3A7s4iSlJBRIqOoFK9XNr2NkC1UxkeDFKUUSiXSkhXhbZZE
w6rURWTvLSsjpLJXwu/d53e+3/O9/9zzOM/XPfe8zuuPe84VOeZm7MhAR0d3
mZ6O7u/+n0XZcu3hWj8G1PtHMEHgSLMq67rx+B7f/3hQFR9kvUz/r2dUg/hS
6rVoHtu8/VzKyorqvPbEXO/V/+TMkBwXtvUyzcJ/Wk97pYnCyP68Jf9LDPjr
33pZcKg0/BHkxYDdW1QOnExTAutSzZ9hHgxY8nJQlfGICiSa+i0nnGHAmpTA
rWMlptCrK9DAZ8iAOePP3xsIOkDTFpBilWNApruhg8mNznBc9cdqbx4GNN5x
ec1S8Blo7l6bdXyKHo1OvNokleABaSkh3sXN9CjvkcSomXkBjoLWbt40elzr
F/HdLt8H/DTMZyx96XFBq8Tlw4AfrC8z17l7hB5HqlU79U5ehwvC2cdSpOmx
wzTPsG3iBlyVKOKOYqLHii/ynxwvBoLZUGKabRcdWs4O2QzNB0OHq+dH9ad0
OMwdO+vifQ+k6iqCo87TYf46KZ0ZnwcwSB22oqjRIeNW5nVKKqGwZ8ShVY+H
Dg/J9X71WnoEG2L2dLN9WoFQlfcZuR/CQXhktUur4wp06IVfnr8SCatHR/z7
2FfgalepTMr0Yxjf2bP2+t1lEHFf6DE5+QSYQmdubl6/DMUMOx7S98XBUJ7r
IU/qEmTp7Uwwl6ZCBa8Vl4ncErDwaV/OcE4AR0qyaEDRHzDvsjNlTkwEiVMv
V3WY/4FnKRdlbLqTIPmx86/t44sg67jhl6l1CqQtNpxL9lqE7K15GfptqSDW
vL5nhW4R9veZu2kdeQaZoduml+/+hsL4OVloSIPFzIPnTgv/Bm27iPE9hunw
pb0gaGP2AlRv3vNKruoFZCy32rRTFsC4s+Xsdt1MGLssHeY3NA8MyYKF3Xdf
Qsz+QufYM/Pw5cuh8m3eryDXKCQjdWEOstb61Hscfw3TAqpcDoFzEKKb3p6v
/wZwWFrj0cY5cPTr/MqyNwt4cpufrHk5C6q5nN+NRLPh25Ny92SdWeD/dWDy
MWcO3Dws9XrHwAz4bbp7Ylo6F+xrldKMT83AiF5Pi75+Hqwa4L7gPj8Nh73l
dFNPv4XvNx5n6gROw7tU//d0d99B2cUa8STBadja0iBjlfEeIn8yGhm9noI7
TGLxb2ryQeXP0VIhyhRMK3iu5Rr7QOvbrHVgeBJEPNI1MowJTOwprLXzmITU
trPvJa0LgLfgUGH3ygSoXAwxnecshAssyUxiDyagif/Zz7KPhVCxu+PwnPgE
uOYW34xyLwKO7Q/ExD+OA7157xZX0U9wIEBD6arlOETMLuYpN30Cp5DLfBlj
YzBpzH2B8WUxeJv2pAqwjAElU0yxKrgEVJueWaWJ/YJUjn1Tj5w/g5zhccY+
vZ9A76L/yla9FHoWNYL1L/4Am2IHN4ktZfCxczLtevoo5Ap7yYz9LoOcrO3N
W4e+A8+VoNHclnL48Y+nVrPkd+B4k5XINFQB+l9n1xWqjQDzSLf14blKWAh5
mjzhOAwrQmx8sauqYZnvd8jg/SGYN91V9Z2/Bmp2qXZIfPoGk0G2AXu21UKQ
ZHuu7p9B8OpVF1LbVAcBI0lHRvcPwrlFi0suSXVgdlrq+0v/AXh4wXfgun49
cMlzvD2b0A+vp5IN4mbroeLc5YjIyj6od6vKexfXAKrWHy7E//kKE6OToi06
jRBRc0iaW/ErcLsIhExMNMIyb8Aq7/O9IDcAc5zRTfBTQNVm9HwPGNo7OWzT
aIbbyhLixlzdsGUjJbJkfQssX6u42GTbCWON8rXHRlpgN7XqmRPpABLCz0KX
3wqi1cpus3LtcE976cCTu20g8+X83qBXrXCUvv+cskM7hIgy6qpiC+x8X5bW
uqsDAg1ZUa2zCZbPZ3w9z/IFaswNZlsCGqHsi3H1Ha5OcJeNM/MarodQtbm8
JL4u+BzuKeJsWwe2z6KT8gW7oYeNrUSwpBokufF+k2gPTLLdGqv/WQHe+ydV
Zvl64VIYH5vgrjLoPlO861pkLyzpOWTohpaAekL49tWbvoJ9R9qRJs5P4G6v
1fez4CuQi8rMyFQAMUKzj6sd+4DJxzvshso7KO9MNnnB3g8SgaAgmpUFs4+P
cIZk9sNL0337zeoyQNSSueSU6QAslyrMPnueBIb82VcoCwPgq/hzf+K3MPBp
PqEkHTsIhu5t1kZrXEFglcL2qNPfYH3JN4F80VCSs3dFkEVlCBqed2YzKSUR
E9eq1ec4h+H6sf22QWYZZDw6ir73yzCcG/xFV7n0hoRUO01Tno/A6u6lkWvh
eWTHyq6ht5e+w6GTVHPGhXxSJkffIaE3Cm1zD7j1HhUQjWWbD8pGPyCrxWVO
nP8TKazMizcw+wned8M2+3mVENUovoBjNr/gTAFPUHNWKXnv5O7sdWwMitsw
16mpnGza6CSuuXscYp/X/FFtrSQddHz8hrnjkHD8UYcyqSZRQ4WslsoTMPPT
0Ybrbi059CEgLad3AgI0NBJGvtSR5YfaFL5bk9BQmV+r1FNPXrmw/zorMwXD
2lf49zc0kBOq1fdqG6dg953vq7bmNBJ+vvvyMpemIdkgqHc5uImUjxg3BgnP
AOek7XyJaTPxIes8hz/PQITLtWRLnhZSdONqgEb0LOj1nbV/PNFCVlGGQuPd
5gAYI09VFrQSylqjxD/q83CjUt5Nx6+NPGzLe22xYQFEpKa09OTbSWusSFHW
jwVoppNzG21qJ5sdg+q5C3+DiuZ81o5THeTYjqneU2GL8I2tzG5qroOox3R+
3JzyB1QV1BfGor8QMa7PMTU5S+AruCA6IdtJmK5mXvItXQYGpnsSdtmdZPBX
pIVc2wrQbTSL8pHpIv2yB6Pdae+k+aVgxZNRXcRkWJG9/A8d3vYeGJf93UWK
46W8RW7QYxZXvmeOUTdRnNKtsVJkQCW9Pv3c190kRfOfrY8GGfB3sl3+Y5Ye
siEy8GJ1GCMab5x/X63fQ25/T61m0WJCiaVNKo9u95DFA6WiOMuEIibTj1a/
7yGn7n274J3CjCOtpWtU+3tI91fm6tdmLHgoQ9MlgL6XSDK0qfEcWIXyFw75
POLuJe6iaXluIqzIVpVzYkWgl7xV89lZw8KGd6wehZ4X6iUMxw2SpH+wYcV2
aecQminXhTcG17Pj7y69g3Ube0lY4uS9kRwO3HpJZMsb3l7S/amYWSeGE0VT
N5U/Yesl+746HGAv58LmRhGFhfEe8mh52aNqZjVG2CorCpX2kHmuGlNtHm5k
jdL17AjvIckxm9yfpnLjrgHuKjmHHmKy42QwmyoPFtRs4l+W6CF0796muDbx
oMGvP5wrw90kQ4e1qNJ1LW5j4BBoTu0mPfBcY588L/KWKh0d0u8m3HsMSlPm
eLHL477RmfEucnDnhC7fRz6MF7mvoH6/i3iIP6ryD1iHCmKP7/Lv7CKJm/YY
jumtx/btSvd8KjpJM29HvQ0PPza+xulhx07CwnHFtKKVHx3GHfs+0HUSxeH9
ZZYNGzDAMmw+zu8LOVHye/9IlQCGJU0OhdB9IaEJbzMvlm7EC6VC7777dZBP
vhe3shYJYhn3U05Ghg4yabMnIiJ/E1pzXl/hCWgnIsqz7JK5m5FpqGuN5qp2
YsSffTXnlRCyz97jJsFtxG/63KRm+hYccs71fczTRlpdBN64mgjjj4Q15qOR
rcStdf7U6zphtB5k9iwQaSWzmdkj31xFsENab0XpQQu5GujhJMgsioPSlDl+
xhbC7CDbbxgnisZxq4ZOXmgmIft+2AXs24qS4a+O7PnVRPjWPuvMa9yKRImt
/LJzE4n57mj587QYUvX33tnb30heKHj9Dt4sjlLTEmrhho2EXLoZLVUtjrH8
B89tIQ2kvij8QLmPBAY/bWSvlm8g/eypXc7Skhh44VVVeGo9mTbOvcrSKYlt
gZ3x54TrCUt06Zbk4G1oJ1lbZhlTR2bPvXZ1PLUdtTin9x4eqyXfKE+yxfWl
UPvNaOvDzBrSLB5I901mBwq/2ait511NSpY9DqWslkay+6WpDqWKZLfahjuN
SePLgQQW222V5Ie/h0dfrQyabqIkpHNVEDHpWwZHX+7EJwqxgumLZcSmJVqq
474sulgEOUlNlhI9tGB8vlcOKbmLRrPjn4lT2LGJ4adyGPNGI7Z7roQoZw4r
eR6Qx6cSEp/c84vJ6vIzPvR18mh3fWeq2t1PpL9vujDkuAI65i9ED54qIrl/
Lq3aOKeASbZSA6PmheTOenr9lKBdyCF3bHzYoIC829G5x7xyNzKH7rK3OpVP
RjBXlJVTCUMaPBOj4vJIIAN/QwPvHvwuWqp1sCSbbCv28n8iuBedea7dNxZ/
Q8putMi5bN2H1i+DxbLfvyTO2kq9CjuU0TZxqJ2Z7QVZxRZ+b0lhP8rv1LRZ
O/+UpFbMqJYpH8AGvwz9UJVkksPyvtgk5wA61tW4OT5OJJ/V/PR65FVwzHLz
kfWsCaTlqmad6wsVFGv3SmC+GU8G37GbzW5TxakZFVk5yVgyM1v7xT9JFa02
f5A5Yx9N9kevzN8XAjRRf7gx7WMk8QfZ9fGRgBwysCSwN5z0n82MMmdDDDFV
l82pDCUsGtrb7LQQ03cqZvpefED8rnWGZRUjumZRdW8P3yYLBWcZ2dUPYrtD
+IJ7nD85t8Jy1q7wIJZVrCwC13nyQyWmOwvUkN4vq+2inwVx9JGnsH9UQ92+
ney8QVbQu8RSYMuojgn8csscVq5g7du565WOOi4ej/+U4XIOWuhepzLdVcdg
Uxa59ZbeYHTtlqBFozoah26TSKf3hSqltbELShqoU9PtJ2F2HXRGY4SjH2tg
2wnliMMjN6E4TjLxwLIG7hg5W52hGgRo+lq820ETdbd/PH3YKgTyWVWe+pZo
4tzAeD2z8H2QZA8N4BDQQu2lTbrB6g8glGPEPuKUFm66pSdpa/YQljlBZWuB
Fn627p06aRkKrqvDBDJ5tdH+vKhJtP4jaF4zOqPsrI30iyfFi3aFQUaE15c1
VG201OXx1KwMg1tbGAoHOrSxWKzD5JVNONinhqS85dNB64XNYerD4bBPVuDO
XQMdrOqpiNtzJgJc2LzLr0bq4JGV9dIpPJEQ2d/G4tang9fUOVWz0yOh9MNe
DTtpXdQ5nmlVD1EwFxHpb+ili9kPLNIdKqMgrUWw3G+1Hm5xVn1zvekx2K6L
436doodrKGHidkXRwG0qatGvegjNzq7WeB8RA0UPk+P4Wg/hvg87cwXMn4Bn
/bYhTTcKhsSU971jiIU9tYHsSuH6GPHwicBtoThIrbHnnezRx1mRAZ8omzjY
ULN3U8Z2A8xgPaDpFREHgdXc4q7nDJDStIpCqY2D+aphGYkPBpi744anCEM8
/FNVoNTHYogh4s3eqoLx0F4ZCbFGhigm/KOWe1c80GnUjkleNsRe3u5DgPGw
LZ85/lWyISbZRHSv0o8Hw90HjPbXGeLBFSXRM5bx4JXuQVfy2xCfycvTezrS
8oemFqlrjdCmwF52y9l46L/0tTdLxgiXAh4ynvel1R8/80+RjhH6RefwqITE
AztlcaL2uBH+8jKP9H0cD7G7Ay91XTXCh7WMbzE1Hrp3X3w68NgIN6eNm02/
iQchRZeW0RwjPPFmMkayIB6OKlowTTUY4cLLexE9lbTzijoKv38ZYXZWuqhI
azyEa+1reUk5jGELbu8SFuLhnrnUJee0w3g+mayp5KfCLRdBISFWYxTOjK4T
V6CCnzdnUZOjMa5EexTK6FLhYtCSY/AnY7zs2m9kYEsFgatbZJzFTXB+V/rn
WDcqvD17cFrtlgm+yIhYe8uXCtRfbN/extHyn5ouUtepEHSyoVUuzwSHW1N8
Xtykgsfw4/LUOhNcTDF5yBNEBSvH4++FRkzwx+4XyeYhVFDr2/EijN4U/d1F
3vrdp0LEO8bgYkFTtMhmTP8USoUfD7+4TCma4gMp94KhcCocPPlGS9TIFFX3
v133K4oK4erBYoddTZG5ZuJzawwVpK6wbtlxyxRPjqW/+BlHhY85NwSYk0wx
3NravT+BCsbjDHw9BaZ49KC57btkKkhYZE5XrT2CCjAfKP2CCr+JdfO7E0fQ
cKcVW+UbKtRKsuY8zTmCtdFX6F68pULivazwcFYz5OgKtB/6SOu3pr9g8LYZ
ijRrBqyUUOEsF+/obg5z9Jme3dRfSQULitq6gDvmeKr3rfPnOipA8Flo5LJA
/v6rUs1NtPsr4v8RvWeBFX8Eg3a1UeG41tUZmRoLbC9z3khtp0JckbX/Pi5L
fLBv9PmvDip0qu7j0qRY4hWFi4e3dNLm8359lFGwJb6b8+1U7KLCFXLmZ2wK
LXdV7U+hue/T54M/Cy2RcYTFm7ebCtplQuH7uyzx4iJP92Wa6V4XPSqet0Qv
tOL9SnNetFOoPp8VZltrWKn10Pq5wf6wRdYKt0WTtjiaPaLYXuW8tsJ3Nbyh
0l9pfsFaF65ojWFOa8U9+2j2KGs1MLPGhNxUoY9/vSewh+WCNfI6SLYy9tP8
R3voY4Q1+vTwUbT+unDVmFeeNbbfTE+8QfPwN6fTS43W2Klon5FH81HOz6PX
x6xxuWTswwjNTfLiruwcNthYNNG/YYAKG+GacOxhG/yhYpB4m2Z7Sk+LfKQN
Ft6NvjBGc7LlgZCSbhvMc6g4d2iQCoNf3WL33rRFdfElS8ZvVJj5lH9s3Utb
7NTk6ZOimSmFTXKy3RYrhgNmDWnmCzQbrWE8ihLeU6MeNIu5JmY+lzmKfelZ
P0Jp9s+6e0tfj+YL6rbPaO5a9rYbczqKWv7PRj/QrKzruOfB9aPormGVUk9z
FP+T4o1PjyLriUsZIzTPDzYdTqo6irJrYy7TDVHBPIuzR2biKO5f1Ny8nmaD
25dkA/PscO/jkXpvmkVlp2EC7PFA3K3DxTQXjtAHdVrYo6XUl7FGmu2T1jSV
nrXHSbXinj6aV45uFnoTZI8Jr9zjx2mOFdjhEptoj6dUkX2J5uSDWSc9X9lj
UDnEMA5T4fk/Km4UYo9rqjIZ2Gl+/eCzx9Zqe7R63SDBTfMKu+3Ipw57DE+4
OLGOZkrAlN2JYXtsYzH3F6Q5aul2C9OsPW5WFO8QpllZedurPawOaOt2IF2S
5g6vz8GuGx3QxKFEbCfNl9+ccHoi7YCN+pd1dtP83dz/+fv3Dsh2h5nVmuZn
4ll3IlWP4YyXvr0HzS5T3057Fh5D60ccitdo3lYoYGiscRwZhT5ah9A8dJci
J1t6HLn4kvXDaA7SWpzfanECPyr46UbTvHP5WeGGkROYlrP9WyzNDdkWQVyX
HLFOLVuMSrPn6VUmDBxOyGfrvj2RZgHxHMG5aCdk0894m0Tzh84TA6PSzrhV
Sajnr+0f8b7o/eCM/jrVLMk0M1GKPJsNXHDq2+/Gv3acSfhZO+aC3fHlfCk0
f4697lhx/x9k2mYy+DeX1DnRVSzvimg4Rf83D5zQOEIaXDH+Fp3mX09dPWEZ
z34KKRnyun9txxlg6692GvMCj+n9dWVUosOxS2cQfK9S/jojdKb95rgHpjFz
6P+1l5XA9c5EL1xJ2PivPf+63we/imz+18ov7hz89cAfdez/x68C0N3pf1x/
C3/8ryeCkMP5/x1r9ll4bkPIf/3v5zze+6//D3FQh7Y=
               "]]}, {
              Hue[0.1421359549995791, 0.6, 0.6], 
              Directive[
               PointSize[
                NCache[
                 Rational[1, 120], 0.008333333333333333]], 
               AbsoluteThickness[1.5], 
               RGBColor[0.8200000000000001, 0.07, 0.194885]], 
              LineBox[CompressedData["
1:eJw92Hc01+HbB/CvLaNsycrXLIQUJdyXLVnZIiQrKqGEiqSiQoqMlMr4qpQV
sj+3kVFWEbIysmWvSjz9nt95nuuf+7zO+33u/65z7nOLOHubuVKTSKQrVCTS
f87/Gx7LwrI8L2owOMOfymf5VV1QgUIJ/n+Pqi+I/Hx47P+9on5xbPDsqCc1
zAnu8aNsbakHxMkYhnj+X06HFJ63yvP98+6NrnP+r8nocGGYtqAbNcz+b18O
BT744yXqTA0DwmqqXq+V0CCLSIa0AzV8yB1Vp7FUQwmZPT8PnqCGFkqE6NwH
C/Qz9KrSAxVqKJrPKjPmP4UehlO6zvFTA2107GhGuzuKr2Doqd+gAjPpKzv+
3juPKr5q+CYPUIGpS57A3lRf1MffSxrFVKDgm06jk3MZkUnbI9geUQHH9YQp
x/KriAadLVX0pIJfuh88Kn5cRzOeqeLaQAWTzep9Bl5hyKxblOoQLxX0WBSb
dC/cQveHlfnp50jwsVehxjUgAj1tHm/OqCeB7eq4/fj6PVQwT5K3eUiCCbaU
VY/A+yh7uu1doAMJyrn36q9cfYBYKPyUNWkS0IjScSupxaJT+8POha5soWPy
g0P+f+NQiGh0zp1HWyhWrSz7fUU8YgwTUZ9S3kI9BvFX1q8lIrzuYxXet4mC
++tlKcuPkZpNk+89x00kcuHXd3Ovp2j6eGVk+NhfVEst/ZBq+Bl6Q/9BFPn8
RQUG+1KtZV4gKzWN1aCtDUTPpXcl2z0V6Uj4eDI+2EDW/Y4WdGlpaCJBlaVE
fAO9ogTI2g+ko6M+RwWcK/4gOdedsxZ2FPTmsC0zh9YfVChanG3UnYlyQiSI
lKbf6Miwtbeu5Ssk6PSCvcX2N6p6viaHvrxGS6MVXZ5Tv5CeY8K8sskbJHTu
rLl28C/ULKicJ9/0FnkHnSyR5f6FzPo6ffYczUGxSYV1f7PXEXUGf9VAdC66
lgeZbAfXUW/vsUapwDzETsMfzUKsoQKOq599T+ejzK59KkWGayjq6Jtv5Ubv
EJe/x62u/lXker1viP5QAVKiNv6i7ruK1N+zTJmSC1FfA1t05bZVxDuruviY
pQjpuYvVyKSvoOsC0S7LMu+ReBEKXt+7giYNvncaGRWjwPP5NsWFy+h4oPzR
zHMlKEBMiUleexmVZoaWkaJLUbJQUJhU5xIS7fwieyK7DHntjbP29lpCkbRi
z9+1lCOasccqnTRLaHn/JQ7WuQrUcsn0wf5ni0jE9412thmBil7wJM1ILKLM
bp8ySTuMlqzr0zPzF5BaQJTFOksVMvVrU5TQXEAdvK9+NlRWoY3a42T5r/PI
833t7aQL1ajoRizrQ695RGU9KOxJrkFiewJbBOjmUcLqn2KVjhrEoWLDbKA1
hxbN2C7T5NYiVlkeZkXLWWSYI3aw6d4HtFtZtUfF+yfKZD68FOdehxzJX1+O
xMwgKg+jvJNa9ahShO9dack0sq895S0h3IAMe4lNq8kp9H63v+zc7wa0MHlY
10Z4CrFfuzv9vrMRSZKGGd3sJhHzu4I02vGPqJDjOE/khQlENzlgd3ztE8pl
DrOYjxpHW0LbuFIYmpGT5P4q9ndjaN1CsWmKtwWtch/6EPR9FC3ePXlTWaoV
pQcG/iA4RpH/oJaQpkAbSudfexps+AP5/bEJ8khvQ2UeKb72kSPo4eWQH2FG
n9E5e9UDVRnDKH8pw/jZ6meUX5nndat+CH32biouffYFtU8HXhFbGEQL04vk
Tv12dIbn0FNx8iBi8+CLWlhoRzq6kbQHCwaQ/A+0xpLcgfSrN41UFfqRiZPb
KSntr0iBN+9pZmkvEt5lmPiBpxMlw3LRxfVvaK5dodV5shO1qdcsaet1IyKK
l55U3oVYYzg36Smd6L7eX9Wn0d0oLdtdtJrzK3KgGvFTOfUNSdLW+cbeb0f7
yhpedyn2ICF6Ad2snV/Q5sXsoYv0vYhmYV3kWHYbaug1a45k7UMS1zmNnJeb
UazmWnE6Vz9a9HblK83+iE6+Sk4v5x9As9ZKhMedeiTJBjEd5O/oN8O7j2dv
1KLAI4tqq1yDiCqDbc9iQhUaOF+reCNxEL1ufjmfFFOBtFLj92wXGEJtr+4J
TokWowtOusM/8RBSiXmqGPs4Dz0RWn3c7DqMspP9jtzJpqDGvgzzt0wj6K6f
tuxby0do9bElS1TOCNpXrLeyXm9HkG3pPpy1+IFikw9yxE0kECa8hdcMf/1A
k5u5yvIpFOLqVxclmZRR5Cfk+YDsk0vwMezfk3RuDHGKFC/4pRYRRYe2+OnV
xlGY+cJ9xqhywtyzabsfywRKJ7xFP++qIuaTk6gGeyfQUrnkI/22GiKq2W3Z
MGsSsXIPpQ161BHSW4rjJUFTKDepT/r0WAPRIE/VI2Ewja5ewSO+Bp8I7U37
ChXTGTQ1PJ9WINtCVH0qfm5s9RM1F5wMLfdvI9STuG46288itcdZOYJ1n4ky
twvu/s5zKGlE31mQvp0Q2OUmrnNgHkXodGdg5Q6ih8TFa/J+HhXVecuv2H0l
ksarGG1VFpBeYCNbnF8ncazi5uuiwX977Xr246sPXcTmQz1DrvBFJHD8QJsE
/Tciz4Np1kd2CWX/WrpgrdRDuKg3329tX0J8Gpk17ta9BC9XjIJs0DKqTnXI
dPfsIxonzdrv7l5B7LQyEsYX+omrBPeliboVNMM6Y7txZoCovhV8Uzt5FVHO
e7QdSPxOMBiOxz73XkMpBdaRr08MEoYcpmkbWuuI93yztf3QIPGwuzjfZucv
5KJ2W77JaYjoShGpLpj5hU47lZmHfxsiBF3vfmar+o2+MX/KZjUcJpyllwbP
PvqDxDcVfNuLhwmtJ32VgpQNFFqe716iOkKIsdY9aSn6ixxvZ/Y/Lh4haINz
gkLqN5FsW9s+GdkfxOhsoo189xbyWpUa2p78gxiR00i+cJEEBYdp2DuoRwnz
iYNMjRsk+EIZDdp0GSVqn+8NFLlFBZXfGJRpq0eJg0tHW04c/PeOGLDfbqQ4
RlB0zojGjVJDlXbNSPDTMWJnYkRA8yMa4NSrqDGlGifuTGU20+vSQsnhegVX
x3Hij2o9GVZpgZd373fD4nHi7P2xy4EUOjguELIUwTJBDAzRNedb0UN6Od1G
pP0EIUndrcmuygCXFhzVmYgJ4gL5dbG3CCMEBHNc6OGfJEo0r+5rod8GcYaD
Y2/9Jgnq08bpMjPbQJG7ol2ofpIwDNu9695nJjjVtHWigGeKeJS2eH+yiBl4
iFWZUecpYqCmlk7/CQvI+EcV8b2ZIg4PnVJlamQFQxmfkD2M00Tc5qZv08p2
8HSO3OvhNE2ss7ZY6LGzwaOHIYXnC6eJjCcCF15mssFVNp9ggmGGMJf2urdN
nR0Cut0bG61nCFJpCcWzgx16yuvfzmTMENn6jNWfPDkgg6bpduDiDPEdZWkf
VuAEqx+8fGGWPwk2ZeN6yhongOtNnoain4TGvoWjXJVcYCb1mb2IZ5bwFY9r
Cr3JDeNFX5Mol2aJNAFlkzkDHmCJHpkebp8lvnL2fLZn54XvfuFLFIU5gp75
msXHLl7wlQwqEr0/RxycONJg+2UnDLQepLlJPU+4fPh9ZLKJD/glCL1ravNE
bGpJTkD9LvhNkqbEB8wTNSEBoozV/CCgYOQ78m6eWLRXTkgoF4DPTCKPfOfm
CRGVVSbJ94IwPt96y0R6gTDlLQwuyhOC4PzQbWHuC8T1Zb9FnTfCwBdv/JEz
fYHo8uB752m+G5SHQprohxYI7671s/ltu8FyqrLRUWiRWM0pnBzzFIEDcisl
vp6LRHCErxs/HRmOyA2+lXy/SNCdkhsxeUaG+RiTiuu0S0TU4RnHm4dFgc9W
cCPYbIng4njVV9wuCgW350rJL5aIJ1Outj/PiUFAykKJ1/wS8Xa//+97guKQ
c2yrLuTYMkEE3U7e2ywOUS/o6t0zl4nP1fGqjVclYN+H7+0itCvECFNmv7uM
JNB53i/POrVCLJu9D6bvk4TgAcudNHiFoE+uF864JwV7dilYiAuvEqt++Z6u
Z/fABY20aMbHq8SY4dNCcaO9YOlYScjyrBFfxSNIY7LSoJg78TU6do34sOl7
jLJdBmQuKqeIc6wThV0n493mZID58pum6QfrxEyor+9wqyxYKSfGvuP4RYjJ
hBs75O4DtXxDvadxvwj7zuS9PTFyIHHANiiV9zdhADY0WYfkQbN1vbQ8+Tfh
9sh5YeKlPPDQvIgf3f2HUMmZULqkqgDkBC3mG5//ENsbz1+lalMAiT86Z7vD
NoiR4eWqqNP74bzQUdSj/Jd4vxHEsGttP8TR7ZAO/PmXiOShMqLcVYQ3mG2L
kr5JlEr3KVt/OgCD/TMMS/wkPAnvyYwsSqDHIvXn2wQJR1DzfvnCqQwz8/eC
s2KpsFStf+hT/kNQLeefdBqoccOtTnkP0cPgm7dnx+AsNXbXUxrcL60CZMVw
O9IzGsywLf7+3/1HoGJqPiPDlBZnflxRb1BRhS9DTU35NHS4iL6s1rxIFU7l
kFSobehwneZ1g+8KavA4dX9/whs63Bms0+b5Vg1KBAv5fKjo8Wgpk9WqlDr4
mg143LOixyurrb2h6ergVKFh/SOLHh9J3lqPEUIgM5iX5kNiwKFIjud5IgId
l7FbypYMeMQnJ8l6GwB/e2KP4msGTK+tJ+WoC5C3oy7aZYsBX7/R96igFmDV
8YWrXS4j/oV9aJi0NMBaxMSBz3kb9tui93Gs0oBtqT4x0VxMeEbtyUAB0oSy
taTgN/VM2PWqgiFTpSZwsek9d73CjAf/0uOTNFqwvDM2SXOAGduF9Cnm6WvB
jPGeO/oaLLiTlJ9JG60Fg6KlCZfSWbDpjXB+m3YteD518089AytuUuJI+aWk
DTuZQ47XxLNi/eknu5Mfa4MJo5MvjcR2XPtMMk11UxsePeAhwgq3Y7DIFx84
pQNnSqbZQGcHLmdUexnyQQd2PGk4d+DrDizJFHuTmU8XypJvD22TZMOxzJNO
CWd1IUyCb/LuaTa8yYLURLEuhDgrmQs8Z8Oe2x/x5XDqQf9JJcWKPjb8dcf0
ioq7HoSSXr06y8eOsxP8e3e80AMetv5ofy12HC5MXfWjRw9yxp/V3T7Hjp0y
oyglXPogGMrG+TSBHR+W44uMNtaHyLMuSiVV7NhjW2BjcKI+HGXT605YY8eJ
I9303sP6MOk3uy9ElgPXVxzSdpQ5CpEFjxvOn+bAawmJoSb+RyGtklbFLYkD
v+7kb7y+3QC4jQrLHjJy4pPcz9jyKQbAdkR2tPcyJ2azINuMqB8Dz3Tt/erj
nLj6YcYzrq5jQGWW4/Teigtf+iw1ruNtCCaXl7h16riwcmsEk1K8EWi9GVXJ
TOHGmS1OnIvfjWBUIju3oYMb72w5JJC9xxjU2O3TfjLx4IhmNnFPP2M4MSX1
kluDB683TchKVBjD1pWL2XCZB59pwkrD9CZQzeMeef4tD/72KRGlmJqAoHMW
37MRHkzSbp2TvGICL6KR1wg1L5Yqp3uel2ECjJT4GCkyLzY5oGp6pM0ETEqO
3TivwYv93/iSPvw2gT9shiqFTv/yhxY2mRymMB+7mL8RwotHgoYGC2RNgV8h
paEu81//9Pkz1fqmYHE7dfNBKy9mMvyz0HraFBIrDQwd1nhxyoGIoP5gU9Bl
HKdIC+/EAwcCXv54bApua0knz+jvxEIHPTqni0yBWlpC+KXPTuxw0IZ26Ysp
NA2tDI4/3olTDurv/z1rCiduzCVK1e7E8bqHO3MNj8PzD/ihoDEfvm+9N8j9
9XHABg9uCHTz4XAPfiEhRjOQ3pzPIjvvwtcDWao7XM1gbbmyXm5mFw64+9f1
Xo0ZDEp+XtX058d8wcKy7uLm4OAjcPQyvQAu8dFY1gw3BzfvPY9y4wXwi9lt
YyXPzCHhgvlVolQA3/X60iVfbA5dUSr5LQMC2HficWNmmzk0W0+JD1AL4hOu
p8uEJs2B8YBk908JQaw5LP32EZUFeFnm1P01EMQJpTT3avktoKSKwzPeRxDP
POz1WDpoARu5qcfkEgWxhtc7XbKpBYy9YfFqqBTE8Vr3xI57WsC+nM0Pp0YF
8d5rjMLS4RZgZPuRZmaHEK4susVHl24BTq3mYf4qQthsnprrO7YAgz4vTSpX
ISxhk7PcxGEJD+07FGr6hfBvwu5rqYsldF2/yBhtJYxbJRmLXhZZgjBJMuNE
qzBOu18QH89oBQyZWI5LbDe+2zKCR+9YAdXToa1zYbuxDyvn9AFmazi+q5z3
4/BubGOoyX0z0hrM5wLMxTRFMLrng9pZbYBqmJXu+gsRLPHx+RnyfRvQT6lI
7iOR8Wnd4BXZFhuI4dQKPyFHxs+q7UIPs9oCpb89pvskGfepH2bVMbQF+x+6
JVaRZMxXxpNkes8WlojcjY5SMr5GnP+ZQrGFb3NSs+stZDxcU6fxs8oWQsZW
hwVGyFivQSj+SL8tpL4a7IU1MiblV8fVrttCRp28SAyzKC5Odos14joBJqux
nt+FRbHPLaaHnXIn4O/I6Pt9B0Sxb9K2vKL8E0A4er9Nj/vnt4xt8QftYFdH
XpXoyj/7NnQZW9nBVmTqRx1WMeyrHPGd/rId3DF+Ju8u/s8beuOVCXYwUOeY
GaH2z1UMc/7FdlC2u1TktaUYnhhzO/e33Q52d16tWTsjhh1Y6qbD5v7lcV1u
OsFiuENB3JOJ2R6qxxaZYx+K4V3oxu6U4/bgOtndkVUnhp0Mv3cqJNqDn9Ks
X+1vMZxhqxr1YcAeON99ZOrfJ45Hh7xTDt0+CY4dNlkCr8XxSk25M3fuSXj1
tGblb4M4pqVsk1z8dhLuGzZu9Y+LY64Iq+kWGgfo72ddqqCXwGKeaTlZsg7w
Mndp+qm4BA4tiA43MnCA64Y5leUqErh/M9Bxzs0BBCVzH/SaSGCVo67KD8Ic
oI1W0/W3iwRO4n1au+ulA7hHMKXMhkjg9dGO4+lNDiC38LNz+LEEti5g+S67
4ACvOL6wdRVKYOM7QXIRxY4g2vhDLEVfEpPlltECcgK3jbu+4b2SuGqS6m6f
jRO4zFo4mZCksFP6jo56HyfYdfRMPJu4FN5yEBR6d9cJ9D9VXf1yVAqn8El7
pKQ5Qf0E99m481I4Q6PA61KeE5xZ6HTfuiGFs86oeRsSTiBasOO0Z4IUzn9Q
5yva7ATeD445fM36dx/TycmaHido/rGzZ46QwoY3lxxdJpzATmqvFVOHFE76
e6eTdtUJmMIufRGbkMIqKlJ5yoynwLJy/OUm9R7c4193z3PXKZgifIO7Bffg
K+9c3J7KnIKmSF6L/EN78JR1aFZZ2SnQUYwik5j34lfiBZGJ6s7AhN72KTbu
xR5LY+cuVTmD+7qXFtdtaSxVxWdipn0aeuuco1m1ZfB4tKG8XP1p0FWWcN+k
kcV3df+si9q4gGL69POVflm8b/NV1c5JF8hNMZEpLt+HvxTa3GUNcoXugbaE
plg5fOkcgzk1sxuocW2OcMvJYz7xIv61ZDdYDUgVnomTxxV9Lj+mZdzhFw9v
QBC1AnaK43w7WOEOblqUgKhLCpjWsPrSV2MP8EhQKUJjCth1JfVn65wHCDs9
/hNzcj+uSwlz/RhzBhZY65TVW/djSX2X/loFT1C0WYxRRIo4YkHbkvjiCfOX
HMQe5SripWAX2+dMZ0EoZ3A2NeUAdmS5eTJU8xzoLF6Q2dNyEH9KSjvlHHQe
CiWC6wTzlHF27Mq32/O+wMalSX4dfRj7n+AL60vzB1nu1GCls0fwpf945Cqs
XhBmO0KoYZW3kRqzD0LBh6GtTXgb/Nd5N8H8Ygxf6n6N//pzOGgYHXcWs9f8
rxfuwuRF5izKLS2cYlW3e21nFATNEfK/b2rj//2ch/vA6XmxyOimDv4fJLZo
xQ==
               "]]}}}, {{}, {}}}, {
          DisplayFunction -> Identity, DisplayFunction -> Identity, 
           AspectRatio -> NCache[GoldenRatio^(-1), 0.6180339887498948], 
           Axes -> {False, False}, AxesLabel -> {None, None}, 
           AxesOrigin -> {0, -45.006046190731276`}, Background -> 
           GrayLevel[1], DisplayFunction :> Identity, 
           Frame -> {{True, True}, {True, True}}, 
           FrameLabel -> {{None, None}, {None, None}}, FrameStyle -> Directive[
             GrayLevel[0], 
             AbsoluteThickness[1.5]], FrameTicks -> {{{}, {}}, {None, None}}, 
           FrameTicksStyle -> Directive[10, 
             GrayLevel[0]], GridLines -> {None, None}, GridLinesStyle -> 
           Directive[
             GrayLevel[0.5, 0.4]], ImageSize -> 100, LabelStyle -> 8, 
           Method -> {
            "OptimizePlotMarkers" -> True, "OptimizePlotMarkers" -> True, 
             "CoordinatesToolOptions" -> {"DisplayFunction" -> ({
                 Identity[
                  Part[#, 1]], 
                 Exp[
                  Part[#, 2]]}& ), "CopiedValueFunction" -> ({
                 Identity[
                  Part[#, 1]], 
                 Exp[
                  Part[#, 2]]}& )}}, 
           PlotRange -> {{0, 1000.}, {-45.006046190731276`, 
             2.33214389523559}}, PlotRangeClipping -> True, 
           PlotRangePadding -> {{
              Scaled[0.03], 
              Scaled[0.03]}, {
              Scaled[0.04], 
              Scaled[0.04]}}, Ticks -> {Automatic, 
             Charting`ScaledTicks[
             "Log", {Log, Exp}, "Nice", WorkingPrecision -> 
              15.954589770191003`, RotateLabel -> 0]}}], 
         GraphicsBox[{{}, {{{}, {}, {
              Hue[0.67, 0.6, 0.6], 
              Directive[
               PointSize[
                NCache[
                 Rational[1, 120], 0.008333333333333333]], 
               AbsoluteThickness[1.5], 
               RGBColor[0.368417, 0.506779, 0.709798]], 
              LineBox[CompressedData["
1:eJw9l3c01/H3xz+fT5SEZO/skS0qDfdFWZFkR8jKzIiEJPPzMSqkiNKHJERG
GVm9s5KZbElIVvbe/Pp9z/l+7zn33PM4z3vOff7x/OfyWbvp2RFwONz8v/7/
+d+qbt+mO5NJQHL0SuXFul1Kol2Hb/H/j0eVpCS9uw7+j1eUvjUlv+jNICAt
tgE2ho09JeVCBruMjP/qlDDQ1Snl/Y8ldLpHyG/4QZN92TgynYAu/mdfGqbD
VwjkNAJSWFgQrk4/AQ/lE6ULUwnogtFt5S2dc6Dz9OVAA5mAVJvq+jWrDeBu
VpGJYwwB+fMmeDqxWcHi2gC/WBABGZlpbeR9s4fV9vkKqlsEJBO/F7BCdAXJ
sxFvD9gQUNjE1WBu8i0wL2C8JWRAQBx3hDOcsu/AcnE5cfccAeVRLjWVlPhD
7WwmxiFKQPyNlj6E34HwcGMoxYeBgG4e+UIt5hACHMq/ylh28KjERCL58mwY
wImhrKVxPCKkPJb29goHqwovZroOPDqSqtZ5YzkKmvDfau8U4xHvq00fY69o
SOPLb7+ShEfPrvTQCfrFwjbjX+rEADw6qidrxXU6Dp46PTW7aINHGXpRH5g2
n4BDx5kOaw08ktIfpaQtiwdY4iAPSuJRsT6YUPo9gydOwQc/MeLR5nrInup8
EgQOWxclzeGQ0suvb4g3ksFfzjtGohmHQs7T6tT/JENepsWRm1k4ZLucuRki
lgqV3nIHjEg4tF9dS+e17StQHLWNG7bDoczEmdRachr4vZETpFbFoYvT0St/
fryGjM8hbo2COAQM8Q4Jxm/gu5j1WZmdPVA49aJfszMD+iY7aOzf78Exi1c6
27pZsFJxL0DMcQ+OhmZW5ba8hSW3gjQHvj1gepsrb3UxB67/EbVm6d8F6rbC
DMb6d5DsXGsjFL8LeytlHF/O58GURgpVhN4udOT0F+xE5YMZTbKfAH4XMn5d
NWLzLgC66BHepIIduEvfuyl3/T1omupo9dnswGUVI/Klix9gr7bZr5V1BwS8
Os87yBdCoomapkPLNqyl600E8xSBcvMP/fjQbWjqaXuQTFUMeE5pEc1z2zDU
I2pZLFoCbG2lqpHjW7DcEyj7TeMjpOpnpUzEbQFVb+++CYdSOFzZYaGtsgXc
vTLduIgyCGo1kiEvboJsb3gme1Y5xIsTJZtfb4Jq75CfXEMFcLVrl2Imm2Da
e+qS1mQlHO0Ou2FPtwleUqmGcdoYBIkWpa0VboBGNUXejPFnuBtV7zpmvgGG
M6c+xB6sAraQw/6sBzfAmu1miUJ5FRg+WHRxL14H9/Op5X0u1WCYdvR1r906
3HPtwu7x1AAnOZFHkXUdohIP1vK11UDy3ICuf+MayG1f8sjJroUTRMsKftc1
6LV4zHOSVAc4FXZ+B6Y1uF/V3VRl/QX2GT+JFq9cBWFBTl9tpXr4IHbipo7D
KrQQLYV72L9C8hiDWiHzKnhNpnVYrXwF//MoXqVuBTi1JwKn2xrA8GT6yyHv
FfCRLdP5PdQIOpwj44FsK9DF8oCrd74JhM1mK3crlv/5Mf/bgmsBs0h9O3nb
ZYgelv5YQ98KDUwvl3Zpl2H6C55YyvsNljjPHlQqWwLB7sksY7Y2mCH3xXU4
LEHH1/YYvZQ2MJDpSEhjX4LWSPsVGc3vkBKTkwhli/BVe/vq4cXvMJwhvX/F
fBFq6GI/zSS1w2xIsGoixSJ8ahMSaD7fAfaLH2kpcxeg9HEZ6e10B2ww3aBl
Ml2ADwaXp8OfdgJZ4k/Ka6oFyGX5o2uv1AXLr8JiEkrnYT6QvieXvhsWvTCH
K6bzIDd11nz1dzcU6/uzlG3PgZeh48i5oh5QqHNcYtaagyLsqWMYqResxzEa
S/IsrIlVzzVf7YPaCfzPCxszoPhk9jaTxA8YOCa2628yA367HNtmuz9AcXcu
obpiGng/5lRvUfwEz+xJ1m3cNHzxUIp4fmgATDzX1ZW1p8BFvO3yGYZfcOCx
zWWxl3+BYdSKpZ9tEEyLDPYbrE7CtW++rpWHh8BoXmG/o8EkSOdUX6GNGwK1
Iww/WD5OACHikII5yzAwcmpqMvBNwMAi/6+JsmF42ZpHHncah9Jrp0lelr+h
WvbOglDFGDz5ckUGRzECJ2HS3ZRpDNxlHPuiMkdgWv03F5fnKGglBQazXvoD
mMPmW+rePyBC8Uw8beEPWPC2JbSo/AGCa16nVPwo9Hs+MGL8MAKhNsuXhO3G
gCr+ycZbyhGgvKpYzy0/DtTqYYmb/+6SdAIQ874J2NuvqxZWNQxUF2pKadon
YO1c9oE+sWGIVKQ6TpE6CQIl08kPnw0BjfSlnC23vxAr0+h2nnYIHgo+FlpS
mgL7Z76KqocH4aqDer/1hWlwjbyu87t5AIRytmPaNWcg6sN8n23ST1iYK1BT
uTwL12JWj3/y7ofK4/bbBQZzcKAhSmj9+g+oO0PXRy85D5IcJ+nlTPoge2Di
w9e8eRC03rn30qwXYu/XPAqUWwBT5u79QU49cHViWM25dwGWdvXHJtW7gf8K
bs8wYBFuvCDgPRS64G8pTwkSXILT/Nkui7Kd8IH/nJt44xJMCoq72Z3tAP8o
MxEW92VInnZAffrtcGHZdxDHsgJPYm6q3brzHWjNnyVMla8Az9y7Qvs3baCC
Ueu+iV6F5dvfZyiMvoE33z0qK5s1iAqqmpW63wLZIXOfOU+uw3jKeff+uiYY
GrXy7abeAJsy1q1OkUZg1uiUjf21Afw3/BU5077Cxbdqf7Xeb4JfD2v+T4V6
CKApfbWfuAX3jZXNPX7VgQDjiEjn020w3GJMPHa+FurZad+lpu8A97KD3t0v
1eDMe1LOrWgXBjxbGZrtqoBexKrkbN0etHxd/fWV5zP8iFflCXPCIQP52PCC
X5UgkfRjyHkRh8IVCq0ls8shINktTc8Pj36x3CuKJ5eCc3XM2SkxArJJez0i
JlsCJuMFXSF9BKS369sivVkIqjQdrlwR+xBlg1ST9sp7kJVdPlB0igIt7Kt9
Xs5dADxGzKmXJihQmfajPs9fuXDo7onTYwmUKD30dvtcUzask407AtT3o9KK
0/5MO5ng6zmotSF+AAWzziRt5KfDppp9rSc9FTpRKvmOtuoV3OWYOzu7TIXw
vZ+ymvlTYHvGu8ih7yBKO0XNtpn4HO5V7UqOVFKj5L7TWxRuCbD7hPjG/NUh
RP2bxtKtOA7uO9Ad7SXSIJnLRP4XNjHAvjytZPKeFtVoTjFNHY2A9/ebLHoH
6JAAg3JddGgwvKE0hBwKeqRSzLJKJvuCp9aFyy5J9Cg4VyhugOgGKPa4pYTM
EfRUZnHu0No1oOnhd5uuO4LQ9sM7zQo4rI+L4X6OGQM6gX+7LbR7FXPZ2Cts
5mNEfR3IUhU5Y7jumb/T44yISEUj7xfsicW97+elzWVCVRH2M8YWPphwdIOR
pBcz0tViy0q28sdKnUseXDrNgoqF9rEwvL+PaWukV9/EsSJ/6feiLieDsEHB
uPWHX1jRxwEpj1aTYOwWPkgq9wEb0uqKz6hXD8F++sSxUoWzo3wxd97lM6GY
6nw6zjqEA+H8tB1Nt0KxPPuPk+UBnOgUi+BTzdgwjG2wsZ3Zjwsxzsxe/BdE
LNhooNztNjeaeOHdZG5NxKZa5l43uPMgHrbY6NUsImaoSngk4HIU5QZTR5cN
EzG9fB+GeWVe9LO2p0H9CAnbODdv3trCi45VDHpSKJCwlCb7rJyrfAiG37kX
XyZhGlcHlyNH+ZByKdewvw0JmxszQo4e/Ii8noxb8yBh8V6tUeo7/KhV1KTV
2p+EhdpSy6YWCqAIq8aj3mEkzMNArXvTWRCR+ExRTSQJs7wQfNdAQAgRlnVE
7R+SMG35T7y5P4TQuug4duwRCTstuFl34LEwMr0hT/Xiny7CdMLZSlMEqQU9
w3gekLDhlgptOQFRFBFTFxgSQcKek85L7dsRRcnbuq5aRBJmoNx4uLNbDOGO
jvNkB5Mwui3dhdf5x1Ab8TTblwAS9rWwp/12pDj6NKFIV+hHwujdK28+TpNA
weqnb2ncJmEm4mlUeRWSyISaOwFzI2GpY+FpTV1SaIGRi0/YiYT9TXVVmpiV
RlV8vD7BtiSsJNdB3veRDLoU7v7NxYKE+dEkaQYIySL1ID4qfRMSds6pySKk
QhaJVBJkTuqRsJsvXjCn68sh1UVVOXZtEpbcerP5y185ZME3mLWpSsJacBAy
EXQchWvc7ewHEhYnNVktxy6P+B4OnihX/OfvWhzhXr48SmN79CjpOAnjjjyn
Uq+ugMKT4iZ9JUnYju0h0QLnU+jP/KGCKRoS9hP6aJ9Hn0E9nLWZltNErIIj
Yyn0gxLanzDK3N1ExNgc2LNXk1QQY9Y6p0s4EetQsfx57KcqGjMxUqdVJWIP
udNpLbk1UdTn/L+leCI2lo+/uBWhg1SlKkbI//J4lF+6RmvrCgo8TpLK5AvD
mpzNhxMLDNCnUQFiZ0Eo5lMUtTdub4zyxi5HCKuEYpqy4EsjZ4Y2zZ/DtTch
GMe7xUWZbQu08rh79Dd1CObNpF98zMYKsc1p13xyC8Ys2yWWzmrYII7II6zL
nUFY2jGJfbev26N3rU69paRAbCJYnPGdjzPivFbrWOkTgEn0HxMYjXFDoRfC
aVjH7mIf2Z8mPur0QGJjPDJtxr6Ybq8MSZDbC73uTqZ4HOKNTcQ3e5XZeSM/
Hr61B0WeWKChg7Vurg+i5pouEZx1x1iZKHTHVv2QqSsT7y0zFyyvnXzOH+4h
54Pdd7Qmb2A1ghQq8yKBiGJKnO+bnSUmdf2UHX9+EFINpNP1PX4FS3ruEm5w
KgSl5RI0E5bEMMqelGzi51AkLEl1VmPmAngwdLV+1CAiU5oT446TxrB/1pu7
/mA4ktl6EB97zwZeNLC5dDVGIIYe2zCRXieQSy8rG4mKQhO8YU9T8R5QH3jt
4KL2Q6SpeKZhMcALbFEuha/aI/R+2vBisa03/OfZRdFI/EV93zcVH/g/T1gq
CA==
               "]]}, {
              Hue[0.9060679774997897, 0.6, 0.6], 
              Directive[
               PointSize[
                NCache[
                 Rational[1, 120], 0.008333333333333333]], 
               AbsoluteThickness[1.5], 
               RGBColor[0.880722, 0.611041, 0.142051]], 
              LineBox[CompressedData["
1:eJw9l3k01V37h4+pFCJlLGWWoQwPJcW9IyJjMqTCQxkipFSoJEokqfSU0COJ
ZB4SGdqFjJH5HFOmc74OHTPJ/J7fu9b722vttde19l57ffa9rv3HLeHsY+nC
SiKRppjz/9b/DZPdIU/5g1mRGp9O6UeLDp2B0Dfh/bf/xzQdOUI4OPP/eV5H
ecLzkgGTjYX7hPkX13XOhwq6DgT9b58DBESFnQKZrGTWOZyYKgmzAxesbgey
ouP/Pa8ML/vOnAm7xoo0pqdlK1L2g6Up5Ur0ZVZ01ObqkWUzbagVrI6P82ZF
+g3feowqrOCscozvshkruin+4oqHsBOwmLYk9ymzIpszxos5P9wgdczhkPZW
VqTyfD1oPswbOB5s8hKcZUH36HYhYomXQePE7ZcuHSxI9LrsO4+M65DFejf+
5XsWlMMx21BUdBMmqRdOfgtiQZL1jv6sQ8Gwb13b/KcVC/LaWr1Z3j0UNq5/
q+5WZEFFp5RemU/cA22jx+F5bCyI9fVT5Wt+4ZDMGJqw6yWhrUkG7a5zkeBS
FxIr/I6ExN8s+dv6RYPzzNcAgyskFHuCvEU68Ak8F/vZ34xIaLelqtNOrRjo
SxC+kcpLQu8sIwu2Lz2D15F3bnjjddh3ksbBU/Icnq0SN+hO6/DxJJziCIyF
+FOEeuKGdVj6E7quPxUHO6U1+eoi1kDn39rUMNdX0Cl1VeUX3xqE6vGY1fQm
wh4ZNqG6+FU4P5e2FCqfBIqTH0IVFVZhwzFjs7fn34BeCbmvv3QF0l6OJ1Ul
JkNfAW9+kcUKHGdEz1O734LRYMCRcPoyAP9z9xe2qSCQlFB4wXsZNDQTeoza
30FHNtlwz58lUHB4Y7Zi8R6sNtV2Rtxbgt13075mN6ZD1skYDTvBJdienq3u
dDwT/Dzm37mkL8Lm5g/vttVkQXqgwLmQI4uwPl8iWq2XAy/UDaXDev5AW2ZP
3mpkLhw9W6Pd4/QH3v20sxG+lgd9NxvrRBgLcIOPsqT2dz4wWgIiNgQugLmu
TaLp8QJgaFqc8uRaACm/dj139Q/AuMp4Kfj6NyykWNJDdhWCK5Yv6z7wGxrI
zQ9fcX4E05Pf66Ja52GAvMfx454ieAiK1/Ls5mGOHKz6w7AYriCryjrqHHBS
KGx0908we5nuGXdlDsQoKp2kiBLoLC92ZnDMgSolPE3kfSkYeNsdjoqfBX3K
QKBaXRmQ0ihZZuqzcJqiaWo8Wg53HYJ3bmieAb99SdYxJhgOKFTZq5+aAcMK
9pxx2y/gXcAP56nTYD2uWfBk01cov1Ogd8pvGpyFvYo0Sr8Ch2XaccrGabik
l1TadbEC7pqZz+b+OwW3vDvwrV2VkKK/KFSgOQWRLzdVSTRXwmKv8wfXjElQ
WzH1zcyogtuVOOXO5wmgODzddeD+N2C5IzxS1jUOt792Nnx1roaD9XH5cSsM
kJXeEWCiUwMC3lomabIMaAxzlCWL1EKr/yV80/YX+I0mtznN10KO3/f6okdj
sMOEHsxoroP2eq8p0vdR8FctMRsaqIcEqo1P8RAdOgQf7qRMNYBogvCmXBY6
M4/9WCOpEdL4Qmpd94xA9KBycSVfE1Q0PxJ3syGAUc0S9kn8B9jeoiToR9JA
unP0va1wMwRFbKtIrKZCW23rY8vXzSC4S1NgBycVmh64zasYtYBH3uacKKlh
qDVZseOdaYHOV8Rx52NDULnlyefxuFZIJ2Wc2X5lED43y0h912sDrQtNcoqp
A/Dpacn9dEYbGJqJd1z60g8FVuaM8H/aweNxhHn2kZ+QLUi1cNPpgINaeRbW
P3phKpiPnM3XCfmpyxOh/D2g9uuw/e+hTtiqPFJb5toFftYXhrULyeAht5Iz
UU+GQvzPhXv3KfDvPTKfhE4nLMhXTH6364JvjLf8vrgdDj6buLpdqRsm6wol
eM3aIHBNdOXMWjf0+Wo2Hx5tAfHizIpl9l6QCH//Su1wM1T76kTEc/XBecks
2WnUCBcVm80P8f8E340K7XT5euCnOQn2CPeD++nbQsaqNXD2R4B3Oe8ArAlI
Cxy1rgLlzIoTPDEDMDM+sn3Ps6/AGsGlYS84CFXG54V+Usqhb0byJ71kEH6o
re7/4lcEn85q3fdzHAK8asNOt8mDZ9UnVEjsw+AqFO0RNp8Kl1QudEWmDYP3
DT7OrEsvwDguOETIlAr8QZmikp32IMceq5g8TYU5+tG3b3qfYlbvnPZ9z2kw
9FSXhc0lGd89N2cq60KA08ia7tj5HMxhd7BGTH0EqtIqnpl5FuL7ZkFIgI0O
kk9S5poGSzDn0cpP3K10EM7ppkryfMEPDnL+xZ40CoUaLE7mDyswt7Jp5rLP
GHBP38zaP1WFo6Sfyszq/ILrQtGXb2jVYDv3Yz3ORxmgksvVUbxSh2UyVx63
Go2DugGiqsR/x9OTeQa65hPw1kW+zEH4By7/y20lz2oSjpR3JaHSZvzt0JYu
vr1TkJLCo9/S04Iz+ugFtTlTcEIrnO3HRCt+crvyUbDaNKj2Nizxz7dhO/qg
gSdlGroaoxwpKh1Y8gRp3TpoBkbko3wbT3fisU+7ipD0LCyUX3yo40fGBZLa
Por1s5D7aJCwDaLgm5Fn5AQvzUH+NYdo+cAufHQuoJ8kOA/exte/p7t3Yx77
2Be/SudBrD52vex4D9bFmy1So3+DfiOfse/pXnxN4han07kFyPBQ+VZ0qg9n
hE5+2XHgDxxO473MMPiJB2hOAZ2bF+GcwmKpoWw/FjBsV33ycxGUdk42jSz0
4+PpBmPG+UtgE5Ig5eIwgIO4P73ZELYM+qv26YySASy1bViu/Z8VUK9NvFsg
P4hrRHiyklJWofjWBE398SD2FD+g5lO4BrbO5DWZyUHMJ+dUdPjbOsRKmGvK
HxvC3c/1d93zICGXN2IJzbFDWCmue8BzhoQkjkT0JlKHcNArn2TLQBYUK822
ZYviMPaseHz4lzwrWqYNZ34LGsanRvI6QrtYkSDlnueGhmGsz93mvTOCDf1e
fOsawUfFqqpzGws12RE56YHWrDkV77IRSDKlsyNaH6OwM4KKuW7s1yJecKCQ
C6q7iz5T8Z9E27agYxvQaTUeic2TVBxwpd94UXEj4qrm7K+Wo+ElA7eqK3yc
aPhYLKf5aRq+ITp5eGKOE3FI7DWwvU/DK+PXCt27NqGDXlwbg3Jo+NbXtb3D
5ZuRgrPhM7M2Gl57FpZq/4YLvXhkkqI3S8O33bfspoRxo81SrlF1vAQWmWPo
nMrnQY1fDp+OVSFw/u0GB0rfFpQeYFHab0LgVA5ryGTnQ3KeSxrIhcBXjI+a
X4zjQ8h+RE8vkMDoyV+OSipb0aE1frLDQwJzkyV9GN+2ooXrqcf+xBO4ayf/
7cwz/Mha+XK163sCX1xc//BdYhvy/+dFknUxgUmd42OMkW3olqCo+KMqAsfk
94jzZG9Hk6TCjRFNBJaNrrPZ6yeAloqvk993EviTZ9FDUy1BFPbWIkG3j8Am
hikVXiQhpOGwb/uLIQL3S8f8iaoWQoESbGr9BIEvs9zZl/1QGD34HKduNEbg
Xv8YIc5wESQVn/b65TiB9adSSM6houi3lEwRaYrAOW7Fo6VBO1BRv+uu3GkC
C/fXtwoE7kSHWqaoTTMEDrHpK/W5Koau6vHW3Zgl8K/Gybd1l3YhZV++tSYm
W+uzPpK6uBvxnrnxpIfJlrn+/FNHxFFYJc/HNCYvak/ZNzWKI45//15ATH7d
4PY+004C6ZWfzc5l3m9o1z/3gCaB9hbrWrIweZKwQRd8JVFSpaeUFjPPc7+m
yGOrkuhBglT+38y8d89vVk36IIXOLL5Z3TdJYF8rg84lT2m0VrdTj8F8n+PR
kBtWUjKIhbcn7BWDWS/1z+LZ3TIoLFPPyuAXgbWkl75tfCqLri5M7h0dJbDc
9v2eTkZyiPWkNuU+ncCDjWUmalJ7EJcP6+kBZj3j7+vtY1vdg5L502X20whs
daSet71THp2UAMUHwwTesmwx/TZXAQ3f3M3TN0jg2g/k1qsPFNF1rpoDygME
5rtU7vU0WQnRMvIpbD8JfEoxmTOnbC9ae/VYlNJD4CQiPLmhYx9aCXh4ILOL
wGNJ3jr0CWXkUmZsGkwmcFG2u3rAIxX0W+PuFsUOAgdyxxkFyagijdCGsY5W
Amt7NDiElqkibunkX8HNBPZKSBBIOamG+GbH3ioyfXrV5PW9ekwN9aSNR3Q2
ELiRBKH0O3+h4paG+Dt1TP/2jVaoiaijByTtQ0o1zHxnY1hv5aojsm8nJ5np
p9gDbd2aYxrotG4Xe0gFgVfPc+3J89REut41BeIfmX5BF0989CH0cWteRBXT
9zLRd7N3C3QQ9xud+16vmD65i2T8jtNFC8YFX0ZDCdym69ir0KuPLDMKd9/0
IHCUWAqPo5gRCpDdkSR9gsBELsvx5QgzVCtwtVREjsC7JZUrjZdPoHyPv/ab
rNJwg6f94Ms8K7THMIq/jPnf/Qsj10fcbNHyMMuxC+k0bKQKAdxqZ5DWs2FL
fl8aFs2amVFZcUBXdjRT1TRp+Nr2kx8Vzjkhe52THfXrVOzYqjR72PAc4tki
sNRVQ8XJCkpsV/92Q8FBVT5RFlRMD1HcluXvif44Xcv06BnGSj0KUrTHPmiP
o5e7j/swLhb55+Wjdl8kWz6/7eXCELagqNyXFvNDA4/8vx65OYTpz7/7lbhc
Q/4r0ZFRbEM42Nrd2SLbH1m67Xh/PWoQC21ntyB+B6K9ybqzSyKDOKc1Ufsm
3EIK556Obn0/gCul2XWn5IKRQjYOjBEYwPv+1nSRzL2DpMRf/NLm6cdx8RfD
rTRD0ZNkRW3DP32Yg/w6I+zLXRQTst1TitGLffk7mooNw1BAfIBQBr0Hb5i4
JlazKRzJv9LV3VzfjRPqhC921EcgmLxcffpjF1ZLKSkZjoxELdP/PnTIouCa
4LObZkyi0LvjGueYPQk+j7LZAwweoZOKZNUWGTL+b7OLotHmjrP8I4md+D+D
c41b
               "]]}, {
              Hue[0.1421359549995791, 0.6, 0.6], 
              Directive[
               PointSize[
                NCache[
                 Rational[1, 120], 0.008333333333333333]], 
               AbsoluteThickness[1.5], 
               RGBColor[0.8200000000000001, 0.07, 0.194885]], 
              LineBox[CompressedData["
1:eJw9V3k01X/zv26UbMkWSnZF9i+lvjHvRJIIIdqEsmRpk5CUEEWEUlRky5J9
yZbeZY9E9n2/Ptd+uchWfv2ec55nzpkz53Vm/njNnNfMOSNqfc34CplEItH+
+v/H/xqfaUFpjiMZKXNqlH40bNN4K7Inx/t/mKLROT6TrPc/vKjBXTgaSblK
Rnr8ffxcKxsaXtuVg+5f/W+eCSyd2/0E/mJZg/aR2PdiYE71vbrbloxO/Kde
ARijftpIWpOR6tycVHnSfij/lOoif5GMtMxuH1kzUAf1Q/TAg2fJSLu+qke3
3ARmawppUYfIyEvk5a2r/FbQajadf3cnGZmd01vJarSDJ3Y3+7vXGZBi5Ib3
4iMXYPHkic/rZ0D+VIuHQrE3wTnf5xL5KwMSvCOVfPXDHVDX3FWm+oIBZTHR
6wsLvaCK+VXjpasMSKzO0p08/ACSyWQpD8SAnLdXs0jb+8KnIeFl1x0MqNBc
9u2pGX8QZ33AozdLQuR34QpuroGQ+tS+bb6GhLbHHWu1XQgCNoH0qOxwEhKJ
X3U/4xoKnFMhL/ouktArow4OCc8w6Ck34LOTJSFhYyWrXYciQKfP4tWdpQ1I
Ng7K41l9DiaBc8YvIzdA/jSFib0kEkJPxwRuO7gBH0+DOZPnKyC2UNwq+/7A
6rLvhjYtGrYPt32fvPQHNGJq3z+yfQu35nLsWKm/wfcou0FNbywQ5IHasZu/
4fJCyqqvdBy86VPIPsbwGzbr6BkkXo6H1uI5v+XwdUiJmo6rjE2AwcraloY9
63BiKnRxtDsRmBib+17jNQCuSPuXZ97DnXbdY57aa6Cq9qZHtzUZxFa6GlQb
V0HmYrzBumEqfLQXNnx+fhWE/VK+ZjakQVctJFyaXgGetEwVqxPpMLi4tPWq
zwqwNOUnc9dkQMYup2Jf/hXYWCwRrD6aBQ+n6S5+ucvQkt6T8zsoGywlQr+1
qS1Dcr+FGb9bDkya5URyVvyCu5ydq8qXckHxs8fLFcNfcErTLFb/RB7oqjkl
nx1eAnHX1qP2KvmwEighQ76zBL+SjKkPdxdA+Ni9p+UcS1Df0RT8lvkj/A45
3HsjdREGO/ZaftxbCKojoVPPFBdhoeOBUuPxIog4lfE2sXQBmDs7N1Hti2Fk
WjXt+okFEOpUbCc9LoH8pFXGz710UOoMTBFILYWfFaGaZ2/SQbtz0FP52yeo
ctzEv4OVDmc71fT1xsuAHBY78e39PLjKx5lGnMSwqy7Za15+Ho6XM2ZNn/kC
0lUlmbtK58B0Wi0vbOtXKGcSYWTVmwNrfudC1dKv8FW365x/Pw2uH40r7XIq
h4kSLVPz2zS459KG7+2uAPs9eXUm22gQFLW1UrSpAryCLUtjzGdBeV3/RvqH
SihIr4j94DgDnRfDdx8IqIIDWeKtnY+m4f7X9vqv1tWQoJERnpI6BVISOz1O
atTAGVkT4ZSWSWh4ZCnVIVAL533D/F0YJ8F1PKHFarEW9BoWfF//OwE7T1If
TDV9A5Fbb9+0u4+Du1KJwfBgHfhVlOR5hVKhjS94VyetHji+ZFOsM4m/fC5M
NJAaQPOugTpz2xiEDikUVXD+gOxHoXK/yGMwVc3wqFikEcp82DUrD1BAon08
9Qx/E6T0e22w3RqFltrmZ8bvmoCnum3CLX8EfjyxW1TU/QlXEmWIlsZhqD25
brFt/ieYzwRSwulDUMER9nk6uhn6shvNFYSH4HOTpPj3oy0gff92gKLxIBSH
lwSkTbVAjv4tC0P+AcgzOTUV+KIVtByGXllH9UEm36ihnUYbtMyxW/ZL9QLt
AWdHJmc7NO/02Nvh0A3Kk4cvLA23g1WYv1x3WSe4mjqMqBd0QJNXKbSLdkAB
fuHgH9AJ+X2F9c3P2+CXdPnsd4suWDF6vzzF2woHn8/c5pHthuGjncqmic3g
+Udw/dyfbji/xYtNH36CSFF6+RpjLxinyKlviDdC9Q2Nx69Z+0AtvieHcaoe
nPY1nfqXqx9476dTb7fWAhfFiq/nbx+n5k0LjHqq4Hyjh0vZtkE4Nm5wuPJP
OSiklxuxRwyCDqddlaj6FyA/ZlW9wDcEAUasQZXSpdA3L9ZPLRmC8f2WGaaV
+VB8/lCAq+UwdLtPrJqfyIDn1UaKJMYR4LLWsnYOjYPrig5dQSkjEB3Ty+ii
8Rj0oh883KE/Cjr8m3Oz5n3wHsZX+xLmRsEv6nfEu6K3mOyS1SofSQHOjQR6
QlsK9rNZ0Je6MgbHe3rcnZ1yMZPFwRohFQIeyujWzUgV4QADb8S7iQqbaKbM
O2LLMLNWRTFbMxWWA2v6op2+4icHmf9hjBsHhWCy7uupCsymoJ++dm0CjiaE
+5kZVeOnEuGSdI1JOMFcrHbtTS22sNfpsdaaApZxJaMiy3osmb7+rFl3GvK+
WPEd3mjAc7M5xzRPzUDamlhziUYTLvvHbj3HZBZuXKHQjFx+4qp/Obo45Whg
HMp3zT60GX/oo+bVZtFAwzCEeSq+BYfdrwh5oDwH8ayN3QWprdiCOnTMsXMO
FB5nSUqOtWExI9KGqfffva/9LlTJ2YEnincXIgk6FIrW7R6Q6cR5YurX9tXR
4bL3ect41S7sFXRuD9/1BXCpX5oWUu7GWgseAyS+RWgal92uK9qD2S+8ejlZ
ughc0Y4yTIy9WBOzGL4PXQKblrva4Tx92E30HrOVzS/Y8UM5NIe7H3/wnf2y
88AyGEEqKyYP4EGKlUc7ywpQ06QlF4YHMO/xVqWw/hXIku7Z9PHsID6RdmxC
L3cVSuzqkyPKBrE3W3H85kdrwC5kHhkgOITFuUf2tL5YB81z5tFdj4dwjQB7
RlzSbziwcllyjDaEHUUOKF8r+APbUlntrQ2HMeceq8LDVRtAbDpST0sZxt2R
2rv9r5KQysZ3c/G1YSwb3T3oOE9CcuSl8ns6I9j77bUEY08GBPvldt8JGcGO
5c8OT0qT0c5s/+Dh4RFsTuS0+XaRUWxqjGCHwijWZmtx2fV4EyKlqVDY3Uax
ktLClgI1RjRHfxa47+Mo3m3GG6dPZUS/3ju0lNNGMevd/YfGXjKhxqcSbGek
KHg59kyLt85mxBHl1nfhDAV73BrQW9m3BWndyQ1jDKPg1WN2lbc4mVGjtU+O
WyUF3xWcPTyzwIySnUwp9vMUvD7tVmDftRUZxNx847FzDN/7+kdupIwFPUUz
wipoDP95/uj9hXhWlLysuIfbagzft+cQ7nzEhhJXApl8vcewwMKUhnkuO+Ib
S3jo924M596vv9jZx4Eam1Yj/pSN4fdMppDOyIlsk4jPYR1j+Jae1imnaE50
RnjHvZrpMYzC/rGUVdyObP74feFlIDBbh9i1qartaEvo2aGh7QTu2sV1P/0c
F7q+357TV4TATisb+d9FuZF82NPMLUoEJrVPT0wR3Eh/noXWpkHgiNweEfZM
HvSOJy7a9gSBpUK/mcm58qICyiU5IRMCFzsWBusf4kO+WgcK9M4T+OTxpHJn
0g4UVsRFU7Uh8IBExPLT6h2IxEdp4nYg8E0GH/nMYH5ka+EZye1C4F73iB3M
gQKIM49ebXuLwNq0JJK1ryDiCe6Na7pD4Cy7ovFS750oUDy44eFdAvMP1DXz
eu5C9kO+5oneBH5o1ld67bYQauzdxmDiQ+DJhtnEb9d3IzYb79VUXwKbapND
xJ2EEZO7mXGxP4GNs925aEdEkObo/QsVAQReUadd+NEggiok7fxfPSbwu3q7
1HQLUbSzaElMO4jAxy0GFp5QRFFO8fWM5mACz46ZIYcbYsiLW/7K8RACR7r+
CNL5LYaC7nl2fwglsN9lFqW4fHF08FSIlEMYgW+YHGtfdZRAW17EOPFGENhS
6+FdE3FJVDpNzy54/ndeKp9FMrslUcko3Vs/ksCHJFartoRLIc0tahYDLwm8
h2e/o5XuHvTFRojROYrAQw2fTiqL70U6b27mHnlN4NcBR+U3/d6LOnIz0rjf
EtjkSN221nZp9K9PW+9IDIE51gznErNl0JdhncncdwSuze9ovv1kH2K74aPp
E09gzutlzuEJsohD8KZxWyKBzfclMGd9kkN4q8km6WQCx40FJtS3ySMTPdNQ
r1QCT8S5aFBnFFCZmiBP0wcCF2baq3iEKCKb5PH1U5kE9mSL1vWWVEJbJWtI
TdkEVr9af9H3kxKyTFSRNswjsPObN7xJp5URV1zMQlMBgd/+cP5ePaGM9odU
TBoVEbiBBL5Un3+Q8nTFtpaSv/qTHy9XFlBBSjds2U3L/vI7H0G+l62CivYr
HezABBZ6oq5Zo6OKTM9dibAoJ/Dvy6x7cxzV0HjL8nhO4199QRf769B/0UH/
DNttfQT+JJhM98vTQCI3P7PcnPirJ3uBD0vRmiig9rn9kc1U3KJp2SvTq40+
JsQTUmJU/FQoid1SSBflPkkKENOg4rFshhNrjw1QccWpF0tOVCwsplCht2aE
NI+wCjC/oeJ6xwtDUTkmyOWx/rpZPRW7FwRtEHZnkGOxg/LIKhXrKoEHm/I5
ZKSUPlSsPo4FM+bnFdcvog+xtrzMPuPYjef0RxkbK3SZOSG5oXIcWzbL0g8f
t0EsOvYuLFsncIKM7Kbbl+zQg4xdzHwxE5j6cB93hrsj+k7/dVtPdRLL9siI
U55dQ9/e+zum/JjERQIvokJab6Au2RBTmatT2LBTMUBCyBXRh5mmRAWnMTXy
u2vJFTf0RebyvU/fp/ED079nOtMd9TuMXFj0mcE7eBgNx5Y8UeRP6u2ag7M4
qzlW3QvuoZhSZU25hVlcIcGoSdvzAAVdzzKX9KBh+UtqV8SyfZBnSwGTxyoN
R792CjRR80WC17UDtnrPYaaOdx8effFDWRc31H9smsc3uNp+FB1/hNKqbbk/
B83jzTNuQjVbA9Fo3NNgkgwdv/nG79RW9xjVVuae26ijY+WkkpKRoCDksc9m
Nc1lAdc8OL91/uRTdIkjypzOs4gvo0xGj2MhyJc/ztT15iL+z7OLQlHFTnJH
adMi/j/2+48R
               "]]}}}, {{}, {}}}, {
          DisplayFunction -> Identity, DisplayFunction -> Identity, 
           AspectRatio -> NCache[GoldenRatio^(-1), 0.6180339887498948], 
           Axes -> {False, False}, AxesLabel -> {None, None}, 
           AxesOrigin -> {0, -1.5241388351653014`}, Background -> 
           GrayLevel[1], DisplayFunction :> Identity, 
           Frame -> {{True, True}, {True, True}}, 
           FrameLabel -> {{None, None}, {None, None}}, FrameStyle -> Directive[
             GrayLevel[0], 
             AbsoluteThickness[1.5]], FrameTicks -> {{{}, {}}, {None, None}}, 
           FrameTicksStyle -> Directive[10, 
             GrayLevel[0]], GridLines -> {None, None}, GridLinesStyle -> 
           Directive[
             GrayLevel[0.5, 0.4]], ImageSize -> 100, LabelStyle -> 8, 
           Method -> {
            "OptimizePlotMarkers" -> True, "OptimizePlotMarkers" -> True, 
             "CoordinatesToolOptions" -> {"DisplayFunction" -> ({
                 Identity[
                  Part[#, 1]], 
                 Exp[
                  Part[#, 2]]}& ), "CopiedValueFunction" -> ({
                 Identity[
                  Part[#, 1]], 
                 Exp[
                  Part[#, 2]]}& )}}, 
           PlotRange -> {{0, 1000.}, {-1.5241388351653014`, 
             2.33214389523559}}, PlotRangeClipping -> True, 
           PlotRangePadding -> {{
              Scaled[0.03], 
              Scaled[0.03]}, {
              Scaled[0.04], 
              Scaled[0.04]}}, Ticks -> {Automatic, 
             Charting`ScaledTicks[
             "Log", {Log, Exp}, "Nice", WorkingPrecision -> 
              15.954589770191003`, RotateLabel -> 0]}}], 
         GraphicsBox[{{}, {{{}, {}, {
              Hue[0.67, 0.6, 0.6], 
              Directive[
               PointSize[
                NCache[
                 Rational[1, 120], 0.008333333333333333]], 
               AbsoluteThickness[1.5], 
               RGBColor[0.368417, 0.506779, 0.709798]], 
              LineBox[CompressedData["
1:eJw913k01N0fB/CZsYTEoLLLHpG9DeNzlVBJGp5UHkRIlDVSJCLLo7IXKdtY
Z1JCSaqvJVKyTXbZGiT7kiXrb36/c57fPedz7nmdz/uPe8+559x7pezdyY4E
HA43w6z/zv+OKvoaj04eAd0nXjdjWLbpeWA+u6X/72G996tHEOf/vaDHFkny
6sglIBeTcwFjeBwEGd3Lzs79t88G1XJq3d5M+6s4j4w8kwalIrr6nex/82pQ
Ju3CE0shoIfBgXftCvaDUVSxe3oGAVW9pjzoPEsCE0fXvwrTCGh45RC7wGcL
IJHG2qRiCGhbqOPvJXE7iPup4VASREC5XM8dnTouQcWzK/6XPAlIP3axvTXG
DWwPv03WtiegqahdWVLZXqDfboz2mhMQvSg+j6P4OoiQxdpqdQmotGtLwXRF
AHArjq9myROQKe7DWdefQdD23FGxlkhAFQLL3TZuIXA4Na5fYRWPNHZrWJMX
7kKU8daC+mE8ytK+0n80IAKy+a4rFzTj0dkhEfaz61Hg3dJK+1yMR9wPPiu7
BEYDVwBL3tlHeDQg+k7xw+1YkJDxbT7jj0dvPQRIRigeWIV+LFfY4lFCjYtZ
My4RXtFIggkGeOQmUnXxXOVDkFHs0W9QxCNjd+HrP4KTgNybWXCZF4+q2Gsq
15Yfg6vW6unxMRzSSfXgFvR4CiZ3dHnlPuHQq31iluo/0+Ds35HKxCwcejTC
aJZTzQDKDv+TOcE4ZFF0aLHIJRPoZ9JcB21xiC8wWhTlUIBkG9ZcrodDjceG
UcNgFvReJBPVJHDodTFf5lbbHEj6x+ai0fQmpIrrsRz/ngs+mePpTZRNCAt3
cYg4lw9CjEfU0XOb4Db7sKa2nQqdTVOkEL5N+MuqWp7N4hnEHtg5H/NlA0g1
0+FHWgrA8uRXZda7GyCnKvYr2PQF5D5r5WxGG2BK1b1WFlsIh43EUdHUOnCS
xufVA14Cj5jyTt/UdfjYlOxNdSoCx1DVW1vM1uG2vfG89Oli0FLEpZuzrIP2
wqJXik4JpJGIX4zfrMFCePacgPwraPzYYdbutgYvRSy87hFfw+Vl59sT8mvw
sZ6OZNVL4aC7vYtb8yp0BpzmfXf6DYiedenkD1iF8b3NveZeZaB5wy22UnEV
NvpMn43HvQUh7+Tpi10rwB/TcDOkuBwg6eD7oX9WQF7f5Jho6zsIdjq0U01v
BQ7NfREs/v0ewk69M9Gc/wMaY2CVdxYDLfwB6z9Jf2Cn5/kmU5sKqJGRl5HR
/wP8k9s9jxErYXI+/Hf8+DLwXm7iN6iqBHsHqrh60jJwD0eW6F2rAoKCUcmg
4TJw2BmcOSRfDZ8bUtwfLC0BW+/GkmZnNWhrYqFS1CUoDe64sa/kI4w3XOCe
MlkCF/nC1f0xNdDbvZpjM7cIYvURtw5eqQUzxmtW8uNFaHS32zxk/Ami2bZo
5xssQvB27WAd2ToYZViGGc0ugGYZPwsJ9xlIZbZS/OkLMGI9Hqr3/TMUim7n
mTFbgKkZr56OiS/wtEfcOWP2NyyGrKh7rtfD8dzWa/sSf8PmzjsRXDwNYCOt
Kham8xu2UDn7KRKNMHGnStJjaB6IpNh9JNUm4Ku80kmPngduZ27D8V3NMFSR
PRlNmocYdbPZA3nNoO3EoxA1OQc2d1tnwk63ANtAX5D4/TlQ7jo707bSAjdT
uNIbVedgRbl3WjaLDtO+JrHebbNQF2Q37X3yG5y3F30zdGsWHrYOT1UtfgMb
13m/dYVZcFBwmeJLbwUhr4jJlPYZ0AiYmrxwrA1IClsz08NmwOr1N7MjYu1Q
wUu3VpOfgdCZN8Vy0+2wVCB9XjVuGgr2pO7kqOqAN+fB+WTfFLQ7hNwYS+gE
HrNahr3aFGymOn//eqkLeM6MFUpETIJC10l4od0NPQT3kX3DE0AW0MyM3dYD
RSmcaheNJoC//FUd247vkOTk178WMQ50+4PTN8R6YXV1Uv9FyxjEcZXvmJLp
g7BJ7ANRagzIRSRde6V+uJhXeafC9xdw7r2g7io8ANnDTfcd6aMwFpRhIPd0
ADS62gYKNEfhS+sPy37JQTDiD609+fgnxIhukVirGQSTgpZ1lcERsLRXGhJy
/QG/zCuvRKiOgHj+Keo+IgNKphz9R0KHYWja24P8igHlueXe/QNDQNuftN/9
/BAMXe505j8yBJ633q1FbQ6Bo/4HA3kaAw5+HKjKyxoG1VP1C3VCDAjIUPzh
eG0EfGi1BgLOP6Ay0AsvY/ATtL2+Cihgg8D2d7nkgMAo9CXvfxgpPgjHD7Gi
p4xRiEzx21ZzZwAe7Dxpe774F0Qp529jfO+Hb/OJgYIhY8B1j+W+dUUfCLX0
PW0lj4OYYtUL4xe90OT8rc/s3ATsJsuLP3H8DmG4ul0NtpOQ/TremkW5B0hJ
7y4cc5qCOMkrTVfx3fBb9WVGzZVpUOLo9WQMdUI7gzybfmgGvmsdZ7vT1gEv
VRv4+t/NQJlgZ+JNejvc9zfSEEezoE1Bf/P2tEFMm5j8h5FZ6JpQN0oqbIV4
1TlhW+Y5bW60y7j58Bs8jPy0Dac1D1X0+Z0xUXRIZjzBZ3TPw1LGemnDgxZ4
QvJa0A/+DRPyqBilNUPaI6NfP3YvwKkyipCgXxNkzIr1hjQuwP7HI66f6hpA
OpxI2E9ZhB9mPsTgynqgiLHuHr2+BEaJ9fs+dX8G2aKlE49NlsFFaDNEir8O
sozGPUyk/sDlfJ9UC8dakOvtS9xY+AOHlMYLz9M/Qo4X/W3hlxU4X+csam1Z
DfIctf32aasQWFXL/mKuEgQ42GeCCtdA/OFgyW/DCsBxGOLSKtch5sTRR7I+
72FiSxjxPX0DbrGOZjcmvoWuLbWSPYxNOJAiW60yXgoMlpCkgJs4pNTKocHi
+Qq6WCjpW1nwiCZ5pd9LphiaWarzHkfh0XpxigB+sxBktMp7hJj3eDe+TX6e
8QyuOxTzPJogoIbjIkQP3TyoT6Dp73jKgtpjdx+8t0aBXTWUa/EnWVHvSiVv
lEg6eC2k5PJtsCL6dpEqT9FkqJVL6I5+zoYM7wyZxz+JA5Ez97bx2LKj9VLH
l/MWkfBKN5O/2mALGoo/kkZ97gtmMm8E/fZwoF/DVlw3zQ9jY5yNYnuJnCj6
jkLR0iM/7O4MQ+rHAifS8Q1v3zwchkl2/JF/1MOFhJ3UF6qUorHy97zKJpVb
Ua3Z7rqx2HjsTJacOj6XG9X6hHwokH6E3X5upqXSug0FJedQtqMULO+N/wEr
PC/6VVr4PqEpFXO2Mxc3ECQif0VzI4u5dOzWyGhqdwER8Wvu28pinInFuQZK
ehrwoT3uIk2sHhQsZ0Ygc0sPH5p7T/cJ98jCyn3yZVI9+dGArvpar2k21mvf
HH7yoACKTxP+mWqUg22cWhpf2xBAtWRpvbc7cjFJkoTZs5rt6PGhoOP/VORi
h/ccLbG6twOd2JuvJ2WahzkIXhHaar4TifV/uB9SnYeFscYHvBUWRHGP85I6
ZPOxvNmygcsDgshX7l3EPZ987PD2ucov34XQPnP1/aF1+Vjv/j0UpS5hVDLb
4zLFScWun7MPvdcmggjk5vw7JCrGF/DYcbJFFJ0OdUtQcaJitFS6oWmjGDKV
pQ2hMCp2tJJL4cUXcdT34eqpqDQq1s84zEn8JIFq1KxnA4qp2E12/zGP6l2o
OVNf/0A1FfsnoWt41FYSRQpnBqU2UbGObJ8zwn2SKCiDke/URcW0srVxTX5S
aIG3ui71BxWLzdrMDxWQRg4vbbeF/KJiU5SP5trPpVHTPcoe6hQVO0GJXJ82
lkE2RSpvQ+eoWF6maW42QwZVks2rnBaoGFumwGmrQFkklUEWj16iYolWYgXf
NORQeJtiudMfKia3Q47T5KccCkxRKStdoWKvGvc6fkyRR54zVwfyVpn7i9hf
qWu2G1nmXKX/tUbF2vRB/BWrAtJTsdCnM+24anRjb5kCcqg8qqi8TsWIvy3W
1iiKKNg30v8W028n7G5/fbAHTZ6qYy1h2nHYjfDkhhJaJ+dpdTHN2+d/19VB
GYlcDDWc/2++PYJD59Re5KsadYx9g4o5LWxrknZUQdknlAiCTAtsj0/k8ldF
8jXXpmSYviDMrXLDWA35Bbk8U2H6dZ4p39Vvaoj5nuQ9yHS0Csv7fBd15DDR
Y6fP9KWSUucRvAYakdWRPM400r6yXSZZA9U77Y0jMx3Sms2fpqaJPC9IDJ5n
usatnyhap4m6spKFLzLNwSnM+8hWC5XeNTdwZbrcqKc2eUkLheJIbt5MXw17
Gvgkeh+SD0iM92f6QL41B9v8QbTTo/FPPtP4r+JxV8/oonc6s6adTNdP9Yq2
lwHa+nUPhX2TipHmn511EjuCbvjp+NoyvWPahTJoZYhwejaGb5ieGFOY+jvl
GHqjIcfPh6NhD+wiErN4TiENkwSOHKaFJrwlFhEZvQyUndbG07DLuTJzySsW
6ExcdHUT02/tv9WQSiyRt3JyiAOBhvHNx0uweFsha/eOejUWZj7E4nqdui1K
ehjOWGN6IJJr1NDPDhWzMz7WsdIwbrpLQr7lRUQJ3+2SwEbDfOb8PfPtLqEI
m2NVx7fQsD7++6b5rq5Iz/rgi00OGmaomaqU7+OO6teTl4u4aFhnvmVoK+aJ
TPnnnBy4aZiSs98T/IY3sm258NcRHhoWKJ9coqLri/5WOHd1F5GGtQyVfbW6
6YfYl0svLfPRMDlK91DEm5tI5bLuZoMADfOzW117tRiAruPSZtJ20LCkrpOa
34lBSOOjv7WSEHN9BAln65xghGsTJD8XoWGnlaae9OmEoBMtBooK4jRMxeJD
i21LKGrXuGqctIuGcd16wD7oFIasr67v2pCiYT+zbXTs18LRcHyJ0jlZGlbd
qOLBiI1EWTA0lydPw9KXNrIcdkchzl9JHJMKNKzZ/za5SPM+mr7AJfFZiYb9
77OLolFZfZtZjAoN+w+5JUUw
               "]]}, {
              Hue[0.9060679774997897, 0.6, 0.6], 
              Directive[
               PointSize[
                NCache[
                 Rational[1, 120], 0.008333333333333333]], 
               AbsoluteThickness[1.5], 
               RGBColor[0.880722, 0.611041, 0.142051]], 
              LineBox[CompressedData["
1:eJw9lwk01V+0x+9FpqiLJCFThqgkQ4j2qaQUQkqSREi3MjVJMmROGSoVZUpC
4R9SpDquIvnLPM/33h/JPF0yxLvvrfV/Z62zzvqsvc8+57v3XuusI+vobunM
QSKRJtjzf9f/hon0nQfCARzoPuWGOdO6ec/7yIMJvf7/cf+eRw7n0rL/n1l7
jPk4PxixmWpi4ztEJgH/6GJtn99/9lUwH2A65sPmW9tdBway5aD2nsT+QJ//
/HfAbmP17IjrHOhxoF+IQ442NOzzVnrkxYHK3qdFtZ00AKm8lvwUNw7Uv6DL
LfLDCpRW+g4LHuVAgsHOM3NSDqBgY+C0qMaBMvhznV1az0MyPZv7vBAH2hs7
29IU4wbSwyPOJtNkNBYp/VI23Qt0sjPoGc1k1JD/MJO34AYsPD/aOJZFRh/a
eXLGS31BWTgEb/MnIzPSl5MXfwWA2pe76qeOk1GpyJ+OM25BoJ0deoa6lYx2
Ku20s2SFQNVglPBxLjJ6qXep94BvOBRoxKULdZPQSWIj98m/kXDvlNLxkQwS
Eoj6sZXqFw0XvptlaF8loT6JT1u++McC9u9hdu8loY8eIgYH0UOQPk95X0ch
oUflVPM6UhzUha0WW6atgNvGsnM2tMfw0HFpuMBpBQ65i99gBD4FzdGjMhl8
K1DGXU5b+pMAfZutXDffX4bdSR4CYh6JMN9/6tCzdctQqCVprf4rGbJK+1Rr
k//CkwFmnYJaKkiFFHwJ3/4XrPJ1Z/OpL8Dl3PfjcaVLIOQXLYFepUGnKvNS
xfElqDHuRz/pL+FJ+1OtydFFeF8g9GK1/SuQ9bqjuefqIiRJ7eE83JUBkjwp
RReWFyA0jOoUbpMFLN7YYN17C+A2+bi8ouU1fLmQbe0ttQDHbb8qrrLKhqSU
n/asvHkwKB8P21+fA7dNpr4EGc+Dgprk70Czf4BcXS2zwPwDZq/1rxbHvgW5
4NP+7dQ/wGcwPK3umwdnJoQ701hz8K02/sprl3zIM5FukQqeA3/HQ9NyFgWg
eGdQTWj9HOixZr2e7X4Hma3UnSZvZoEVlj4lolgImhvXa6bun4W8jVZe9yjv
gXpKR2WghwXf/m1Am9U/QNPvE+SPLixo87VY+8miCNzdE8WDp2ZgeFtd9zGv
YsjsduLlvTMDyz1m2cMPPkIjjZa0RnQGhGN++gQVlMDtvixL5zfToLjXxFii
6RMc8Df53G04DbpTVWIFM5+BNBukYkqfgp1DYJt5EkOu6pjsKeoUrPc8VWt2
phSyc9fYUOcmQXh0nacxhQb+kqpKKHwS1l6oFTYso4FAd9L+NMlJEOiPeLfn
ahnEsaa2nH03AbwOhid0Fb/C8OrlhwePTsCq7uU5jbav4Lc6evXpjnH4ENh6
U+vdN0gjFurSx8eAqvh2UTumHGS2He8SFhwDyX/Db+tcqoCQLkkOhZ2jUOPu
sKJ76DsUbxNRvXBmBALX6QXu3lwJLzheUa7HDoNGsTCnAekH9H46ozRcNQQD
dsPBe7p+wHEF51x3/iEYm/DqbB2pgneHvg/3yP+G2aAFdc+//4LDZb/AmAOD
sLL+Tjj/mp8QkBXDw+n+C3he8/WmbaqBoIzIu6XJA0AxiNUyUKsFvkRbPbvW
fhBwFTAalq6DKRrV+LpoP8Som0/uyqyD9G8vpt7aEHAmpGki1KIeRP1Hyvy8
mbC1/eRE80I9vOUp8vonmQELW7vHN79sANEftNnPNXSoDHAYv2LaCD6LqQrq
q+jwuKl/rGy2EQ7Lilsn7OsDJ2XqmFBKExwbCLykLNgLO33HRs8aN0MXj+vN
oNRusH3faL5fsgUaU8lmv0c6IXiiqEBhvAWGXDRcTxh3QI5K0nreslZQNS25
X1TYBi1OQTeHHrVBmWo+rFdvhZUk167q8+3A353WHPmxGZTbTeEfvQ7ojnTn
MrZoAksRjRexgp1w26evJGqmAYRLCitXiXZBzNgfbm+2zgZHnfGbkt3w3jxv
0dS/Fh7wl4iOyfdA6siqxyTfarDMN9B3VO2FQffrnVxPfgDftrPqF8X7oFG+
5mRITQUMBaQaKiT2gfVt4+kmmW9Q1cSw7pWhw9zOIxep92gQI8GzaamcDmdJ
M8LHiE9g7ahKbLjIAJcF1awvrPcglXX0tRaFCbgs3znwUB4Q41c8LAuZsFGu
g8l4mwFvtJ9qu58iwOvd3hChsATwvP1pKXKFgDXV5+P3UXxA51tfWeZLdl0D
ntY1nI/AvqlbGM5XB0BTWf8u/p2KaX5eZHnDX1BltMMmdiQbrzpdItMnMghB
gwHK84UF+LAuF0pkDkLxdKTk/qIiHLXe1P5UwW/Q+BvDsy7wM26cjvMTCxoC
XZPRsyR+Gt5Q35PYZDkMLloDlUp6X3Gta2OPuc0IuPBYeaztKsehpErpn/aj
8CvNkrPgVCU2ePrprLHLGMQr3ZGKKqrCM2p5qeWXxuG0sVhj71w1bmFaTqbo
TkDR1QMS+RtrcZ7aT6HeTxNQ3ZEj6BFbh+/fOrhTCk1Ch/iJcsGIehzTLKn4
ZWAScm4W973Jb8AP1abE7e9PQYpWdVV3VSN+HPFdkKQ5DR9/s+TGG5pwPPM5
ObVjGqI9S/RXVzfj5wZerL2BM6CVcFR+74cWnPzk4G+GEgvuNtNWQuNaceqk
ZHdQDQsSKt1In8+3YbkwCod22iy0HM4y+HmuHadJcikN3pgDTuGYWM6jHXhz
/tyRBJM/wK2p6FSs0olfHhz2MJGdh5gcDmeFP51Yobsnbpk1D6E7BMfsi7rw
K6+Gj2+rFsCiV7LI5VI3VuSt6HVMXgTHaG1OGdEeLMLLPRHwdgm09CvO3+np
wSReI1Iyjf3ulPTClqe9eIQnlPK5YRlYp2Mvf5Ltw+08FTKdzBXoTlq90OrR
h5mcQU99fUho66iJ4Wwx286ZlrKak4yMGivnnvztw3WcXzMTIslIriZXWV2f
juU1Szo36HOg7JMHLUxD6fiGU8GaJyMcyMo0ysjnBx3/++jNXtFETvSzLV3q
IjcDS5enXX1oyoXem9ZFfjFgYC/WswyhZS4UryeQSPZg4AqFRx3RuavQ3Uz7
pbxEBt544p7gGntuZMKZz4DvDFyo/0L4qyEPmqlXkqucY2Bz+SIxbxVeFH9Y
gvuTHBMP8dVIbqPwodyO6jflh5g4ZIIpy2DxocIM3Ws3qUws0zqv+KSTH6mb
0yVtwpm45PParSa01Yg0InC45QUTn3ipoE7OEED0/UufrD4ysX+uueb2JkFU
pCS2VqWZiTOLbu2yJa9Fzz/X0cVHmNjV4ZiUoRgFqbg9ky1cYeLbA4NJHTkU
lHNjeeI6hcAPLvrJeBoKoey6bMnKTQR+NSHygqdTCMXPlf0hqxK45FqWfJKn
MNLnxTQPLQJ3O9aFmeqIIAmeAjkmIvDy0bnhpWURJJec3yR/mMAyBpvMs8vX
ofG/kd+fWhB4n8qBd7b3RNHjZ3c2x1kT2Ens0obVx9Yjx7P+LadPEziU66Hv
R3ExJB0R5aR0lsCZk8V9F/rEENdoh77cOfb+dVO0qq4NiBLWdGvemX2+tkqa
ars4EnvLIbBwnsA3bByD7zVvRHYndx0/doHAQr4JzqP1EihEdlZThUrgN0kN
RmY1kojDYuHUMzYfoPEr/1MlhTYJBEl/ZnMvcx8f5fsmJEWSGE5hsw/3rSGP
r9LoiKuduRWb7z5q7x+0l0F2NW39dHb81vRrJ8R7ZFDXoveYBZs10/VItd6y
KJhjw5U7rgSOfbmSFSwih3J3HN4Vz77fWNq3Y3q5cqhUT2f8uQuBj6RF/B0/
JI+MHOKiH7D1ZL4wy0hnyiMS1wbabScCr3ohYmHrtxmFu1H0HNj642wlcxp3
KqCsylTtNY4EVhBV4DP5pYCclncUFbLzVVizzfnbM0UUyHXO3saerS9cm6Zv
roROcvpbLtgRuHkvSBVyKSOJhiSHeHa+nRcP3txWrIzqdI2ld9kSmDJjtbSU
tgVJtmr1utoQ+OOIg391lApKuLY3O55dL+d+N47nN1WRnUnrwI/jBF7bcyvk
otNWhEodauaPsf1bwnl3H92Gciso97ZYEtiFJVgr57wd7dekkrjMCSyy7mEc
/y01pG7ZeL3HlMBnxQW23zy0A12z81wpOkLg95lmQpcbd6D2sBMvHhoTOHo7
5+csqjryHN7cZnCQwOfffXAdIO9EQy9ldg0aEhjpXVonH78TFc/wlD3YR+Cg
pnTh5B0aaMRzT4A+ux/L3XopEpUayFLm/qUBAwLz8omvfWKviVISjMJidrP7
+WBnRfycJrrOI/tZR5fAl0MT/Z5Ha6EBI2E5ujaBd2XZ8a6a1kGtBklbw7YQ
mFwt9eDyCX0kYpeiqyFJ4H/HuiVaigEN0xSM+9cQ2GA6+6SL5H7EmNt/5iqL
iUXHqWl0WyNE0xOLEO9i4pEh5bHTz4zR9/CYiqYyJo5yCI97ueYouqL+40jy
UybeMHJl0yyyRKUUSk+GGxNfyJCfil+wQovyDn5jhkz80bGx3OCdNVpj1CV3
RYKJhaYfbuK8Yovc80T/NDMY+EKQ1Y1KdXvEb9j+Nuc1A/dF8A8aeTugO+M3
FRe8GFiggfooy/ocSlC6q1aym4GvTd3yzHI4j6qaMV2qgo57hO+bZV28iNq+
+co/t6RjI40k1axr7oj6QKFUg96H27Ksg5uwJ9pEstvD8OzDqq7ez8nLV1BE
Ph/VYbIX+ynGv9uufx1V9agOrefqxfVEcbWtjzfq2WM12CnRgxXSOojwIh9k
v3Uq8ZVON/Z2WFwqnPVFFSzTxEunuvDTdlONLkoAwjaR/BPKnfgaxyZXu1eB
iPT38IIquQNbqI4979kdhA7pE5eXGG14u9WXevv6YETXsRLZXdOK+W9HcdNd
QtG8ZdBVXNaCf6Wf2e24FIYefxhWsC9txl9rtnswYyOQmOXP6dGKJpwyt/zS
SSkSmVK3r93T0ojrbvlb5mvcRxsrGAeK3jTg//vsomg0fL18h1R0Pf4f2HJu
hw==
               "]]}, {
              Hue[0.1421359549995791, 0.6, 0.6], 
              Directive[
               PointSize[
                NCache[
                 Rational[1, 120], 0.008333333333333333]], 
               AbsoluteThickness[1.5], 
               RGBColor[0.8200000000000001, 0.07, 0.194885]], 
              LineBox[CompressedData["
1:eJw9l3k01Wv3wI95SHWQEEqEkiGEjPtRikqSVMqNiEgSqmueIsMlckvGyBQq
uqYKXU+mMmUeMg/nfM0zxzy8/X5rve9ea6+9Pmt/9tr7333Q4oGhFT2JRJr9
nf9X/xt7rxQU59yjR8/IzgaUa22a2VO1ZV7/Y0KzcOZE7fn/MU2Td8Stl7Cl
R7Z61z3G6UjwZN9emrftf/tMwL/FxrXvN7vL2AwPfxCBJHHZ68J3/usfg4zt
uPzDFvTola/XU/MsJejkURVRMKVHZZ9Swn4Za8C3NzOJcIMeEWsqzNzVRtBL
qq9+r0qPdvpbLS4LmcOuu1uPYgToUTp7ttWdDmsIpTuZybhJh7Qiltpbn9uD
iMDV2LE+OjQdciD1YJoT3J6kpmuX0qHm3BcZrHnOUHJyeuGvSDr0uZMla+ab
BziLPVWttqVD+qQS43sjPmChOslMQ3ToG/dKl6m9H4w/PxvGyEeH5CXkbxrS
nsK8Yl789AwJpara9Z/2CAL1sX1/vasiIWPqPmbjzRAITmI28n9BQhxh1VK2
XuEAcYHffpqR0IDA1yMl3hGwNejA+0iahIocuDV00AuwzFlhqVvZhpeVtgaN
pEj4FvxqRDxmG+z3ld2+XvoKHvipznWpbYPuA37nId9oYJLWulE3sAVlzJWl
Gyux8OMVk6CO5RaoJThw8Dq8BtpfdY+LJzahQFHwmtxIIijGcLVM/rkJUcOU
RjHZJKiKSOtPYdoEo1yVpVzbZEhMdZ3NitoATq9wAfQ2BRaSrvj2SG1A/VkC
/RxMhTb/2nLGynX4lMeZvMPsLaD4iQL98+uQIKTJcK4nHSxyQdq5bQ0CAm0t
g65nQpii9eSp22tgP/eq8nv7OzDlK8z1XlyFKybl4kxGH6CoiZy9GrQKGpUz
gaeasuA+yY70VHgVxGQFx3z1PwIvg+eVlaIV0H+n/qgw4h9gM8lYaNFaATaN
iQU5jxzoursWFlu3DBUNMQ/f3ckF5rvJ1WSTZfC20F0QuZQHSidZbpOmlkCV
tuQUp5YP7OpiacpPloAWmDbPLV4AxqJ2w0H7liBnn5FTKPkT5LNKCtYU0KCi
thkdkvsM+X3Hr8Ro0OCXx6XdXy99Acts6wbT6kWYkG7svexUCGzWAsJ9xouw
1af/YeLvIsCvLPkGJhaA6/lPN7+8YsijU5GRf7IA4lp6ZwVav4LR1I+1NIEF
UJmv4c1b/BescyaqyV/mQX4cTDKMMax/N9rNpzUPex1vNOibfgM9mUcvRern
gGtqj+NZcimM+oT/M286B7vvNnBpl5XCewl6AYOFWeAggvM1H5XBHxJXLrKE
zAKrufZVFfFyCBMzYxkTmwWm3q1lhV/lULL7YtiLwBn47NvhqphfAX3KEtAQ
Pw224v+sKz2vhPiuKUWZoikQrA3yPGH3HVyIgzry/ZNQ/8B8W0X3B9RE+pvY
7JgE3z2qvmqHqkCzzk/KWnMCFAq5GDRI1dA4liFT7zwOwzcn/DV7qkH5s0CS
9ucxmJ516u6YrAGiUNUuuXEUlvzW5Bw3a+FcXXb4yfkR2N77JIh9108oWfZM
SREYAZZ3bP0p++uhbEwx/6LeMJA1IhQ1ZBvAur1srsuPAA4bjjMTBxqheDEs
bKiUCs/lDOaUMxphbN6vcgczFUyfts4GXGqCoAPDY+WHKCDVaTzbttYEP6Rq
pvrOD8GaVO/ModRm2Ho0WdnhNghVPuYzDy+0gNpxQlcxZwBetRLTZUstUN82
Fs/Z2w+Wh22nOd+0gmSSLUOXZR/Ie0xP3TrbBpEzvl/YVnvA5FOLwSnBdnik
FvVcRbsb/Ge/5InNtEPdoHa2w5tOyJJM2Mta1gFqH3U74jl+Qbuln+v4y1/g
618cWhHYDtsJNj111p0woHREnJGzDQ53XoCPql1wY9rBOCS9BQy5FZIjdnaD
1eRN7rhzzcBVXFDFxNMDaKR0EqU3QrPFiRlXwV6Qqe6iGEvWw9/sxTzTon1g
uPE91l+8FgxzNdQtjvbDoGbDBp1WFbBJ35K7xz8AtLqSV+vOlTDuk6Qt9noA
hPY0X6ioLoOa1qFr/cKDUF51b6j5+Dd4LsCyf6NyEDoWS7qaFIrgmsVRKt+9
Icif8T03cSofhDIvvlMkU4BcI1H6WTILqDMPHQwLKFAXnhe6oJMM75WilR7c
oMLArI5bq1k4OHp+3QjZpkKzqf60h7kjPlExUJaRSoDSCCs1KTIKeyQdGbJ6
NAxxMgzZ0zfTcamXE52o9ghsPLDPYZPPwUx/FAsPcI/Cx9Kzb24//ITPqTCi
15RRiG45w3LNuRiH7b1gdiNvDGorEnJHhb/hloVIL16/cbirq16tcK8M8zX1
vW41nAC22qxx2fgK3GDT0mdwfRKs6XlMDsEPHECqOvDTbApYGTk+t5ZUY43o
r7fO3pmGqjKF2K9CdXhRNiep0m4GpKq/8QmY1uN2iuHcG5VZsLi4sGcTNeIc
2Z+c/V9nQfGYm2vs6Sb8zF1HXgjNgZVQQmSJRjN+3iYoXjI8B6pXiy+x2LTg
F7Lz/GbP5sFUJ7CH4tOKXwX/2Ek6vgAO3LZticFtOIYST5fUtQCR7qPhd/za
cbyGE03LdxEKTBV5dR504MQonbEhCRowqt56qaz/CyfNCfb61dOgvKBSke9g
JxYJJNMrpSyBNhMN6Pd34RRBRolR52XoqGq4xcXejQ/lLp+P1VuBsJLrpOTh
bpyqM+Ggd3AVXCuO1I/k92Cx3r7ILdoq1CRLHNp43IvfOjUX/VOzBrohksU9
kn1YnPV7v0XiOjy8ptzyoLUPc7Myz/r8swEpUUOUsYR+TGI9Q0os3QRXgx3H
W6UG8CRLAPnf5i04vVLYweI3gDtZvgt3U7bBXVFL9WPzAKYw+EV7uJGQhVn4
jeuCg7iTIeXNDgY6tLSDjxpwaxA3MpRnxIbQoagi9on3iYNY9HhxN586PfK8
o1zvMT6InS3zdkVN0iP/Vk4vU5khXPvyvRbPawbEkft1N6PdED5QmfLoxQVG
dBC5neBIHcJOtLh0zi1GdFjoLCNjxxD+LvayKzybCWmZy+6/y0TB+66G7txl
xoxy3Pbg97IUXKCezFWuzYK0IilKB8wp2ED0C6+LJCtqeyp7eSuUgsfZ6gWl
yWwo5pqK3EIeBT+dpRwcorEhfeEt+b/bKVi4Y1U8qpsdqYZvct2kUXDxv7ul
9Ep3oAfNPi6VZCq+miomR5fOgbzyf4jKHqFi72yD4zKtO5GHwJXeE6epOOOL
u7IJ3W5EOezDe/MmFduYXxbS5iWj28xfS6ScqNhzeDShK4uM2kbDaSL+VPz3
PS9hR21O9LI1OyjjBRW/neVOZunmRKG2inV7k6i4+HGmaIIjFyqrTNoo/EDF
vRaNgRdOcCPJ4ebT5YVUvHVxeWJjixux6O4aiK2gYmGN/QYfKvcgRjbR4rc/
qfik5Ol8k1AeNJdmRFJto2JLXju+HZf3ojjW0NjobioOYHzhUcTPi/TS28hr
A7/vnyscuDvAiwIN/2gKIX7P75kvrenhQ97ZV2asx3/vV5JMOdrJj7IEnpje
n6Zi5+sW/qFt+9D8x/yA2jkq5vSItZpqEkDTHI6n0xep+H1C8xn9ekG0auN0
TmiZik+Xsh/+WCOEhuRXpk6tUnE/5SQb+cd+FM32LFpqnYrdmN3HHcoPIG6Z
uh7qBhX/9bKTGDUTRtwntS85b1FxR9rjq/x9wojMPHhicpuKj6epkhpcDqKD
Zy7Yv6IjcETqdqY/twg6EHKOIs5A4OmUisuq2SJodpxeL5WRwOdTgjdndEWR
5pLka25mAmck66enUUSRcp6LtwsLgZmSuS+ZeB1C6L56ZhsrgSNNBLNa5MUQ
X5JLlxU7gcV4xNj0RsTQ5dt5z2d3ELigXtqqIk4csQlF2DnvJPDpIKVSdQMJ
JDFh/HJ9F4HbtECogPEwivt46JcnmcBW6zqu0oWH0Tqfe80WJ4HJi0YbGylH
kHiJxOV5bgIXTZp714VJIl0O2iiV57dP2NPHux5Fz6T0Jtt5Cby7z/3pPUsp
NP8kKr6K/7ffHsSqdlEaLT5mES0SIPAd2s4GESsZRAJdKvN+AnPveRHJ7i6L
Bk2i0y8LE/gWP4eMq+4xFNwg5PlGhMCfMvQ577ccQ9Ku43ZThwgcLsPwb6at
HHpk9zHCXoLA1vmfbYbp5FGjR1L/zBECI1W7PaIx8ugZh/d1RykC+7WmcSUe
U0AjpjY7F2UIXGnfTxaoUkAXibszf8oRmJWNf3eU2XGkoty+vapA4GKd7u8x
y8eRfdFOd28lAt8PeO0VH66Ilnb/IcakQmDlzJusTAsnkPKfspt2OgSmqxP6
+/5VdZSSZt3edYXAtdO9Au2FgPatVOXoWxJYY+GD8R3BU2ji27G8PT4E5pmx
TRk0OYO66M99n40j8OT44ek/4s6ioIBP40OfCRxmHhSZuusiSpt7nrk6TGC+
yYf7l5Ah8uS3CNHfO4zvpovOx6wZoZZ6XtfB08O4yKKlUiP/GhrSeGOV+3gY
cy682M/w0AQdFdbTrP/82/czcq6SM0MWCbQV07VhPBDMPnrGxRxlLNx1sNQY
wRzNti8zr91GWZLR7n0+I/jxvLtjprk1+reE5z6NexT3cT3Tz7x3D23wv16T
yBzFZxQSjmY+foDc/FknHqIx/Cvzmn8rdkQSPlpl7Z1j+KiNSzzd1kPEYfHm
a2LAOPYSj8mXUf8T3V9r6V9UnMBN1MI6EzcXdBTPFTeNTGCxlC5q0Bc3lCjS
4ykXP4ldzNc3CpY8kFvwkaldl6dwdOcFhR6yDzpZXnXj2fVp/Jh+v83Nt77I
4lISx6jlDL50dDq+T80PXQiN8gxQncUyRiVNZk3+yK7M22uxYhaze4YxD94J
QBF5gZN5l+bwSJqpmsVGILrDYyxdNDCHy+tlHCgRweis66TChuM8frO8lWop
EYIU1c6E2jMt4EZ3b8NchWfIyPJgtOaPBfz/zy4KR1b0DOeDQxfxfwAqT4M7

               "]]}}}, {{}, {}}}, {
          DisplayFunction -> Identity, DisplayFunction -> Identity, 
           AspectRatio -> NCache[GoldenRatio^(-1), 0.6180339887498948], 
           Axes -> {False, False}, AxesLabel -> {None, None}, 
           AxesOrigin -> {0, -1.4415477731722384`}, Background -> 
           GrayLevel[1], DisplayFunction :> Identity, 
           Frame -> {{True, True}, {True, True}}, 
           FrameLabel -> {{None, None}, {None, None}}, FrameStyle -> Directive[
             GrayLevel[0], 
             AbsoluteThickness[1.5]], FrameTicks -> {{{}, {}}, {None, None}}, 
           FrameTicksStyle -> Directive[10, 
             GrayLevel[0]], GridLines -> {None, None}, GridLinesStyle -> 
           Directive[
             GrayLevel[0.5, 0.4]], ImageSize -> 100, LabelStyle -> 8, 
           Method -> {
            "OptimizePlotMarkers" -> True, "OptimizePlotMarkers" -> True, 
             "CoordinatesToolOptions" -> {"DisplayFunction" -> ({
                 Identity[
                  Part[#, 1]], 
                 Exp[
                  Part[#, 2]]}& ), "CopiedValueFunction" -> ({
                 Identity[
                  Part[#, 1]], 
                 Exp[
                  Part[#, 2]]}& )}}, 
           PlotRange -> {{0, 1000.}, {-1.4415477731722384`, 
             2.33214389523559}}, PlotRangeClipping -> True, 
           PlotRangePadding -> {{
              Scaled[0.03], 
              Scaled[0.03]}, {
              Scaled[0.04], 
              Scaled[0.04]}}, Ticks -> {Automatic, 
             Charting`ScaledTicks[
             "Log", {Log, Exp}, "Nice", WorkingPrecision -> 
              15.954589770191003`, RotateLabel -> 0]}}], 
         GraphicsBox[{{}, {{{}, {}, {
              Hue[0.67, 0.6, 0.6], 
              Directive[
               PointSize[
                NCache[
                 Rational[1, 120], 0.008333333333333333]], 
               AbsoluteThickness[1.5], 
               RGBColor[0.368417, 0.506779, 0.709798]], 
              LineBox[CompressedData["
1:eJw9l3k01P0Xx2cmESE7U0i2yJItPUXuhzYpspVdtighZhLKQypCyhKJkH2k
RpasqW+WLHmQJUso+z6WsWb99fud8/zuOffc8zrv+8d9/3HvOfeA3U3DqwQc
Djf3J/9b/43K1g12tSwCKhjxiPAx+65Re4TuJPp/HtFwVFGrYP4/L2n0uErd
6qIQ0BmXS7L7duBgeZeDFIXyr74TNhdpfZ5/eDPL3lonRxQ4D/GfCMn4t18B
3LzChRPTCIidwUea850qHE7gu5+XQkAdLxMkmSxOgNjnG041rwhoXFjGKrze
GLZUBfbYRhCQ22MTb3lhW9BKS9grGEBATo+IWjGdTsD204RlxYOAbB/07N6I
cIOC3W6283YERMWanBUzSCDg3ZXBYkxAlcMqYQIFXhDhN8XTd4KAuphfUrc/
+0J0ztsW+kECuh17z4k8dg9+oWprHS4Cwmcrrzq6PQCTWuvzgxt4FFY+Gmy+
FAgvLvoqlY7hEV9zHFHPNxgucPuUNbbiEXNU7ssrm4/B7cOA0eEiPNowrhXy
8AuHHM7sJ/h4PFrdPXuxwj8S9kb0Kmj64ZGH6xqHDnoGwlp0qSk7PJps2tna
iosBYuRawMZZPHJQ4HxmUfEcLsf0OJLk8KgvUtB4OOAFyFRS9+tw41HPlQGH
rdV46NKljgvO4lC3XKangHsiZOEJ5zIacKhz3TlIaewVBGV9zevNwqGp4djz
kodTgD98c7o8CIcmz68ZFTinwirHOX50FYcm8i0tUWYaJMp5x9ucwqFxIubQ
OJAOgz66UkRxHIq5201kvZIJY0/Nt0vXt0Grb6FJp5cCvOU8jD9zt2FWg/1h
iNlr0JYUCnrqtA0JyVLH6jqyoeQdLbB8/zboEE7OMBq/hUMiZ/vNurdgxd4q
7XQLFZ469qiYRW9B+hcv04d678D5gMEPqv4WFEl7uX2IzAURjr4e5e1NiHfP
z1XxzQOKv6ZQ7LtN8Cum0amO+SDI4vSzynYT7Lakjhw0KAAkHxVJ4d2EM6cd
vJLV3gPZT7JKoWEDpMNelRIlCwGv8HXHxfsbwNb2Yz2KowiIa3Ht9OMb0Fx5
hi6rWAxRNc4VwiPrEJmfP15jUALXHEfEr0eug3Gq8C8bUikUxu3jKoN14IsK
/b4WVQbC3TwH12fXoCtguSG64AN8Twi/wZ+6BvEedpXy7eWQEKCmvH5pDSxt
m0rqFj+Ck/0sIXr3GigsDe2rMsWAlZBlyp7/G+5X+2LW1p/ByLszd9z8N7g8
ZZq34KgA/5OaFEbG33DZNErUrLICurxnanQLVkFTVMj48q1KaDeStM6wWwWZ
aUqgkWQVECu1TJa5V4G3SKlYv6sK2rmzeGVqV6DJPCrH5H017Cn3kvvgvAJB
2/MZ1hFfQK9EZGOKYwUg3SDxqksNsEqkuyeULsOKdl60i3Yt7Owq66Q6LEMu
jSOMLF4H3E+M0nZwLcO1KPcHd3D1oDmQ8NeDiiU4cPTbnYDeeqC0xVRxk5fg
mU1pmATtKzCnD+1M4lmCnaGpSfWbDXBOM3ycqXQRvAse57qyN8Jckk6ojM0i
TPbequTc3wQFjJ4/R5gXwZLRur3wcDOcSXniyFe0AGOxYguyIt+AFi23mOSw
AMmyAht+Wd/gr1lJkj3vAvzo3R7sNGgBE4Z2oalCOvA8GatXWG8BQzwL9akZ
HfRONOeGpLcC+6K+mRiODsG0othB3Tag6TTmBLyeh8rEJD+1lTZoX1ZTDbw0
Dxu6QVejk9uBY/cHaVaGeVDdcr1AO/cdthOeKK28n4M++xC+AcEOmJueyku+
NAcP69P722c7QOGRWMOJhVmQOfw5u66yE4ToObIPNWehNbrnVnlMF5ysW6op
j5kBn7Vljdxr3WBPeV/8fJYGIjZczOlqP6CAg/1crR4Nar/ItcWy98C2zCdj
5oJpWDXBSNJ8vcCQwbSksDIFUpP6XB+E+iDI24f5htYUmPkO5l2Q+AkSGkQF
vehJCGW/ZfBT9hccqFWv8ZmeAKtv91eP7u2HO77by9E6E3A77nwdLqkfhvyY
JnVzxuGpHc+L+gMD8Laql9WMfxzSGeXfbtUMwISf8QcV2zEoyz77WdllEFwu
qPMF5I9Ci55t+zXOIbgmHfrmK8sojNHvjCcWDQHVVHuMcn0ENp9Hb7RaDIOb
js16cdMwcKvlcOzCj0CGyAQt5dgwHPpVK34icwSYlLZquLOHYOBGY/KB26PQ
x7i1u2NjEOJWWwUZz4xBZffMV1OTQTAI7HoxyTsOY4RvF4VLB4CZ6ydP88g4
DAuTFgr+zP05aSiioHACQl1vdOdG9IO3zATri8BJ2HZ17Xm/sx8USmaCfS9N
wfBNDeVm3C/oWnaqOmo5DftqvrIexPrg3pGBTbodDcyWEtRvP+kF6Vvmf+Vc
n4EDd1XPvnXugZb8NtJ191mQGKYbt1z6AR+9My9Hqc1BEN9+wx163cApMLQw
+2kOQqSUfMiGXXC1eH+krtY88OtYKDvYdcKuE1U+IhPz8ImmWMiq2QHZlY52
C+F0+Cumt2D48HfQ1WY5X6O6ALJJbAI1cu0w10hVjutbAMpSy9HMY20QZWQg
6PJwEdR/b4VHGbbCke5FBpBZApBW/031aoEu6xc0ztYliJ9w0JT/sxe/k/d3
cFGW4bXQEtXQqhn2DWV+4vZdgTDkXm0a2gjqEvIUHoNV+P2DmL3S3gDWToXh
vJK/oapM+crS8a/g/1rdm2/9N3AqWQXrltVBylSVDf+3NYh4rsonY1ALlXLn
zwlkrIP8Zc2Owc0voM3f1J1XtAF9RTl2RU7V0IgzcD5ftwnVcTx1MnOVYDTZ
tjb85+77ii+2ZkRXQHfb5cd+U9vwvJQY1mD4Gd79nGYL88OhWGzUZFv/E5CM
5DtMmfBId92/LP9gORypu5kkEYFH9hXq+9Uly8Dac1GEQZOA9HTDzphXF8Mj
UZ+0wXkC6vcfPFURVwi5zZsSFak7UHr0dw+WlALo9r2f9cqIAc2Hxt91+p4H
hENMMn4MO5Hi/FTWU6VckOl8TLUs3Im0NtLMja9Twfghh4KaIyOa27JYfZab
DRNRewYDLzAh0mX/pDJ/CvilsEd/U9qF9ho8uMaUnQ7cuWxn9hGZkVpqtuyk
eCq8/sS6enWbGTkcO0I92fQKNBp3Z+eOsKCXMfbRgi0voa2HxXK9YTf6kbL3
EPepF3Btkpn9TD4rulKfovB0bwyEFRx/ZtbPhh50yCaJ+0RCru8NAVf2PQiU
9GVM3ofBpGiTHhLmQOU4BSuxy4/A95Ejp04hBzIrXVRbL74P7NNbbUYXONHg
+E6lsL//hmT92OdWQ5yIV35yLT3zNigVHjZzusOFEmOx4oAqd9BbmFsr1ORG
Dlxhy26eDuCsmJ/AwMyDiIRobzkvIwi6SdYw+saD2HgUqbQyIUilqvSnxPKi
/ebG1cOHz2GfppYC5qz5kI3L0CO4ZYr9kC4WA0l+lKgocn+I3xZbdvL+8oTG
j7b6bheN817FJHJDGoqGBdB1uXObdWzXMaPV+JZfPUQ0LNU6WnLQBQtAbzt3
te1FJwm3G/KfuWG5wR/7FL/uQ7m2hlkUNXfs57emIfMKQcTVtlFHWHXHWIn9
Ew9KhNBehrZ3XqEe2HHb+dm374RRwqiNCM+GB2ahcGvT5fN+ZJ+4MdBoQcI+
+d8NfH5NBDUNDHCGpJGwi2PqYctzIihe+zjjTBcJ+6W3FXXZ5wByPV1eexFH
xtyLsLgivCiSHPP4vC5IxnDCAcl8oaJoTbk81FuRjNGvZNxJPCaGvGjvqN1a
ZGwkpd5YfEIMsbsedOu/QMY6h2jyb16II/HsHcYFBmSsXoKLWUlbAulqdXN0
GZKxD06qQyUrEujoK12c/R+d+tr8I1AkUZA7fQe/HhmLDnw1SvQ7iOhULXUj
bTLmazu8Z9FYCrW0n83Q1iRj9iekjzXJSKPXjsoVjsfImA7RzS6LcAh9D7W7
uKpAxhSX8h/f7z6EjpBvVstLkbGDncSB0GkZdLpi0Tn+jx/B0nuqz7ZlkY1f
X+8/HGSM6+XY45dc8sj6WKnyLwYytutvvYE0icMonZM+1rdKwjgsKyhVYgro
zQMp0qFpEpbo02Nd+F4BRbt0ud38RcKkY5d4KacV0dtiamZuKwkTfLypnNGh
iC4FD6/NfCFh7P47DdOclFBmdr+RbCkJw5PZ3FNWldAVnkbR629JmPziJ66y
EGUk9cbSKu0VCbPwdC9s3auCxEKtH/VFkbBHywdMp96ooLclEWX8QSTMoZci
wjl7FLE45TA8VydhqFJuQlVJDXl4GXsTFzwwwayCPEtPDRT8jEpJff2HL0Sf
wd3SQjFN00IBAh6YdLWeiiH1NCqouCnl9cgdU1VnFk0f1UanCJ40FtpNzNyb
K/a8jh4ya/DwG9zlhmn8YAv63WGA5jgJ8hckXDB97yjUGGyM8g1ZrC5qOWN2
fPzrycdNUIDNzwX6lWtY9eOPX0KWzRFN04icWH0Vk8Q7RJDyrRHPMYvm+EP2
2Cm1QKrcUVvEnsb6fSPSBlvy7OIS5bVHk53FNtlLFtioxtXUL6pOSMVASawt
RB/rYqIrXje9gcjbnuklpSpY/Te/CtY7N9Esb8RVK5e/oO+fQKmuRg+E2YWk
mBkYQOoV9h2jPmQkGecZl3nJHBzpz/sWJDxRec8k9ivDFmQC95fgW2+jOdOZ
kLtER5jlz4ra4+eNUjjnkWGgM8ShBmf9F3eQa4Xzwn0Gd9C6PqMVme+LTkKe
5GuMBNORnPta//FD+kWjDC1kTzhvFe8TQr6H9GpkRQtEvOHV/JuR1/cCUF+H
YvzumjtgId51B6f0AB2r+zKquuoH/CYMHCZDDxHbEbXqhNAAaAtRyKBGB6EZ
EVvi3qcPILzc8jjDmWCkavL0b4WgQNCZDW42XwlBTOx340NIj2A2R6lZExeG
RlfW8tzyQ8DLJG5MJPkJyl89WHfL4zH879lF4ai8PlB1TfwJ/AdkzDp3
               "]]}, {
              Hue[0.9060679774997897, 0.6, 0.6], 
              Directive[
               PointSize[
                NCache[
                 Rational[1, 120], 0.008333333333333333]], 
               AbsoluteThickness[1.5], 
               RGBColor[0.880722, 0.611041, 0.142051]], 
              LineBox[CompressedData["
1:eJw9lwk0FUzYxy9pUQjZyZYlkVBpwzMhFV4lZI3IlreSIksSWbqiQkQqe6gs
F6GNsYay7zvXvXay79t3v++c95tz5sz5nZnzPDPP/z9zzohYOV6xoScQCNO0
/r/jf01b6EkYuzc9yhl0CnE3blFJefbodd/j/3hQJTS87m3a//OCilpvV4oG
jTVuGcjwbyPA1ZOq3/q9/pvfDpVc9PUeNN5IvWGumSEKOwK1O7w9/lsvB2QG
+SXiA3rEwuAuxZapCAnvoiRf3aNHrW/fSew0VQYG5pv2sXfo0Yig9LWXVfrQ
w29wiOkSPboTZOgmK2gJWzF8t1eP0CO7p7yqEW12YPXI96QtGz2y9O3asx5y
BxilDIq05uhQOq51kP9wD1Ien7VOaaFDJdRjwTw5rvBxh6/F3490qJ3xbfpW
kSfc29V09fBjOvQg0tvu/rA3XHxn02JsQIfoPh1dtr3jCzd09VgdZOhQ8M8h
osmCPxzL+dCkz0CHuOre8Op4EuE6RdWVrYeAGMNIby02goDHPVtzIoWA1vUr
9jt5vYRNZ+cSRWcCWt4zdan4cSjs/a0j0XuWgJxur7JqoldwUt1RpIGVgMZq
tzc2EiLgCrVNdat4C6zl2F6ZFr8Gp405x1zrLegJFdCn+kRB4uDDrVTGLeiy
IFtvLkdDQl1UscTzTeg4nOzCc/c9BKQLiMZwbELbmkOAwnAsKHdeCG6M3YBx
aqSWxJF4SOTN/RwsuwFjWqt6OQ4JwMIm1vKmaB1Gs83MUHIi1K/K+v0xWIcR
XmxdQ06Ctm/KY4uTaxDxsIOXySIZrptPENWd10C1Z65WszsF4gkReXc3V2FK
hcUv0PgjzKfZHz8bvArv4g6eqmz9BLX6JmXe+1dBk17t7w79NBD1GgvZzFqB
pRvXEs81pMNsRenP5xdXIKnc1chPJxNcXmrPMVCXIU/K9c6PUBJMeVjxDjos
Q/TdbNIxzyzIzHPSJi0sgVf+5Gy6bTYYbGs9LO23BFabB49L6uaAMOdJTyGu
JdA4Z+0ad+YLKLiPeJt+XgSp4NhvvBK5YGv9IzRLbRGYmzrXwljzwOC+U+JS
7wLUlWjMysjnwxXxTbtq2wUIzc4e+aX7FSZ7Tz6NnJ0H/QTBvuv3voHb3Gq4
wJN54Ap71rIa9h1MntNZinHOQ7vP4p/wnB/wlMJ83fPzHEQ7WZXINv+ExbWT
hxbV58DMsvZr5XwBaNpb7rYjz4LcAoW/1AgD/hzG6eIwC0/KPLG5eRFEdE4Q
A5Zm4NaLnTOmrMVAihD9do04A1eNwkSNS4ohU1nNtERgBs6K7te/6lwCEpxV
I95fpkF6IsVfT6IUWg5m8TpcmgbOPIX8y+2lYHgksz+pcwpqTcIyDL+UQTbZ
WGlm6i8EbM18MA8pB5vYJWNL5r8ASbrvbW79goJdWdtdFSZh6UJW+K0LFZAU
3SmMzSeANMkafF+sEga/q5jXh46DfdhdXw9CFex75SSj+WcMRE7Ue/h0V4H9
GeXypt1j8Or6t2Dxyd9AFHNw0RAbhe3PEmKqNv7A1xz3Y+vnRsAtJ4h0m6UG
htpJz+87DsNYt3MJm1AtyPSqP1GMGwKzHebNuUfqQKd960RH2yAMRx6YkxGu
BzFGxfZlzkGIk+FZ90qth8jZxIjTJlTo7N4aaNNtgABB8URmdwpwPB+ukltr
gHeyvaHqcQOgo1xHCkxqBF/TdTWTOjIQJ/MiB/5pAr62yMct28lQ8j7G68xS
E4zn5z4/r9YP6/8E2ITHNYNEkwvPa5Y+UNy8rT15sQVwNG7YntgDPTcCucgC
rRDBHrTp+bcL/KqS+punWkEzKFFmU7MTpI8UfaosaYMSyb7JB/nt0Bje5fwz
oh0yLslFTCq0gfvqogrJvgOuRI9f9vrZAsLX2RmTznRCT/YKyUivGSrKDzdF
snRBA3Ovb8FiIywb4ntSXN1QHd4pUabXAAfHLrP/2N8DNrdTOA761YGx50CW
tngvOF63EzvgUw3PWJx1e2X6gFW8e8PlXRVcq3+yfIKvH/z4nhZoNv+CB2+0
Kgkx/bDI20qZkyiDF1YcUVUiZNDYq906HFYMSTtk0zZ/kWGSnDHKOvsTvn86
X3T01gAU20OCLkM+NOhYNtuzUeC5y4+Dq4ZZMDzrMfI+jwLpzfGfCxtSYON1
+HqjKRWEYi6ptFZHw74zGay76AYhKUCt2vTkQzjUVyGmnDwIFcdX+sm/iZj8
b02cyIMhiBDYYchWFI/fLDcK7NAYhkwLF+ZzRWlY1789aoxzBM4P3Ox2jMnB
jOy9HHWDIyASHXNZPfYrLoqhhOTkjoLgDO/8C9sC7CY9yhTlPwbRFsEMc2tF
WO7rX6KnwTgY5Wa8uCBditsX7UpPmE1APFNyt0p1OfY+Tt6YtZqE46/FrakX
K7GUs8nJjJt/IWRBmSUv+TduyG66d/PuFNDztvLMU6txgVvy1bAz00CWPBXw
cUcdZuOhzE0VToPs5AnFjoB6bJMvFPqP6gxcO3o1o/9RA96lXOouPDoDu6o4
idXJjfhTia3V3MtZWGmwenGusAn/c2G31i/FOTjZGK8UVd6Mp2vSj77pmQPr
eeKn6YIWHKanK3DLbx6qRFlfmae24uMd8wwgvQAd320L2v3bcLt51CRb4wJ8
IWYNgWE7XokTamVPWYTCHbfsDa50YH5KcuE+zyXIYVW4FqTUiZXEZVM4dJeh
sYL/ohJ3Fza3y33JKbECvLzP2mIpXfjxRyU3rrUVMJEwVa1L6Mbx46XXuetX
gantxO4qgx5ccljrIs+HNXDa1i/ivNGDL3DXdmTlrYMde4TPs/JeXEPQddCq
3ADPP2IClEd9WG+saZXasQm9D5erZ/b1446mq0Fe41vQ0F4xbWPVjzN7J5iD
vQhoLvPAw55P/fienmyr0U46ZJBrE9gx2Y+PVzrGiIfQoSL2ybBaaTI2d5kX
ZjhLj+rSUIuQCxk/FXVPHJihR1pR4lf98smYVLchXpywDUlwrHRnzpFxh+eT
1Fg9BrQc7Zx99tAApj+0U9qLYTsiX3xnWmE6gKXbgtLNcrcjNPtxsJA4gPX9
WOXO2O5AfH1zbVFZA3g0bO+Av/ZO5GBipqNGHsBe8Szh9Qq7kJu3u5nlHgre
R2LW4OdlREbAHvJejoI/FjIt22wxopIOxYhgXQpWqdnziTS4G/FP+l4m3aHg
pq7dZmt/9qBMIbKbB5GC7ccYWTSymZAww/lKnVgKDs45/cq4nxmFxfDuNvhG
wSTPf3lus+xFkuyVP3zrKHhMtFYHCbKi12uFHv8OULDnU1s2zVxWVJ8dvhIw
S8EsE5tNetpsyPsV1yMVAhXHXY58fY3ChgIyG4vG9lCxQu4RYzsPdhTeMXyt
jZOKdeamV3PP7kPXI3S+ZAhTsYN89jsGRg5kVdB300aKigMc76vo1XOglVTh
WQs5Kk5IP9YfH8mJDmdNbps+TsWF4ws+0+ZcyPxgh6TRaSrulMo/ABLcyDq/
9nWtMhUv2rmVP5/kRpU+D58+RlQsTgr8k0flQbExQhwrqlSstxzd0NfFiyRF
dw+R1KnYB6W17WriQyx2acUN56iYRCzokf/Nj6LNG6c9Nai4t76WYlIsgCre
iVlU05iJt3/U9+t+5FOsA800Pm05M5WWKYi2WC11kmhsKue8catICMlfjlZT
pnHh44f+r+2F0ToKbUunxb80rBS8OC2MSD4yeVu0/H06m2FX3UXQ8VNlp07T
+G4efpNHJ4oorrrLVmpUTBD0ieN6JopIZY4KXrT9z1p88Hh/6gByTfywfOEs
FQ/GV+mLjR5AVQlHv++knbeNMin7OUoMmX6/u6tQhYqrxNkZFS6Io52BNbZ3
aPX5YadI+bokjvTuF7zlU6Li9I8mBZAigfgX5YdKafUM948d4vWSRNfdanP2
n6JiT0vq3nn9gygwNDzI5QQV31CWOlUrLYUKlzNEqml6aPLesUqlP4SGiNF/
RY5RsfxCdtCTjkOo5MXkWVcFKpZs4yU/m5BGaz8q0vVpegp881Z8tSWDjBwM
B+VlqZj97XDQW3ZZRJpOYd0rQ8W7HumQE8WPoG0y9moTND+wmhWnlB6QQy1p
D7alSVLxe/cu89wvcqiUoDvwrzgVS0UucKack0df2OcHpQ/Q4gdtHP3QKo8W
xxT6x2n+Ynm8/UqinQJalHm3LU2QiunuM9+NX1ZAEpl9l28JULHsfCH798Cj
6If1MQsZPpp+LndzG/mOoSJh+agJbip+uihiNP75GCKSNtbSaP617k4RZps6
gR68eSmGd1ExKjk8qqhwBo0/LehpXaNggdScLDMXFVSuVSc5/5fG2uEaBGdV
lCrnUxLcQsFSZTrHrqSfQ8G+mO/MTwpWVGIUTRq6gPj25h3eSqBgEzf2SC1N
HRTTIdtMcKfd507mgJVWXVTjx88Plyj4slsYqiHqI26tUIbv4hRsxcW9Fnfa
EP3x5iQ6rQ/gsqCC8sBFE5TJ5BcTVzqAJeisQ+5lmyPeuzxdakEDWP2Mf/rh
E5bocY8Zn6neAF5waWcX5byBlnXEFIf4B/CQik1CuaIdighR+16VQMbtO2fl
bxr9i4z3o99k2ntYVe9VzOThiP4peyUhk9+Pe6r9D7bXOKFqpW71ZPV+nGDB
sm3I/T5yJpz4ytnUh21nX/fMibug8wuPXHOF+rC0v9BXusYHiKfaUvWgYy+e
4k4N2+vlhkbE3ps4FPfgN+iPw+UoD/Q8OubXyFg3Vr35VzU02xMdMm9aqOLp
xhOhbPyN1V5IyGlggkGrC2tdi3YPvO+Narg5FEN8OnHszOfBj94+6JJS9Kjl
zw5sKtbuQVDwRemq0V1lT9sxtyEDqyHFD8ktRWjPX2vDTYFyH9LDA9C9rOQ3
WKUVv/xpdppBg4h4GG57z0m1YM0pYp3JUiAqOnrF2kSoGU9lKNSdJQQj/xdt
gvsmGrGr4Zth4bjniEndzbWd0Ij/77OLXqJU47IaE8EG/D8NFJq9
               "]]}, {
              Hue[0.1421359549995791, 0.6, 0.6], 
              Directive[
               PointSize[
                NCache[
                 Rational[1, 120], 0.008333333333333333]], 
               AbsoluteThickness[1.5], 
               RGBColor[0.8200000000000001, 0.07, 0.194885]], 
              LineBox[CompressedData["
1:eJw9lwkw1//zxxFyREgiihQSckYS+9I3EhGh3FKuVN8kCn1SKSJKrhxFchPl
iHLk5chVbnLfn/fHfd+3X///zO+3Mzs7j9md2efOzuzMHrp255INDRUV1cxf
/7/4X+MyzCnIvEmDsil337gZ/1GJ6aPGHv9jikoeQ0KZ1v94UYXTR7+O4kCD
1G8ZivPuoIL6fWa9jx3+m6eDUbGieZ6/vJl83ULzsyC05VpM89v+t14KtLUi
tkWu0SBWWjdR9i/ykLJ+WVDGgga1vnsvvNNUGZKePzJUMaFBIwfFzAOqDWBD
UCUl9RQN+tfviuvxg1aQL93+KJyXBtm94DkT2mYHflF7u3ZsUiOrZ13MG2/+
hYzWgoWRXmqUjuscpBOcoC+fdOxsCTUqJeT8ubMfQHkc/5OXodSonfFd+nYx
CWx2NzZWOVCj+2FP7O4NP4HbDOWpC4gaUafKrtj++wwuCXIiWm5q5F845GOy
6AXkkUrzqWkqxFUfwaND8oHCRxWmqVVUiDEo453lph8w1Qecfx5MhTYMKg/c
9QiAyaefumotqdAK8/TFkseB8DKgz9hZggrdvb3GpomCQc87u7dmZRvG6uia
mqhCQc3w6p6jEdtgLcUebFryFkIHJF26lbahJ5DPgHgaDjTKNxXr+regy3LA
emslEq6GaLict96CDolEF27HKEjo979YNL4JbesO3jLDH0CO5CY7c38Txokw
LWHJj0AnlliTRLcJY1pr+tkOsaAR9OdOVtgGjGaZmaHEODgxERM+IL4BIzzY
unYgHtJ5HV2Zytch9GEHzy7LRJALNmAy1FqHMz3zdZrdSZDPJCvm8WcNplVY
n/sapwDJ/3SU1vU1eB9zVLGqNRUeMlnz+yysgibNP1P0Bmlgz3Ssj8Z3FZav
m8epNaaDqJji1muBVYgvf2D0XOcLTFUvi+woWIFc0Qf/FgRmgPHJxFd9qisQ
6ZiVIUfKhNpVbaqkmmXw+DY5l26bBQ41mocOmi7Dta2jJ0T0soHNRu0L6+QS
qKtZP4hR+gohuq/n1T2XQNT/Qx6PcA6klK3+E7F/CViaO9eD2HKh10QjtCtn
EepL1efEpb8B9vhe8El5EQKzskYq9L4DTm897VS9AAaxB/uuOuUB3UlS2pzR
AnAFvfyzFpQPpRq2nYvj89D+dOl3SHYB+HBdVjrvOQ+Rd6+VHm8pBL4ka7si
3nkws6r7XrXwA7j8HVOOfZ8DqUUyb5kRhh3ZfjSyqnPg+ZOELSyKoaS6vkyl
bhZuvd45a8pWAvK3p1XZLGfhslGQoHFpCWxsrUrfmZ8BVcEDBpedS0Gi5AbL
Ub8ZEJtI8tIXLgPNYiV/ZuEZ2Jsr8023vQys5cOtul9MQ51J0OcrX39CTIVh
8v6oKfDenk2weFMOpNv0maT8SYB4vSibWxVwoqTp3PO+CVjWyAy5pVEJAqq7
dYqYJyBjks3/3pEqaNbzvl+iMg72QY7P3KmqQZmvRlLCdQwOKTS4P+2uhtvf
U7OTv41C8NU8f6HJX1DwiZhhbBwBupex0dWbv8FLn1r589wwuGb7ZdxmrYXx
ILXDnHzDMNbtXMrOXwfc34biyy8MgRm9RUuOZD2oNn8evvycAsNhh+fFBRrA
/ugcp00pATHi3BseyQ2gfPK2ZSg9AZ3d24Nteo2QrVOKLwmRgfPVcLXUeiP8
Mr1I7XxhEHSU6zN845tg8IUqvfPDAfCZzA0b1G6GTIbMkI7MfiiNivZQWm4G
T4ra+M3ePtjQ9rYJiWkBGauVV+dse0F+6/aFyfN/wFl9bMJvrRt6rvtyDfC1
wj/Dhdy1al3wvDq+v2W6FUy/d6txx3aAmGRxalVpGwhl89ObsrZDU0iXc2Fo
O0xpuKa9820Ft7UllQz7DuhkVrJb4vgDAlc5GOOVOkElXrciMqUZKsslmsNY
u6DF63R49YUmWLmCnUS5usGQabXEP6UBjo7pchQc6IF/aq2NZCTrwJg0mHlB
qBdU1RJcEsV+w0tWZ71e8T6g+xZp5qReBeYNnisK+/sh0LlCtPhROdyP0Kqi
iu6H6ItvzQfrS+H1Nc7w6kMDMCP9yvyiUjHE0x9P26oYgHnThQ+vVPMhP/Vc
seytQWDWPU9FuvQVGnWsWuzZyTA1scc8/nw6DM+5j0TlksGro4r+l30sbL4N
2WgyJaDwpY3IufEA2KP0mY2BmgIXz7RbhSg64mN9lUeUEylAmZ8wkz8Xhgdu
1sYcuj8EE5esQs7JJeGIlSY+evVhKFJZsR/mzcR6Xu3hY3tH4JeIgmevaS5m
5OjlrKeMAGX3ep6ZRQEujia/yc4ZBetozzfJe4qxq9jornCvMVi9WL1x1LwU
S32f8iEZjsOH5ix7/Vc/cfuSXZmC2QSsUAsUX5asxE9ODGzOXZsETytOPcbP
1VjU2eTk5xtT4H7rI+0Icw1uzGp2uuE4DZVEOresVh3+4Zp4OUhpBma8SyvX
5BswOzd5frpoBjzawzCdUiO2+cYfqH1mFlJoHQuDZZowg3KZm8DoLPyQZnc4
ZtaMU0ttr80HzEGUBJzVcW7B2hpMWhXy82Cxw7JCi/QHz9Smy0b0zINQmTDD
RZdWHKSvx3fr+QIcvPH6p93VNnyiY4EWxBbhiEV5qb9KO263CJ9kb/p7t+7O
4Gi2Drwaw9/KkbQEiuic5etdnZiXnFi0h7QMc1XJd6OXO/FpoeNJnHor0PhH
4qFocxe2sMsJ2Cu8CkdPKIjYxXTjxymnXbnWV0GCP+6L49Ue/HG87Oq+hjVo
ebk/9CxnLy6V0DrPnbAOdwzMf1UX9mKNfXUdmbkbULwzwWDFqw/XUuk5aFVt
goQE2f8rfz/WH2teIzq24OE8+wBy6ccdzZf9PMa3gb5ZdL/qz378pXeCxd+D
Cv3ZVZd3lmUAO+kfbzXaSY3SLI16anQH8ImqO9FCb6gRXhbZ0A4YwBYuCwK0
qjRoafOzqUHHAH4h6BY3OEuD3qdVrN7mG8QZ9ZtCJbE70HhZTZSO8SDuIHkm
f9CnRetp7m9C3wximmM7xTxo6VBdSMvlhtJBLNbml26WQ4fWTDm3SDOD2OA5
m5SSLT1i1H3Dsms/GY8G7R70urATMX54axirScYeH1lDGmQYkFOZ7ok0FzLe
k8GizsvDiBrOe59qeUfGKUW7Vmy2GdEVm3PsX36QsUotc2oGhQkJ/pSKLuoi
4+YuJrP138yI+vCxcOclMrYfY2RVz9qFDLnE8+RYCeyffSrYuJ8FnSQ91HEU
JXAG6Sb3bdbdKDs9Qb8FEXhMsE4HHWRDkYzctrMGBCa9sGXXzGFDI732J8/Y
Eph1YqtZ/wI7anlrs1vShcAxumFvzcnsSMf2fSKbJ4FlciSN7dw5EA+/eJjM
KwLrzM+s5ajuQQnL07yxEQR2kM56T8vIiVgGu7dn4gjsfeeein4DJ7ou4pb7
LI3Asely/R/D9qI9wh+XPmUTuGh88emMBRdSkx7WSMsjcKfot8MgvA/piCsM
5RcReMnOtfzV5D6UIatCR1tGYKEM39+5BDcS1d5V8qCSwPorkY19XTxo3JW/
VPQ3gZ+itDaG5v1IS2is5mzd3/l9fvRI/+JFNAonxcYaCNzbUEc2KeFD2opZ
VbLNBN7F0z/67PsBdICBtv3EHwKfspqdTvtyEK11KnNRtRHYVMp581YxPzL3
OxRX2f5X7+OHXm/tBZBVTnGdbSeBLw6f9l+aEUCKljvUhrsI3KezFXTZ7RAy
3T5zVbeHwI65OCKXWhAxWbnmJvUSmOrg0xiul4IoZCf4zPYReM4ywT1K8TCi
9Y74x2+AwJSP1QZHRg+j+nfaa9xkAreRJ49/Cj+CjOQylaMJAlcLcTDKaAih
X9lygQeGCFxgJ0/+viyESMlaBeHDBE5PMfkBScKoRnd4jW2UwCFeH4Z4PETQ
ItmssXPs776tiN0LBkdRY9ZWZuwEga8riyrWiYkiUFrQvTFFYE2ef68l0xxD
Bvr5wpIzBJZezPLz7DiGPhDDnguzBBZp4xl4OSGGnrloPji5QGC+vCfywdvi
6Ce2UiAtEZjj3bDfO47jyJhyahyvEJjhkc5AnJAkyp99lrhjncBsZiVJZYel
0Le1t1W2mwSOcuuyyPkqhb6aujD+2iawaNji3iQ1aZSsyXdHgoaC+fw2ZRNa
pZEN04pUIC0Fsz6muxRnJ4OoTm3xLtJTMPU9FsePKzJoMblXypiRgo8vFHHk
+8qiemqW/h/MFGzq4pjTtF8OBV4l5wmyUvCLpUNG45/kEEOwb9ELNgq27k4S
YJ9WQE0efbf0D1IwKpUYlZdRQqqnu1OPiP/tn5ydaeaigkKlb7mtK/7lCyHq
VM5nUHW6O4utIQWL/tSRu5Suhr7dYDIdcqRg+dOMgvFDGmjGccOK5E/BJq4c
YVqaOiju4WH4lU/BKp0s3quteogjaLXRYJSCdV2DUK2PAZK/e46Oj3sIX+Pa
tx5z6goKGnGt5T83hH/6/Sj3XTJBEYIUwVSfISxMbf3GKcsC+WdMvE/+NYTP
KnmlSyhYIRG2AB5elmG86NLOIbj3OnoZvO5ErTuMh1RsYsvl7dAzK0+nRMow
bt85J33D6CbS8eVhfvJoBFc3eJTscr+D5iK/rPjtG8U9NV5H22vvovfRYumV
2aM41pJ1x5DbPdRuya3WKjuGbefe9swLuSAUFyyomzOGxbz4v1M33Uf9Cjne
sifH8fS+5KDdHq4oovxdsEfhOI5Avx10w93RoWKG2mbrCXzmxtSZwCwSCjP2
vWCyexJPBLLzNtV4IPZk4TSWwkmsZR7p5nvvCZJ4+1p51GEKf5j9REl58hTF
atUyjPBOY9Mj7e5UMs/Q4u9I7U8HZ/C+K7RsV8jPkcClQ3l7s2Zws69UQnqI
Nwr8+JRbRGMWBxSanaJV90HikQrvmvpnsea0T73Jsi9KUVXuYiLN4enPMvWq
VP7IIYevYkJxHj+4EjEsEPMKHekQV2Rumcf//+yiAGT69fGEkeMC/g+2H5K7

               "]]}}}, {{}, {}}}, {
          DisplayFunction -> Identity, DisplayFunction -> Identity, 
           AspectRatio -> NCache[GoldenRatio^(-1), 0.6180339887498948], 
           Axes -> {False, False}, AxesLabel -> {None, None}, 
           AxesOrigin -> {0, -1.4343664869581034`}, Background -> 
           GrayLevel[1], DisplayFunction :> Identity, 
           Frame -> {{True, True}, {True, True}}, 
           FrameLabel -> {{None, None}, {None, None}}, FrameStyle -> Directive[
             GrayLevel[0], 
             AbsoluteThickness[1.5]], FrameTicks -> {{{}, {}}, {None, None}}, 
           FrameTicksStyle -> Directive[10, 
             GrayLevel[0]], GridLines -> {None, None}, GridLinesStyle -> 
           Directive[
             GrayLevel[0.5, 0.4]], ImageSize -> 100, LabelStyle -> 8, 
           Method -> {
            "OptimizePlotMarkers" -> True, "OptimizePlotMarkers" -> True, 
             "CoordinatesToolOptions" -> {"DisplayFunction" -> ({
                 Identity[
                  Part[#, 1]], 
                 Exp[
                  Part[#, 2]]}& ), "CopiedValueFunction" -> ({
                 Identity[
                  Part[#, 1]], 
                 Exp[
                  Part[#, 2]]}& )}}, 
           PlotRange -> {{0, 1000.}, {-1.4343664869581034`, 
             2.33214389523559}}, PlotRangeClipping -> True, 
           PlotRangePadding -> {{
              Scaled[0.03], 
              Scaled[0.03]}, {
              Scaled[0.04], 
              Scaled[0.04]}}, Ticks -> {Automatic, 
             Charting`ScaledTicks[
             "Log", {Log, Exp}, "Nice", WorkingPrecision -> 
              15.954589770191003`, RotateLabel -> 0]}}]}}, RowSpacings -> 1, 
       ColumnSpacings -> 3, RowAlignments -> Baseline, ColumnAlignments -> 
       Left, GridBoxDividers -> {
        "Columns" -> {False, True, {False}, False}, 
         "Rows" -> {False, True, {False}, False}}, ColumnAlignments -> 
       Left], {OutputFormsDump`HeadedRows, OutputFormsDump`HeadedColumns}], 
     Function[BoxForm`e$, 
      TableForm[
      BoxForm`e$, 
       TableHeadings -> {{
         "\!\(\*SubscriptBox[\(d\), \(3\)]\)" -> 0.009, 
          "\!\(\*SubscriptBox[\(d\), \(3\)]\)" -> 0.011}, {{
          "\!\(\*SubscriptBox[\(g\), \(1\)]\)" -> 1, 
           "\!\(\*SubscriptBox[\(g\), \(2\)]\)" -> 1, 
           "\!\(\*SubscriptBox[\(g\), \(3\)]\)" -> 0}, {
          "\!\(\*SubscriptBox[\(g\), \(1\)]\)" -> 1, 
           "\!\(\*SubscriptBox[\(g\), \(2\)]\)" -> 0, 
           "\!\(\*SubscriptBox[\(g\), \(3\)]\)" -> 0}, {
          "\!\(\*SubscriptBox[\(g\), \(1\)]\)" -> 0, 
           "\!\(\*SubscriptBox[\(g\), \(2\)]\)" -> 1, 
           "\!\(\*SubscriptBox[\(g\), \(3\)]\)" -> 1}, {
          "\!\(\*SubscriptBox[\(g\), \(1\)]\)" -> 1, 
           "\!\(\*SubscriptBox[\(g\), \(2\)]\)" -> 1, 
           "\!\(\*SubscriptBox[\(g\), \(3\)]\)" -> 1}}}, Dividers -> All, 
       TableDepth -> 2]]], 
    TemplateBox[{
     "\"\\!\\(\\*SubscriptBox[StyleBox[\\\"N\\\",FontSlant->\\\"Italic\\\"], \
\\\"1\\\"]\\)\"", 
      "\"\\!\\(\\*SubscriptBox[StyleBox[\\\"N\\\",FontSlant->\\\"Italic\\\"], \
\\\"2\\\"]\\)\"", 
      "\"\\!\\(\\*SubscriptBox[StyleBox[\\\"N\\\",FontSlant->\\\"Italic\\\"], \
\\\"3\\\"]\\)\""}, "LineLegend", DisplayFunction -> (StyleBox[
       StyleBox[
        PaneBox[
         TagBox[
          GridBox[{{
             TagBox[
              GridBox[{{
                 GraphicsBox[{{
                    Directive[
                    EdgeForm[
                    Directive[
                    Opacity[0.3], 
                    GrayLevel[0]]], 
                    PointSize[0.5], 
                    AbsoluteThickness[1.6], 
                    RGBColor[0.368417, 0.506779, 0.709798]], {
                    LineBox[{{0, 10}, {20, 10}}]}}, {
                    Directive[
                    EdgeForm[
                    Directive[
                    Opacity[0.3], 
                    GrayLevel[0]]], 
                    PointSize[0.5], 
                    AbsoluteThickness[1.6], 
                    RGBColor[0.368417, 0.506779, 0.709798]], {}}}, 
                  AspectRatio -> Full, ImageSize -> {20, 10}, 
                  PlotRangePadding -> None, ImagePadding -> Automatic, 
                  BaselinePosition -> (Scaled[0.1] -> Baseline)], #}, {
                 GraphicsBox[{{
                    Directive[
                    EdgeForm[
                    Directive[
                    Opacity[0.3], 
                    GrayLevel[0]]], 
                    PointSize[0.5], 
                    AbsoluteThickness[1.6], 
                    RGBColor[0.880722, 0.611041, 0.142051]], {
                    LineBox[{{0, 10}, {20, 10}}]}}, {
                    Directive[
                    EdgeForm[
                    Directive[
                    Opacity[0.3], 
                    GrayLevel[0]]], 
                    PointSize[0.5], 
                    AbsoluteThickness[1.6], 
                    RGBColor[0.880722, 0.611041, 0.142051]], {}}}, 
                  AspectRatio -> Full, ImageSize -> {20, 10}, 
                  PlotRangePadding -> None, ImagePadding -> Automatic, 
                  BaselinePosition -> (Scaled[0.1] -> Baseline)], #2}, {
                 GraphicsBox[{{
                    Directive[
                    EdgeForm[
                    Directive[
                    Opacity[0.3], 
                    GrayLevel[0]]], 
                    PointSize[0.5], 
                    AbsoluteThickness[1.6], 
                    RGBColor[0.8200000000000001, 0.07, 0.194885]], {
                    LineBox[{{0, 10}, {20, 10}}]}}, {
                    Directive[
                    EdgeForm[
                    Directive[
                    Opacity[0.3], 
                    GrayLevel[0]]], 
                    PointSize[0.5], 
                    AbsoluteThickness[1.6], 
                    RGBColor[0.8200000000000001, 0.07, 0.194885]], {}}}, 
                  AspectRatio -> Full, ImageSize -> {20, 10}, 
                  PlotRangePadding -> None, ImagePadding -> Automatic, 
                  BaselinePosition -> (Scaled[0.1] -> Baseline)], #3}}, 
               GridBoxAlignment -> {
                "Columns" -> {Center, Left}, "Rows" -> {{Baseline}}}, 
               AutoDelete -> False, 
               GridBoxDividers -> {
                "Columns" -> {{False}}, "Rows" -> {{False}}}, 
               GridBoxItemSize -> {"Columns" -> {{All}}, "Rows" -> {{All}}}, 
               GridBoxSpacings -> {"Columns" -> {{0.5}}, "Rows" -> {{0.8}}}], 
              "Grid"]}}, 
           GridBoxAlignment -> {"Columns" -> {{Left}}, "Rows" -> {{Top}}}, 
           AutoDelete -> False, 
           GridBoxItemSize -> {
            "Columns" -> {{Automatic}}, "Rows" -> {{Automatic}}}, 
           GridBoxSpacings -> {"Columns" -> {{1}}, "Rows" -> {{0}}}], "Grid"],
          Alignment -> Left, AppearanceElements -> None, 
         ImageMargins -> {{5, 5}, {5, 5}}, ImageSizeAction -> "ResizeToFit"], 
        LineIndent -> 0, StripOnInput -> False], {
        Directive[14, 
         GrayLevel[0]], FontFamily -> "Arial"}, Background -> GrayLevel[1], 
       StripOnInput -> False]& ), 
     InterpretationFunction :> (RowBox[{"LineLegend", "[", 
        RowBox[{
          RowBox[{"{", 
            RowBox[{
              
              TemplateBox[<|
               "color" -> RGBColor[0.368417, 0.506779, 0.709798]|>, 
               "RGBColorSwatchTemplate"], ",", 
              
              TemplateBox[<|
               "color" -> RGBColor[0.880722, 0.611041, 0.142051]|>, 
               "RGBColorSwatchTemplate"], ",", 
              
              TemplateBox[<|
               "color" -> RGBColor[0.8200000000000001, 0.07, 0.194885]|>, 
               "RGBColorSwatchTemplate"]}], "}"}], ",", 
          RowBox[{"{", 
            RowBox[{#, ",", #2, ",", #3}], "}"}], ",", 
          RowBox[{"Background", "\[RuleDelayed]", 
            RowBox[{"If", "[", 
              RowBox[{"lightQ", ",", "White", ",", "$dark"}], "]"}]}], ",", 
          RowBox[{"LabelStyle", "\[RuleDelayed]", 
            RowBox[{"Directive", "[", 
              RowBox[{"14", ",", 
                RowBox[{"If", "[", 
                  RowBox[{"lightQ", ",", "Black", ",", "White"}], "]"}]}], 
              "]"}]}]}], "]"}]& ), Editable -> True]},
   "RowDefault"],
  Frame -> None,
  Background->GrayLevel[1],
  BaseStyle->Directive[
    GrayLevel[0], 12]]], "Output",
 CellChangeTimes->{{3.8633620081627545`*^9, 3.8633620370922637`*^9}, 
   3.8647135384706345`*^9, {3.865049586309596*^9, 3.865049640323951*^9}, 
   3.8650525308829365`*^9},
 CellLabel->
  "Out[452]=",ExpressionUUID->"30b7cbdc-b69a-4729-8158-952e4501b657"]
}, Open  ]]
}, Open  ]],

Cell[CellGroupData[{

Cell[TextData[Cell[BoxData[
 FormBox[
  RowBox[{
   SubscriptBox["g", "3"], "=", "1"}], TraditionalForm]],
 FormatType->
  TraditionalForm,ExpressionUUID->"62c63fce-5294-43be-99d5-a02b9f8f5868"]], \
"Item",
 CellChangeTimes->{{3.8596488563606405`*^9, 
  3.859648863804843*^9}},ExpressionUUID->"f92a9d2d-ef82-4ebd-acb6-\
c6cd06ccf1db"],

Cell[CellGroupData[{

Cell[BoxData[{
 RowBox[{
  RowBox[{"init", "=", 
   RowBox[{"{", 
    RowBox[{
     RowBox[{
      RowBox[{"N1", "[", "0", "]"}], "\[Equal]", "10.3"}], ",", 
     RowBox[{
      RowBox[{"N2", "[", "0", "]"}], "\[Equal]", "10.1"}], ",", 
     RowBox[{
      RowBox[{"N3", "[", "0", "]"}], "\[Equal]", "10"}]}], "}"}]}], 
  ";"}], "\[IndentingNewLine]", 
 RowBox[{
  RowBox[{"par", "=", 
   RowBox[{"{", 
    RowBox[{
     RowBox[{"r1", "->", "1"}], ",", 
     RowBox[{"r2", "->", "1"}], ",", 
     RowBox[{"c1", "->", "1"}], ",", 
     RowBox[{"c2", "->", "1"}], ",", 
     RowBox[{"c3", "->", "1"}], ",", 
     RowBox[{"b1", "->", "1"}], ",", 
     RowBox[{"b2", "->", "1"}], ",", 
     RowBox[{"b3", "->", "1"}], ",", 
     RowBox[{"d1", "->", ".01"}], ",", 
     RowBox[{"d2", "->", ".01"}], ",", 
     RowBox[{"d3", "->", "d3"}], ",", 
     RowBox[{"\[Delta]1", "->", ".1"}], ",", 
     RowBox[{"\[Delta]2", "->", ".1"}], ",", 
     RowBox[{"k1", "->", ".1"}], ",", 
     RowBox[{"k2", "->", ".1"}], ",", 
     RowBox[{"g1", "->", "g1"}], ",", 
     RowBox[{"g2", "->", "g2"}], ",", 
     RowBox[{"g3", "->", "1"}], ",", 
     RowBox[{"h1", "->", ".5"}], ",", 
     RowBox[{"h2", "->", ".5"}], ",", 
     RowBox[{"h3", "->", ".5"}], ",", 
     RowBox[{"w1", "->", "1"}], ",", 
     RowBox[{"w2", "->", "1"}], ",", 
     RowBox[{"w3", "->", "1"}]}], "}"}]}], ";"}], "\[IndentingNewLine]", 
 RowBox[{"Panel", "[", 
  RowBox[{
   RowBox[{"Row", "@", 
    RowBox[{"{", "\[IndentingNewLine]", 
     RowBox[{
      RowBox[{"TableForm", "[", 
       RowBox[{
        RowBox[{"Table", "[", "\[IndentingNewLine]", 
         RowBox[{"(*", 
          RowBox[{"Quiet", "@"}], "*)"}], 
         RowBox[{
          RowBox[{"ListLinePlot", "[", 
           RowBox[{
            RowBox[{"NDSolveValue", "[", 
             RowBox[{
              RowBox[{
               RowBox[{
                RowBox[{"Join", "[", 
                 RowBox[{"odeT", ",", "init"}], "]"}], "/.", 
                RowBox[{"Thread", "[", 
                 RowBox[{
                  RowBox[{"{", 
                   RowBox[{"g1", ",", "g2", ",", "g3"}], "}"}], "->", "g"}], 
                 "]"}]}], "/.", "par"}], ",", "sp", ",", 
              RowBox[{"{", 
               RowBox[{"t", ",", "0", ",", "1000"}], "}"}]}], "]"}], ",", 
            RowBox[{"ImageSize", "->", "100"}], ",", 
            RowBox[{"FrameTicks", "\[Rule]", "None"}], ",", 
            RowBox[{"PlotLegends", "\[Rule]", "None"}], ",", 
            RowBox[{"LabelStyle", "\[Rule]", "8"}], ",", 
            RowBox[{"ScalingFunctions", "\[Rule]", "\"\<Log\>\""}], ",", 
            "op"}], "]"}], ",", 
          RowBox[{"{", 
           RowBox[{"d3", ",", "dList"}], "}"}], ",", 
          RowBox[{"{", 
           RowBox[{"g", ",", "gList"}], "}"}]}], "]"}], ",", 
        "\[IndentingNewLine]", 
        RowBox[{"TableHeadings", "\[Rule]", 
         RowBox[{"{", 
          RowBox[{
           RowBox[{"Thread", "[", 
            RowBox[{
            "\"\<\!\(\*SubscriptBox[\(d\), \(3\)]\)\>\"", "->", "dList"}], 
            "]"}], ",", 
           RowBox[{
            RowBox[{
             RowBox[{"Thread", "[", 
              RowBox[{
               RowBox[{"{", 
                RowBox[{
                "\"\<\!\(\*SubscriptBox[\(g\), \(1\)]\)\>\"", ",", 
                 "\"\<\!\(\*SubscriptBox[\(g\), \(2\)]\)\>\"", ",", 
                 "\"\<\!\(\*SubscriptBox[\(g\), \(3\)]\)\>\""}], "}"}], "->", 
               "#"}], "]"}], "&"}], "/@", "gList"}]}], "}"}]}], ",", 
        RowBox[{"Dividers", "->", "All"}], ",", 
        RowBox[{"TableDepth", "\[Rule]", "2"}]}], "]"}], ",", 
      "\[IndentingNewLine]", "legend"}], "}"}]}], ",", "\[IndentingNewLine]", 
   RowBox[{"BaseStyle", "->", 
    RowBox[{"Directive", "[", 
     RowBox[{"Black", ",", "12"}], "]"}]}], ",", 
   RowBox[{"Background", "->", 
    RowBox[{"If", "[", 
     RowBox[{"lightQ", ",", "White", ",", "None"}], "]"}]}], ",", 
   RowBox[{"Frame", "->", "None"}]}], "]"}]}], "Input",
 CellChangeTimes->{{3.8595412537732472`*^9, 3.859541267820142*^9}, 
   3.8595413692296906`*^9, {3.8595414139429045`*^9, 3.859541423065485*^9}, {
   3.8595414866635456`*^9, 3.8595414988770323`*^9}, {3.859541589072279*^9, 
   3.8595415895885887`*^9}, {3.8595424262235713`*^9, 3.859542471408764*^9}, {
   3.859542563752689*^9, 3.8595426246399155`*^9}, {3.85954286353172*^9, 
   3.8595428902819653`*^9}, {3.8596137892962284`*^9, 
   3.8596138459210644`*^9}, {3.859626652907798*^9, 3.8596266748165846`*^9}, {
   3.8596268273242507`*^9, 3.859626845359809*^9}, {3.863362044409585*^9, 
   3.863362058260147*^9}, {3.865049624124651*^9, 3.865049635843408*^9}},
 CellLabel->
  "In[453]:=",ExpressionUUID->"f31dbe48-2b22-4036-ac1c-1a36d1f02b25"],

Cell[BoxData[
 PanelBox[
  TemplateBox[{
    TagBox[
     TagBox[
      GridBox[{{
         StyleBox["\[Null]", ShowStringCharacters -> False], 
         TagBox[
          RowBox[{"{", 
            RowBox[{
              
              RowBox[{"\"\\!\\(\\*SubscriptBox[\\(g\\), \\(1\\)]\\)\"", 
                "\[Rule]", "1"}], ",", 
              
              RowBox[{"\"\\!\\(\\*SubscriptBox[\\(g\\), \\(2\\)]\\)\"", 
                "\[Rule]", "1"}], ",", 
              
              RowBox[{"\"\\!\\(\\*SubscriptBox[\\(g\\), \\(3\\)]\\)\"", 
                "\[Rule]", "0"}]}], "}"}], HoldForm], 
         TagBox[
          RowBox[{"{", 
            RowBox[{
              
              RowBox[{"\"\\!\\(\\*SubscriptBox[\\(g\\), \\(1\\)]\\)\"", 
                "\[Rule]", "1"}], ",", 
              
              RowBox[{"\"\\!\\(\\*SubscriptBox[\\(g\\), \\(2\\)]\\)\"", 
                "\[Rule]", "0"}], ",", 
              
              RowBox[{"\"\\!\\(\\*SubscriptBox[\\(g\\), \\(3\\)]\\)\"", 
                "\[Rule]", "0"}]}], "}"}], HoldForm], 
         TagBox[
          RowBox[{"{", 
            RowBox[{
              
              RowBox[{"\"\\!\\(\\*SubscriptBox[\\(g\\), \\(1\\)]\\)\"", 
                "\[Rule]", "0"}], ",", 
              
              RowBox[{"\"\\!\\(\\*SubscriptBox[\\(g\\), \\(2\\)]\\)\"", 
                "\[Rule]", "1"}], ",", 
              
              RowBox[{"\"\\!\\(\\*SubscriptBox[\\(g\\), \\(3\\)]\\)\"", 
                "\[Rule]", "1"}]}], "}"}], HoldForm], 
         TagBox[
          RowBox[{"{", 
            RowBox[{
              
              RowBox[{"\"\\!\\(\\*SubscriptBox[\\(g\\), \\(1\\)]\\)\"", 
                "\[Rule]", "1"}], ",", 
              
              RowBox[{"\"\\!\\(\\*SubscriptBox[\\(g\\), \\(2\\)]\\)\"", 
                "\[Rule]", "1"}], ",", 
              
              RowBox[{"\"\\!\\(\\*SubscriptBox[\\(g\\), \\(3\\)]\\)\"", 
                "\[Rule]", "1"}]}], "}"}], HoldForm]}, {
         TagBox[
          
          RowBox[{"\"\\!\\(\\*SubscriptBox[\\(d\\), \\(3\\)]\\)\"", "\[Rule]",
             "0.009`"}], HoldForm], 
         GraphicsBox[{{}, {{{}, {}, {
              Hue[0.67, 0.6, 0.6], 
              Directive[
               PointSize[
                NCache[
                 Rational[1, 120], 0.008333333333333333]], 
               AbsoluteThickness[1.5], 
               RGBColor[0.368417, 0.506779, 0.709798]], 
              LineBox[CompressedData["
1:eJxN2Hc419/7OHCEIgollAolDTuVCvctlZW9M7JHCNkRQhQiKzO8UCiVVUbe
orJnKCMrMxmZ2fyeva/r+/59zj/nelz3uc64r3Ouc53DaWynakZBRkZ2m5yM
7G/9f+Vj6/qui5kUKOdIYamo8VWCzfCjDdd/HpG4Yvm9juY/L0rMPLYM7Myg
wN/Z2xIXt7YkBGOlrmRk/F+cCjRsbShdCA8cpUhIf8EFO5Jff3r4jAKn/20v
ABdG6KiS0ijQK95XMe3FWaDglq7JI1HgfYNtzfIa4uCSzU5fk0yBUgeMJw9U
qcPT0PObpo8p8Pabe7dvHzACvZogWa57RFyldfpbmwU8sMm023KgwL3zXNYX
Q26BEe/0/Jox0b6ueF4p9TYo8AbrsagTcb84Kuc3riCZ0D03KU6BhRfdWeJL
PYF348UnquMUyHsnO6p/2Ac4v0mrGjIR89NMPHjb2g9Yq93519bJsVk45Dnl
3H3wO/1tvn2MHDl2ewrEuD0AOhkZ2clWcoxIkBg9vBIMdZHrpSrvyJHqOPnT
TPcwoLmZmMcTT45i3T+yWO+Gw8+73gs3vcjRmUOKSl88EjjtdOxYTcjxtXm6
IWkjCiI7jQX5ZMhxLJuqdOSfJ1DXFG/ynI8Yb96c5aRXLPCmHVG9t4cc+Q6f
puhdiAeTy5PftX+T4QX5rckw66cQsD7UMFJPhtKu9R2XBpPhVW5FLGcWGb74
Iv/jDi8JZHaP7KQOJMPcsVzNdotU0Ge/eOWRGRkWbrA08KWlwX775zm5l8mw
bI+XZGBfOqSY95LfOkqGzo9eq/vpPgf71HoZ2/Ut4N3eb+HdmQHaTIae8blb
MOSz28NDIwuCnDoq1Sy3IH4VQl1bX0BDppRQEMcWqDrZkxyVssHXNCpJoHsT
aKZTCuwaXoHIuFze2ehNKLf4Um0t+wZSKAKqI1Q2IZk/iIUiLAdk4mOmucg2
wSDrlLyiey4ESSR1h+VswMGjjV7xJnkwubmnrdJ4A3qTbuWNKuTDlYLTKnn7
NiCRjWFUWLQAhuzqx6Qa1kE3KpfNm+stPPCx5bvptw77d6sp1NO9g9+XcjKZ
xdbBIV46joevEP70LxtfG12DWm6xET+FImgEOUpSxBpw5AoKDdgWw2D40aw1
XANXMe67YqEloBwhuHxldhWaqtlqY1+/h90X95Fbp63CMbVdzItNpeCZUXtI
S2sV7vZRGKn8/gdWcr70LNGtQs0DDu0/qh+gQ6C9+m7+CgSxJWco6JZD8ftL
dCZ6K5AzzXeEg74CaGYyVIK3r8C3T6VJc2UV0DxdyddTsAzrsfL7K+0/gn9G
9rKY6TJw3uqOjuH6BF+EM589YV4GaSkrxpvtn+Ays1JKW80SZO0+rHIm5zOU
20ycsLdZAtqe9sdkIZUQx1qRms20BDaZQS31FlUgNReww/L9H2hyQoYYqWqY
lJF762f+BwQk/ygZH66BuHpmnqE9fyCcPjuMb60G0tMONVl/WoS5LqPm5W+1
EOjmOEDpvAi7bCsGZMbqYGDHMZvEfYtwgoxzLnapHtg+H3rF9H4BrkT6bBvf
3gh1uvrtksYLYHhsYO951iZIOVw5Qk23AJ7FcOzh8WZQeFjlIFk0D9eeNyfY
sLeAq8sDrTbzeeiy806PSm8BsTKB0BSWeXCwPKeQp/AFgtJ/8J0tmgMao9+L
zX++wJQNb/Ko7hyQdDKSppJboeEEv3AgxRycV70hvVO2DZpFtANnXs7CFzmW
meNzbSACBec3tWbBSqo59mpCO1iQT0SGUs8CmVigpOnlryBtJK7oWzgDmxav
PSlZvsGzw8d3X9CegfXIr4Xp49+gVzvoSdDyb1j9sD53ubQDXrX9avx59Tcs
TxzhHwnthAcyIHIuYRoWWeSt7ht1wVf7qD3ci1MwL3U7nVukG2IU1not1Kdg
1i6uv5L6O8S/vRJeUjQJVcqh33/Q90DX+nfJzfUJSBDy69jY2wtpXg/eqMhM
gD2TWxsbex8k1N4rkY//BVfnbZrPHOmHGqMza8Fz47DrV87IceYBeJD16kux
8ji4XX859C52AH46cEb7FfyEobpnPy6z/4BnLEu9Tw/+BAvfJm2eih9QbzZN
EWUxBhPnl5ppzAeBf7hlZqloFOxmD0tP0g6BoyutvybjKMxnypQ1vRmCYpL7
rav2I+Bq6HAmV30YpqnNOSy+DsMaS3x25MowrPfXdtzAYfBu/njEJWkEqPLX
m/pyhsBD0LBp1HYUjlt95S/eNgSu4RtuWuJj4Ea2yqNiMAhOc/FHauh+Qrqa
qPGJ8h9grybaJNrzExpbmgKbj/8Am4Kvblkvx8FYuYXye8wAWDI7Htnv8Qu4
D2TPT9ANgKkLQ1OQ3AS89t2rr767Hzz2VpenKU/CFmt8TWdjL4Tn3c0v1ZwC
mwpvJ6XEHshUFnn+VW8aqCN4izPdv8OH6V+x08a/wSGR9s6UaTdYV7VU+onM
gITQAVkx/S5wYeaFx8S+WLFnXqgy6oR7poFFiRdmQeqcsUWLQwf0O39u2RiY
hbprHcmZyt9ALJB83CBwDuIYJ9az4SvEx0qQl/PNQ8zKQ80i8XZYzvJg42yf
h1WJ4+3lxD7VeF8k5HtnAQz6br5oN26F/IZF2SGORfCXyFNjefAFGPqEjS9X
LwLNcyveD0UtMODqde5Zwh/4KJDns+HVDDmMdXTU9ktgZPEuLyS7EXxeMg+a
X14GOw3Or++Ic6l8xaiwmnUF7nuopkoZ1AFHf3bI8akVmNzFflGwrwZm3JaN
HlasgkbMn2+ZztVQznT53K/oNdA3p9bbdqQKwsweFJKer4PLZ+XNL48+g0FR
wzmdwg1onMslV2T5BHw7GYsYajZhRGKMrae0Atb1NURrOrdgJpSh/6hnOZh3
Xuv54ESG+jPbElmfl0EjuV3igQ0ynP9885SGdymcORWu53qfuIdt3owE+5RA
xirN9bdnKLCTOqE2gKsI2Op8teZHKPDFzWApivW3EBy3pi70ZBsuP/lIG7+9
ADYsnVTtrlLi+nXdG/cwD+xEp5Re/aHEAX/uW3apOfBju7nCxHMqfMap63tQ
7TWodfTJndCiRlqDXvW+9JcQ0FxjGCq2HRX3kae/8M2Ekuo8l3nOHfg5eHxV
o/QZTH1IDNHeToMBnw95K0inAUdRQOo/kzTI/i27T34/CdRy7Iu4WmnRtMl9
v9b1JAjIvN4UWLgTn50q9PaZjYeSlMvDk4l06PEjJ8NmKgbsvf0Si2rpMXAy
nU7IOwp4DD6q+//ZhdF3RobORoeDXZIPdSYjAyZzOjjHnw+FOvqUQfpMBgyS
D45b2BkE3Hc/lDlKMCIFh/9FroAA8Jnsi+9qZ8Tj9lU2uY/9oEd30wWsmZDd
q7PDj+Ue9NGKeuUL7cELIzPSfr88YaDY4T7P8h6Me/aPhXSnGwxavgxJKNuL
0yUpex5XOMMwy0jk7vvMOObdKmPl7gijVYcS/OT3oRfVhOdItwOMO2unLjGy
oO35yBNZ1fYwcTQiy7qTBZlsZ0tKj9lD2j0qll+trOhD7no7ocwOdPvc/C0b
2fDuR+xWpLOHvRcnZ0er96P2Cfbh95H20BBz44bZxwP4uaPg+jkjB/BfaG0Y
KmVH0ieenc2mt0FM5eoF48KDGMQk/4YywhEWXxVnDOQewuJcp1u7+p3gFS0f
843sw9ghGPwLLrtA/mnliltqHGjCIhgb9d4Vdg/SLL9q4UBFPvpxNXQHkxAe
svGbnIgchwvoeT2g8OyVHUepuPDQ1pIIct4F2h/GDDeSubBodm5+6YA3GAT7
sMafP4JFr7aXkkJ8IO9MEsfXtiOodUs22i34HlAPvD/OcOsoRtkd2vv6oS84
Xf+QUnyQG/v5xO6/yPKDwfaPrCaN3OggFdKoV+0PKkpVj+nuHsNQ6axt0oP3
4UNt7Y53vDy4audaSrcaAHyXG31u9PDgcLZcktWuB5BQ1rK8I+Q4rqTf7j95
+CGY/GB17bU5gYNmjdsqXYLgFKXRYq7CSeQub/68UR0M88eyHAP4T2F5g1d4
NtMjeC87O3t9Ny+mHftjW6AZCn425+0FZnjxoZDAMfKoMLBbV7j3voUP6coZ
tRnNHsP1EOMI6Vx+vO9Ye7Z0/TFcZXdNawsXwCBOfvWtx+HA9u1Kt8B5QeQ6
VPCqmzMCdh9qGXTOEsRgJuYvSm8ioPGV1X5XESFkaj5eW6ETCcHi21TdPgih
XThtAe1WJMg1Jj50lxPGBRZLzzPJUbBD/2zFna/CuPMWtbPShWiommxe9jA8
jZz7ujksW6JhNxOdTlmJCKoMLqlsCsaA1jmZYjLmszi2EBgk5BQLiyGdN96f
PIfWy2K03CZxEDVoSe2ConjQ4JzROMaDsOhKtqDmeXSY6LumuSsBWh49VJuw
voCn1vTXpRsS4NYQ2+qzexexbJtwfopHItCdf5FiGCOGUfX1zVIHn0LlYLqT
8A5xvFgjPHNa9yncDUmWoXQXR4Ws0EdMMU/h7Nl49m/j4rjvRvDE75an8Ls/
aibjugRqRU0Od+1IgoyHYZ/d6yVQaocMX59EEpgvter+cxXQckLhYo1rEhw1
2zdP9pFwykPz8NdJ4DDOeyX1EOKg871t8kNJoJzSxHBZDzHgTY8q9b5kOPCV
PswqB9GOochDUDsZRmgU6MMoJbG6kCd28kky5EiEBBdoS6JqOTerSWsyeDjW
03RnSyL/raJofaoUkKrkf/SF+xKev+TYLX0qBWhZIhhqky7hLlfJGg3FFGi1
XIwsZ5FCOj9hnpJbKRBfos1S9FgKjSNebaaHpIAxXWn8G5rLeCjmUrBUZgrY
/kwrzIq4jHuzxzeXP6eA2+fg9rQDV/CmtW/3qf4U8E9xnH2afgXrbMOyGJdS
IMxTd1cs31W8szXJ1kNHgnhtqVMR765iYve0XxEHCV7UT3BX8EjjHVHd0joB
EpRIRHHMxEqjMdtCY5k4CWpzxQ4cppXB7Wv7H2bJkaDr6AizoocMUjyUkHqq
SYLxmEcMdydlUKiXbPilEQnqKa4m3eGSxdfqlxqfm5Pgte3mKTdtWZyVbdN2
tCbB4853xc6hsrhF82WSyZ4Et6XspB0/y2J25PKZQCcS6Hjwh7SuyGLc9jMu
lW4kwPypFiEBOSyIvGje40mCYxPZzOGmcqjrsedmow8J6I/YXJ+Jk0N/8OqN
8yfGM2EgJR6Tx4yz+tJLj0ignF4wJpMvj/ZltFPOT0gwO6zNvwjXMP3mLM/J
JBJEcG84kRquoWGr6Kdjz0ggYk56r6CjgN4/LHI9X5JAf70puLleAW2kZWRF
ckgQGLGuqyKhiN+k01ZCC0iQe/wkb1uOIt63L5aOKiLB9zKtdfUjSrjyUyJb
rpQEVBr3G75FK2Fdsllg4QcSWJQ1LtPWKSFKCQQKVhD55dnHDZtKOK7AxZ/4
kQRPZN5knmdTxjFY/7j6iQTSd9vK1E4ro9+lS8XXKkmgerChOkxBGfefRaGo
KhLo/fOZeG8o4z75313N1UT/+v90bfdVRgrVKXayWhI4bLwdlEpUxivqx0y5
60hwqsdfM39SGamqls5bNpJguEStjktcBcXWuBlVW0iQFMclEfFIBamN4iUm
W0mg5TabS96ngrPG7w7DVxIwapVzO/CrIrtHnZ9qBwlsd8T8SLNQRTfW92+y
Oon1FNs+/ZaiisUlaxqjXSTgtr6sQ9Otij9bhFRov5PgHvsBZrE9anhn4vtb
lh4S+Lnlb3AJqGGoNdvjSML+7fKjNPJqOH6i9gVtLwkCBIebZszVkOqC06m7
hB+ZWniXZamhdkpVzN0+EkTF/hIImVTDXOZGOot+EiQ02A7oCKhjjInQ04sD
JEglm33Mc1sdZYdED24QPrNhZfpnRB3dDYz2Hh0kwXUxGbZfFBo4OaYbZ07Y
y+NYU+9hDdT1Vsp4TjithNLvi5gGGrrw0Q8TrlkZPFepo4G7KKd/HxoiwaRo
xWSRiwYyyfg91CKsWjdsOfFYA7PC+GoeEC7S3TFy8KUG1k6xnCsifGjqlJFy
pQY2PFmeGSHs76XU69uvgdFP9lEyDZOg9fCKg/i6Bv7prvBHwhwVqdTLrJpo
NczNZ0v4lvG1hLwzmligZsgQS5iu8tOJ8HAiHrCXcd8ICV7yXCyym9JEUdaT
Df6EZYPyrirKaqHDvZPMo4THJk985X2mhR/YPkRcHCVB1S7yk+GntfGbk8qp
bMLpgp1eixXaeI3Vs2DHGAnYV+ijQke0sTGpapmdcGSFVBYPjQ5q2fQ0CRDe
GeReVs6rg+xuVtsvEfZVfdOmo6yDjZ5j0WqEV/eP/Jxz1MGxhjFKU8L8F5rv
roXq4FSHzKYdYWOdYibKFzrYsd831YPwE7e0DLpKHXxJimkOIFwX80iMeUAH
BfYaBIcT1jbralVeJzworpVIeFSY2yqE9ToK69MXPSfsSOawVS1yHRv6fHNy
CN84myFWkXAdJRUiur4QvmbT615CoYsfFNuipgmLpu4pzLfSRZYGR5/tP0lw
tFN2IbtFF5vJexkPEo64KrzwlFoPJfeV7uMhvFWwfyFUTA/JKPOkBQnbHtm2
4H1bD59EjLaLEnag6uEQe6GHNF8jDkgSdhkrUFj+oYdmfcpNMoTv1D66U8Cm
j2873EeUCLOGnCUXu6+Ptlwlv3UJv1PsD/w0o4+bkq9mzAgbeD+0erbTAFdN
nXQsCVPlnJYPPGaA9AvF3TcJZw/08lpJGiB1mdRpW8Ib9fQnXuoZoF3VJSs7
woqF4txTrgZYoHfC14Fwcqotp0CkAYYmXfV3JJy2PsxyLMcAE14FhjkTfq6p
t+tgowG2aNr5uxJ+kdNGufeXAbJVeJq6E76Yu/MQecEN5HkUVuNPWLZhjxyb
mCF2FYV0hxD2n2uT4g4xxIkMio5wwuWsUeJCPYbYzZ80Gk14TUL9nDivESrS
1ojEET5ntldI1tMIeV9pdSf8zb9OplJ3nxFOjvqYJBFmVBC7ZS1pjIOfQpVS
/uYfW0LW04wxKIu/kkR4UsT05SNqE5xOrelPJdx1fLn2kJUJJncpvk37m9+V
eRYDClOsHnVPSiesVfvb7GmCKXLqS519Rjg6biK/R8QMhdc14/663WqMnL3J
DGnk7nT99Z4LQ0q6Fub4/OcTiueEM41jUg3BAiXbtLn/WiJYftGMxRI/iRmL
/nVb/pa09W9LNMuKvvTXlj358fbVVrhWUSf915uUllPOyTfxN4OB3F/Hiqyr
DPHa4Ey9ybW/FjZ9/E65xBbJXOr+dUPk0QNl0naIYx3/Ot+o50P0TXv88mfi
Xy/va9jM5XXEbbWj/1q84b1407Qznl6jV/hr33svPX/luCHtR/b/7xkvTNE8
+K8ryjUknGN98brZ/7joPk6a/487H+BOi//xcvB/Nhw4mXwh8dF//vczHMP+
8/8DuHwWRQ==
               "]]}, {
              Hue[0.9060679774997897, 0.6, 0.6], 
              Directive[
               PointSize[
                NCache[
                 Rational[1, 120], 0.008333333333333333]], 
               AbsoluteThickness[1.5], 
               RGBColor[0.880722, 0.611041, 0.142051]], 
              LineBox[CompressedData["
1:eJxN2Hc019//AHBUSiGKjIiyGoQGDTyviJBshbJFWRkZiYRS2aOywgtlr8hK
bkj2ypbxNsvMLDO/9+fzO9/v73f/uedxnvc8z73nPO+553kPG9uqm1FRUFDY
U1JQ/DP/Z1zl8grd50mFFB2oLK5pdUgF0tvHDz76j8ek9J4WZWf818tSqX8z
m+XI/pWxLWZ5a0tKW3hzieTxn/gOcPN/y+VGNomXKjop7Qjs5Vn49fgBFZr9
d70w0A8UtL9wokIeUV7XEtPEYFq0v/6lPRV6or+tWUlLEp5LKbUl2FAhmYPG
0we/agKSzzVnUqFC9tmP7e0PGsEE74TnThFyXO3bbGebOUzMTPC7MFIhpsUj
lhf9beBSQUKA8SIlsq8rXlRJsAc94Smmyg5KxOQdueN+tjPIrl60Y0yjRIUX
XVmiSh9CrJ9l+/VHlEjwQUb44KgnLC3srPPTokQe2jGc9pbe0KXo5JsoSIma
T/m/277wBOI7KXtebqdE3HsfCr92eQaktzUHdPspUGi01DjXqh9Q2PulQQoF
2nGU8k2KaxC46j9bCXekQBK9Q6ms7iGwMLx0Rf4SBbrPLbPjlmQYuN7Vlr/M
SIGybicZEpvh8D1iT+VmxRb8yNhROvbpFczt/KZeZ7YF3Iu3WY57RMDQHn+H
9t1bIMR1mqp/KQpCI9NiHAL/wgWlrekgyzeQfpc7nfbAX5B3ru+6NBwHDlyL
e0yITUhrVRp6IEiApz+tFYhsQu6PXO128wSgkThy2LZiAwo3WRqEEhMh/fu9
5MrrG1C230PadyAJRHXLRfbNrcP9gCxNb713MEdwbPd3WgfBnYPmj7qT4YjF
JzxKsQ4jnnvd3LRSQUdWV2A4cA2i1iDQ+VsaZM8vrV3jXgN1x3uEg0oGTHqU
WKzlrwLNbHy+bUMmqD/JCS28ugqfzVurLRWywSxdk/fWjxWIO/mChSooB15x
GpBcbFZAP/WE0jXXXKgk7u73XP0DnLyNHlEm72Gwo9tQ/Nkf6I+1eT+unAfZ
4/iZBfsfiGFjGD91Lh8GmA07hrJ/g154LtujIx9g/0nmN/ev/Ab2vRrK9bQF
UCvU2r46sgx2UfKRAkKFsJ2b4sIhq2Wo5ZMY81YuAmEJDufzK0vAnSsiSrIu
Bk+uzCN7ny2BswSfu0RgCegG3KK3OLgETdVstRFZH4HzjWQO4/tF4NegZ15u
KgV2qlNEv9IiuA9QGan9+gTa3i6CxM8FqHnGfeO3OoYYBr/frPYL8IItLllZ
7zOwlh7+FL41DzmzQjzcdOXA3+TZ3Rk8D52VpbELZeXwtFqbIplvHjYilNir
7lVAq8dyduunOThs0/vy9ZFK6MT+8QI6cyAvc4fxbnslCJjIpa3N/oLUvVxq
Z3O+QMvCNV39Hb9gd197MIV/FQjZfhH5wTMLVikvWurNv4L/2ultLIoz0OSI
GF7LVEPBrtXiB87TICz9W8WYqwZi6RZpU9OnIIQuI0hovQaodojYSI9PwkKP
UfNKZy3YzMexTfFPAr11OenKjzrQmR5naZSegGMUhxci/tRDXBRD/6LpT7gc
5rltYmcjvP5wh2Ig6AcY8pOYzrM2gVOkrD9zxTg8LAb+50ebQefTkcyT62Nw
9V1ztBVHC1ANM4V8vTAGPbaPksKTWuDB2Jy1l+co2FmIK79XboWRPKvfYsQI
0Bj9Wm7+3QpBAiNhanXDQOgkx87EfYM9KYriyutDcF7dQH6PQhsYRK7l5pwe
glZFlrmjC20wJKiiRedAgjsyzRFy0e2QV3zxxbrdIFBI+EqbynaAejL/uMLu
AfhrnvVwO0snsOlt6Wbq9sFGWEdh0kQnwPjD99ylvbCGNxZkS7uAHlfHhwj1
wMoUz8mxwG441VgQSp3VBcssSneeGPVAXENEbbREJyzK2CfxnekFR6boYc/u
dpi3jRysov4OwrKN+b892+CrauD3Ibo+GLDN2bIZbYVoUe+uTaZ+aDFQyDmn
0wL39rm0sXEMQGCAfOy90kaQW7RqPsszCFR3lmy6R+uAfjJn7CgzCcIZfZja
jtWAi276SEEECTTU3QXynlfBSN3bIVmOIah55Mb+i6oSzL2abgiUD8HB7wF7
ZxcxTJ3/00xzexj4vY9/PnG0BGznueSnd4+AH/bkoojNh8WUK2VN2SOwq162
zDMhC5wN7c7mao6CT+aQ6KWHSbDOEpURtjoKHBHveTJ9XsKj5goep9gxsA+t
Pa07fhvcRAybxq3H4c9ydvCAXxh2Dtl0uS75AzgKu2QirZKw40IUTw3tT3in
8qWFJygL39M413Su7ydc+2BLefBgPrbK73BJTZ+AK2HtdF35RdiC2YGH3W0S
7KxcvW6yfsKmTgxNLxSn4KOwSKxr0mfsxlT9OVF1Gvy/dzzdEKjEIe/d80q1
Z2Cgbfr6X98qnKJ65l3HzVm4La7CufG1GuPZyYhZ418wlL1dS+xHLbb82lLl
fWYORFXUdIom67ETsyAEF87BRafydP22RvzY1Lco5sI83Ctl0elLaMaD97+0
bJLmIbTZOb9svAVL+FJO6PsuQHX/zLrrZCuOipCi/Cy0CNy3JUen+7/hlVQ3
tsPti+Az5LMuU9GGtT4WiXo9WALXs5aeQRHtOK9hWWGEexk+Pw+p+WrUgRkG
ThnLVi+Dm4Hc0fpDnZjk7CH+Nvo3WFh7tcVsdeIcxjpa6nt/gDndJsCguQt7
pjMP35ZdAZ7Sjd82Qd1Y9bJRYTXrKvDWNkxsk+7B3IMZ/kdnVqHFw/X7ubEe
POeyYvS8fA3mIlpC6dx78ed9suKTL9dBJiNK9S7Ndxxk9qyQeLcBw6eLvASy
vmP9ogZxncJNEFO34Zu81IeF9jAWMdT8hYUXFI7stX1445bWuZruLXjC+G5p
Tbof3+6+2ofJ7+Q43x+1zKx+3EhpG3NwkwLZBsTaiTEM4LMnQm46P6FEzwXe
zTw2H8DJazS6H85SoVbthStedQOYrc7r+uIYFXL+fmHYjGsQ+0Wua4q+2obK
7DNDI80H8aaFo7qt3HYkwMV4zChpENuem1HJ/L0dOfvR9PR1DuKhnbeVp97t
QBesv49TU5CwRteA4rHr1ChiIXe7NQMJP22uMQyU2IlWgrtf83KTcEn1e6fF
w7vQRIlIqdhxEp7BMf43dtKgIeuOSnVhEuYueprwaZoG/RKRmGUUIefLuVd0
5NtuFN4a82hNkJwvRbfJt3APuls9fsOLn5wvXnZ0OoYW6Re/E2DkJOF7j7xj
imrp0PG82IIqWhIW0K/Q9PlNj7z318GNefL+Yz2pUxgZ0HIRCyqqGMR1dPHD
dCkMiK+M7Vdm4CDmc8dlDlKMqGtYsodZexB7Tg9E9bQzIoZAC8sMtkHcp/fX
CSz3oRZs07SvdwAP7D7nkSe6H60hpkpBrwFMKrZ7IrCyH4mucWrn8g/gYYt0
/+gyJmTU9djUtaYfj7KMhe19wozWtDV4xCz68fjXQ9HeSgfQy6MuTi7U/Xji
/o2EP4wsSA7MRgsS+/AUb2iqZTcLUps+a6qO+nDi4x0sk99YkaO59Subiu9Y
b8DFx6KRDQ1wJ/7wlv2OmS5Oz49XsyOwYDm+/LUXN7w2MDCrOIhGtkn20yv2
Yp+lbw0jpRwoIMuMhbapB0uoyV0wLuREVw7l32TX6MHLmcXJpNxDSMrDLvxm
TzfO3C3EbJDBhVLXjt2cMezGeadVy200uNEl9q0O0kQX3jtMs5LZwo1Sd3My
yDl2YRN/AYqJu4dR2Itkbc+xTlwodnkX744jKHltVnK3TifePWTMYBB3BAlN
va+dburA+n6erFHneVCRdgKFkHwHfn82lrujjQclJb+fbihvx9Skj0cZbHjR
rWoRowapduyoi+OLOfkQS1+ammtGGx5ur2A1aeRDqVuRUqc527CaytdgWnd+
xKdk9XMx+BvGtbW7CgQFELVuwWTezm9YSLbR06BPAMmePbnT8nErji5rWdnl
fxSx9ujqMvxtwSZDrM79VsdQdpYf2zHdFnxiu9FyrvJxVPH4dG3H/Wa8yJ/q
8PTkCeT0wG/MEzXhjwrz87p7BdG5d6s/BJgasbfV+XvCc4IoYsPRKHauHttu
KD/+2CKEpBtydzB21mFdf+NQ+dyTSHtkSmixshbLcTgntoUIow/GoeIsJTWY
rfNyr/B5ETQw8VBJpaga7z3UMnw/VQQVb1U6W5d9xY2Zd9idz4iigsG2qeKw
KuwnuU3dBYsiz1xqax/HL1ixMea5q+IpFJiVfd7JsBLvuiVW/qDjFAo/0cV8
/noF/jrdvOJmeBq9Whpwcr5Rjvfuo9UpKzmDVnq2fsXsK8PXxa8UUzCLoVqn
Miuln8V42b/b4ONxcVR5SIRab6AAhw9bUDuhc4gn012RnSkfnzq3miGifR7Z
7DveuemTi1sCnmtMWV5AdU9/PzXRycI2I2xrbx9fRImtT2nE6NMw7fm0eMPX
EqhklN7mPfc7XDWc5HhqlySydQz8oEwkYXf/uCvbXSWRd9z56RzhRCwmFsXR
OSGJFJNVwbyewL8Gw+eSdaVQGLv6gy2HeJz8POiLa70Ukh6VDTmgHotv//mm
90kOUPZwjYdxVDTmNTuwSFEByFnv/QmdvxHYbkLwcsIhhF756NxffPgKq8Y3
McjeRCjawyLkFHM4PthBF3QnB6Grrw0GBJeC8RiNMl3Qdml09tGIbcymH86R
8vfLvyGNlLl2QYbZU+zmUE/TmyGNPrmYlUpwPMYyVScDWvkuIemajgudOx3x
bpZQhtrYS4hqacd52WY9/M1iOewziwzayUDUrptoQlTJDZaiYBnUZmpwyf/U
PTCmLY3KppFFPq0hskaWD8D6Z2JhaqgsUj/5ltrJywtcvvi1Jx68jFrFjdLL
tHzBJ95h/k3SZdQYMuzAW+IHQQ/16COE5FB2/tskw+IgiLohcyK0QA6Zvd3n
LpwVAmn1U3zlAvLIlH624Bd9GJRIhXPPRcijxY8C9ge1wqE2V+Ig1+4r6E/j
7/U0r5fQwzvGfM3tCrJlRyaOka9g4nUAg/s0OZ7jGX4s+jXUU8nFPjiigFg+
2ihz742ALOu/J1xuKKDpJgmpFnLfFdxdUHw/UAG5RXQUG01GgL2MrbzDFwXk
aipOv64WCTpuJ/2/rSqgy1zbOBLyIwHlzbSICiuiyaqR4az9UcA/lcEcYqqI
Xpj2F1+yjQI6HivduUhFVP1huMK9OgqyTBiIGH4lZCuaFjISHw2qSfk/ruQp
IeY9Ua/nzWJgfvTGyWW4iniOHf76gvUNhPJtOhINV9HYFPWL2yVv4Mxt4qOy
jjJa4E2d2a8cC7c2mvya65WRsonSFVQSC76hG3pqUteQad7JGUquOMg9elyw
LecamrkefHnTLQ6+l13f0ORRQb1FXy7Wt8bBDq0nDZ0vVVBtLXHUnSEezMsa
V3bXqaBtbYPuXofjoVbgAB/8VUGPIyf7JkXj4dWV7JTzbKroibMUe6l0PMi7
t5VpnFZFH8Vp366rxoM6Z0N1kLIqCj1YblNuEA83P30h9xuqiCH/lulfa3L+
W596dnqpouVVepdCt3iw2/wwLBOjivL5Q+/OP4uHE30+2nnTqmjunMnHl1nx
MFqiUXdEUg1pZ/ZsnG6Jh9jII1KhAWpIveT0wvnZeLjuMp9LOaBGrv/d1Ltp
CGC8/pnP7qQ6mgmXK1vnJsB61+uhRHN1VMvJsM9WhIDaYus3nfHqSHrZ82mO
FAF8lrI6NL3qSE1z92KXEgGPOQ4yS+zXQJoW9Atr1wnwdsnbPCKsgYztf10L
vEWAT7vSOI2SBrrK2J0+aUzAU5HRprnbGqhat014nwUBAabmj8pSNZBEZuzb
Nw4EhEdMCvtPa6AXEYdVuT0IiG6wJukIayK1mACzXF8CEijmgwXsNVHKcbmI
28EEnN28Y/p7TBNF7Yiryn5DgK7EFbZJKi0060DqzIonwMONv6mfSwudY5La
F5RIQGLJdu9WCS30mSt0Xe0dATWrw+JVOlqIl0TKX0khYPpc+XSRkxZybBGU
8kknQL1u1GIqWAvtZzHS/phJQJHerjHOdC10SPPkZH82AYdmThipVmmhRaE/
mdO55PN6qPR7DWohDZM53Z95BHzjWrWT3NBCS77KtBQFBHCXJ1CvsGqjozMb
7lRFBNgYX41+f1YbnZdQ8Z0rJoC2qvJYSIg2kg6PWY7GBKQLXCyyndFGXzXi
/V9/IUDhxXu5awrXkau2ispKDQE/po91CL69jpgYHm60NBDwlZ7yeMjpG8i6
8YIpqZWAJJFuj+XyG+in/KXZbZ0EcKzShQeO3UD8nzXlZ8gOK5dJFaDRQWZ/
nqfXdxGw54Vr2WdBHbTsvzQQ202Al3p2m46qDlp9Lult3kPAGvvYzwUHHaTE
czSKv5eAkxea3dcDdVAI7didXLKNdYr3bU/TQUP7KKbFvhPwyiUxmbZKB7l8
MnIpJLvudYAEM0kHsVw4JHm6j4AbZj3fVDd0UNdCUnA22eOn+O74s+qiTP1R
GoF+Ahwo7Laqz+iiY5k1vZFkG4glS5RH6yJO1uAvLIMEXLXqdy2h0kOnT744
akwi4FzC/sK8O3poWV2s/9EQAbzdCksZLXoowuLYH6dhAkLlTi29ob6JBMO4
FyfJ3spnXwqUuIn+qtk80x4h1z/PtqVH9jfRu36xMyVk2+3o45ZIu4m0BY7Z
so0S4PQjX3ll6CaSrXK1tCP7QW3Ag3y2W8iX5XhNBdms/mKUEk9uIdqwfTwq
YwQUXBv0rZy7hfq9Y+hqyNZ/9PzO2z36qI7DRmuE7B05p5V8+fXRk2uNdzfJ
ziD1C96R1kcHfJsiDowTsFlPdyz9pj6KJd8xYbKvFUryzTjro/cbJZTyZMcl
WB8WDtNHKbsekm6RnbgxysKfo49wsrDUfbLfad+k52zUR04nqLP8yE7LadvO
NEm22MQ5guyLuXsOUeYboKc30zq5f5Drq2G/IpuEITL0SHHyINtnoU2Gz98Q
vQ3K3l9C9mfWcEnRPkNk/2ln6gTZ61Ka4pKCRmiltzp+708CxM2YRBUeGqFH
tF2LQmTz6qSo9A4YIX3pMVYlshmVJWwspY1R3JaVshHZW6jFfyPRGDF9Cea1
J3v6jGl6ALUJMr7A1+tBds/RldpDd0zQ+sJ922dks64usuhTmSLdv6lToWRf
r/1l9ibaFPV521REkv0yciqv74wZOkMZIR5LdvudH5QcTWaI86kGG0H2/gsj
Knrmt1GSX+lCAtkpxq8TDMEcqd86651EtpSf0rIZiwUKpnPSf0t2W96WvOUv
C2TC2N32jy368qLuVd9B+RuNe9+R/Xe7xcz9uLvoU5Cb0D+OOLOhNiJohYI+
1cv+41OmwQWqJdbIbtFE4R83hPEeLJO3RVV441/nGfXhl3fvIeo9o4r/eOVA
w99cQQd01THlX0s2fJRsmr2PbL5ZXv3HXo/TH07muCD7NWbl/3rOA11N5fjX
5Z+1pO5HeCEWTc7/c9ETxGH2/9z9DDXe/n9e8UN7zP/XhqTjcRdiAv7rfz/D
UdB//T/zJGUm
               "]]}, {
              Hue[0.1421359549995791, 0.6, 0.6], 
              Directive[
               PointSize[
                NCache[
                 Rational[1, 120], 0.008333333333333333]], 
               AbsoluteThickness[1.5], 
               RGBColor[0.8200000000000001, 0.07, 0.194885]], 
              LineBox[CompressedData["
1:eJw92Hc40G/3B3CzEEIJkT2zIiHhPiJbVvYoIoSsRERKUpKShsxCdplllc+t
bEIZUbJH9l5Zv+/v+V7Pc/9zrtf1Pv+cv+7rHB57DyNHMhISEm9SEpL/r/99
h0zeVxS4koG2D5nzWZNOZUmDsIzg/3lUmd8+56nO/7yiLO5v4zl6mQzmcskT
VnZ3lVdvOhnevPzfnBLlz9TLsf3jAX6y+LRsXlQfN2t95BIZzP6nXxJlqfx6
xmdPBsFxt8+mZsuiU+/9B0RtySDMlrxVx0QJffF8qyBrSQaq7PbT7LXn0Gd9
Qe4nCmTgnXfL25vdDnl0uNl6sP+TG36f7Wp3QiPZYjsNW6RwcInX9VTkFTR2
iUImqY8UvBvLlvRTvNHPi34X/uB/8tCXlL55fugz3/6Og89IoeTUdZa4jzdQ
U6vFkvxlUhALyH3aPxKCVNg2dbSBFIJNE454u4YiKg5bZsRCCq3SkekUi2HI
N+PzEfo5EuDef0Pyhf899G6fKPGujgSexCuPcW08QCdT51ztn5AApTBpYub1
R+gQ8J8KsyUBxZ+DWaxB0agCB12nECMBX25VShulGMQunvQ2cWUXvbuUduH1
9lM08IY7IvPZLhrPpfw4+uk5kuOVLd4nv4u4ly6xHA2ORYP8u845vTtInOs4
2e/lOJRXdl+46PwOUtDZnX7kmohWNefGC8e2kYZf04/TQ8ko94yv4BWvbZT9
TWcwQOw1esenk/J2dwsVjBeYdjiloEWF0Crl6C1Uss3SLJ6aigrU+/YvCWyh
ygPBKuF9aShOuP9r8qdN5Pvw3blQq3T0u2uL95zqJhLb2+90szsDWUVYotHm
v2g4ZH9goEkWihvL2mK1/Ivi/qIov+/ZKCE8Q7J8cgMZXfV87aOfi+S9mA7H
Bm8g6tlXxR7Nb5HlIY/5MOYNhJ2+1blq5aHq8HIPy7x1lCwRwUL2KB91vzpV
5n1iHdlmieqcvV6ALF3W910l1tAR/q/BcRcLEXPTI0E+vTX0O+lK4ZheESo4
mTOk1beKEtgYxqTlixG5y7OUD96ryOppAdtN3vfILk67/RTNKjq831ivifYD
ejhLfzMvbQV5xWm8FBIvQY25JUO3RFdQg4DiaKheKfL9S+ei+WEZcRcckxpw
L0OBV7waatWWkZ+iQJBiVDlqfq6yXNO1hFrq2Bpi31Wg4Et6Nw64LSFBY3rm
lZaPiEnXjfkWxRIK6iOzM5z7hGpGhfhHkhdR/T1u81UjAtXm0dinCy2iCLbk
DD0rjDI2Hme4FC2g/FlxPm66KlTb/cln/vQC6vryMWmxsgrpJBulkHXNo61Y
ncM1np+RXbxqm5vbPOK58vPZC94vSPeeSNcu5TzSUHVhvNzxBXmvdGZyn5lD
Wfu5DE/kV6NYon7piNksounteEwSWYMM448eUvCaQW6ZEW1NTrWI/OQ+tPZk
GrVcBYYXqnXofEd11lDFFJJUWdW356pHBxW0rWKmJlE0Xe4j8c16NPLDmi6L
ZxIt9ti1rnc1oD875cpNNhOI3r1qQHO8EWm5DbvR+PxBIiQ8i7FrTahakqIj
/PE4OhMTQj6x9yt6/6LI8/P7MXRBcODgSdYW9C2nIVttaBTdKEOC94Vb0flJ
dcpU5lGkm94a78bRhoRd7HYC9EdQj8fNtKdpbejdlOEh70fDyMtZTq9Q7xuS
/epJsZo5hKjt5lZaV7+hO28PePY0DqLXFhlJM8nfkZuQU/mL5QF00ui8xj6t
dlT0cpy9VGAAfdNmmRdebEeWgx33Yyv6kItqa6x6fAcSF62365P/jUgUw1Uc
1DqR/eSa2r3Pv9CO07sbFCxdiJSn7VcKyU+0FdNZkjbRhea6BFKwfjf6S2wt
qn38gUiMNpXb3nWh9Sk+idGobuRJrbjdzdGJVlh0XMLsetBCZvrEWmw7WlL1
ThOQ+Ymu7hOwtuH9jhY8XvbX7PmFCsuCfmiXtqFag6hfg3S9SDEmPZeXugXF
S4X+2D74G4WE2/udqm5Enkz+7WwcfYg+f4MzJ7kOqS+5tZ7g60eX2f6IeL6s
RvST+aPCzAPobadTyIe8KuRvmTP8IXYARZEr+6dVfULDjW8G1TgG0elrG7bX
TEuR0+0Wc6GqQeTx99lHktYCNHVyrZX60hDiHL76WpA9A3kscGlM0wwjS6an
S66yz9FSpmZlS94wumxbG/s+XJvwu+B1ouDcCBrqOc7etv6c2GSJy43ZGEFr
Mwt1D3nTiZutn/muJY0ivt/g7SWVTwQeu9Ay5j6GVrdcH7hc+ED4RW/7mymN
o/sqjPpvND8SVxfj+Opp/6CiXEpjnzVMeBrLt8j3/mPrPd2VOV8It+JO/6yc
CaSQp39aVLWWcGb24TscOImcRiy9bxP1hMM1hpYI7SlkEmPK68TbRAQerMOp
BtOI3urG3WMULUR0YVDRR9MZVAJsQcp2bUSmgUx6p/UsqnO/vDCc940gZidj
Z+3n0A8xGmHhue+Ea21bTajMPCLlDJVk4O4grjGLoccl8+iMrg1xX7WTuOUQ
XpqgsIBW5c6Pu1t2Ef2+1W3bAwsoTNXb60XOD0IxnHTCNnwRiRrdyhCe6ibi
YpVJsfgS+kI+3uN++CexnhXIxtOxhIQbXbljFH4RJhWlUrcDltEfT13LTN1e
oqh5RWuYewWZJCtHpxn+Jhj6pO3V6lZQRqpen7N2HzHgFyz3Jn4VFQ45N/n5
9RP5jI20ezzXkHFlXkSJ1gARksM8dEltHdU56LN3tg4QBmfsSupYN1BsztBm
/tlBgrs/N1J4ZgNN5KY7ddcOEvP+63b3q/6inPQCrSb5IQIzqclNPttE/R/W
W7fThohHjvdKXqdvoWAyJ1Uh4WHCtrRZzqJkGz3lprunmzpMiO9jLGWo30EJ
eXuXeFhGiC0bE/n67l2U1KhCoXVnhLjU/c9QV//5Nw9nfzOaGiG+knoksG+T
wBsVbsbPuqPECdFoa78wUhD6Td5BmzVKZPyltnx/ggz4zM0DHNjGCLbG22ZL
o2QQGVB09s3tMeLBy81zUs/JoYxBRf/u6Bix7XzVyEOdAt4kbc1nnR4nPORn
9N+uUgAlZUrXq7hxYnDvJb2pdEpIOqfDNj0zThj/6NMWMdsDjCd75XYV/xB3
W+svRCnuBXMOpz+nk/4Q5XWF15Z4qCDJkZS3Z+MPMUMkRJrvpQZzqf2c3gYT
BHfp3ZRP09RA6kC+mJEyQRjne5byfqeBB38KM0gXJoi7mZYt4SX74OQ7sq6V
U5NE+Su1kekEWij/nPxtOnSS8LwZmlDaQAc5hwImLfsmCSHbz+furNKDrHDK
yorMFOGRFLInk5EBKC3Hqk3vTRGNdK+G6DIZgEWRMWq3e4oQCCIqfZQZQdNb
wfO80DQRMt0X19PBCM1nJO06faaJXquda8iVCR5fakssrJwm+mjkg4ukDkCm
r2ZEMNcMMVDmFSa0fgCCSFFPSPAMMeScExlfeRC416TnBHtniBGW0Zj9Ycyg
sXZcplF+lhir5YwP1TkEl6Rf1BQ9nSUmfM1T1hhZQHuA0ZdrfpaY4n+S5drN
AnTyNDLKOnNE6i1KlsnvrGBU1hHKWDlHWPX533H+ygZd3XvHr7LOEwdPTS+M
[truncated: 6,099,965 more chars]
